# Supplementary material for: First shotgun metagenomics study of Juan de Fuca deep-sea sediments reveals distinct microbial communities above, within, between, and below sulfate methane transition zones
Source: Front Microbiol. 2023 Nov 20;14:1241810. doi: 10.3389/fmicb.2023.1241810 (PMC10694467; doi:10.3389/fmicb.2023.1241810)
Supplement: Supplementary file 1 [file Table_1.XLSX]

## Sheet: Figure 1B
	Figure 1B
	Table Analyzed	Preference Ratio
	Two-way ANOVA	Ordinary
	Alpha	0.05
	Source of Variation	% of total variation	P value	P value summary	Significant?
	Interaction	0.13	0.7088	ns	No
	Conditioning Factor	20.32	<0.0001	****	Yes
	UVB Factor	0.008582	0.9235	ns	No
	ANOVA table	SS (Type III)	DF	MS	F (DFn, DFd)	P value
	Interaction	0.7366	1	0.7366	F (1, 86) = 0.1404	P=0.7088
	Conditioning Factor	115.2	1	115.2	F (1, 86) = 21.95	P<0.0001
	UVB Factor	0.04865	1	0.04865	F (1, 86) = 0.009271	P=0.9235
	Residual	451.2	86	5.247
	Tukey's multiple comparisons test	Predicted (LS) mean diff.	95.00% CI of diff.	Below threshold?	Summary	Adjusted P Value
	Pre-conditioning:Control vs. Pre-conditioning:UVB	-0.1345	-1.924 to 1.655	No	ns	0.9973
	Pre-conditioning:Control vs. Post-conditioning:Control	-2.444	-4.253 to -0.6343	Yes	**	0.0036
	Pre-conditioning:Control vs. Post-conditioning:UVB	-2.216	-4.006 to -0.4266	Yes	**	0.0089
	Pre-conditioning:UVB vs. Post-conditioning:Control	-2.309	-4.099 to -0.5196	Yes	**	0.0059
	Pre-conditioning:UVB vs. Post-conditioning:UVB	-2.082	-3.852 to -0.3121	Yes	*	0.0144
	Post-conditioning:Control vs. Post-conditioning:UVB	0.2275	-1.562 to 2.017	No	ns	0.9872

## Sheet: Figure 1C
	Figure 1C
	Table Analyzed	Food pellets eaten
	Column B	UVB
	vs.	vs.
	Column A	Control
	Unpaired t test
	P value	0.0006
	P value summary	***
	Significantly different (P < 0.05)?	Yes
	One- or two-tailed P value?	Two-tailed
	t, df	t=3.510, df=178
	How big is the difference?
	Mean of column A	25.47
	Mean of column B	31.78
	Difference between means (B - A) ± SEM	6.317 ± 1.799
	95% confidence interval	2.766 to 9.868
	R squared (eta squared)	0.06475
	F test to compare variances
	F, DFn, Dfd	1.304, 91, 87
	P value	0.2136
	P value summary	ns
	Significantly different (P < 0.05)?	No
	Data analyzed
	Sample size, column A	88
	Sample size, column B	92

## Sheet: Figure 1D
	Figure 1D
	Table Analyzed	Distance travelled
	Two-way ANOVA	Ordinary
	Alpha	0.05
	Source of Variation	% of total variation	P value	P value summary	Significant?
	Interaction	0.003237	0.9535	ns	No
	Conditioning Factor	17.3	<0.0001	****	Yes
	UVB Factor	1.367	0.2326	ns	No
	ANOVA table	SS (Type III)	DF	MS	F (DFn, DFd)	P value
	Interaction	7861	1	7861	F (1, 86) = 0.003423	P=0.9535
	Conditioning Factor	42008107	1	42008107	F (1, 86) = 18.29	P<0.0001
	UVB Factor	3319443	1	3319443	F (1, 86) = 1.445	P=0.2326
	Residual	197510520	86	2296634
	Tukey's multiple comparisons test	Predicted (LS) mean diff.	95.00% CI of diff.	Below threshold?	Summary	Adjusted P Value
	Pre-conditioning:Control vs. Pre-conditioning:UVB	-365.5	-1550 to 818.6	No	ns	0.8502
	Pre-conditioning:Control vs. Post-conditioning:Control	1385	188.3 to 2583	Yes	*	0.0166
	Pre-conditioning:Control vs. Post-conditioning:UVB	982.5	-201.5 to 2167	No	ns	0.1387
	Pre-conditioning:UVB vs. Post-conditioning:Control	1751	566.9 to 2935	Yes	**	0.0012
	Pre-conditioning:UVB vs. Post-conditioning:UVB	1348	177.2 to 2519	Yes	*	0.0174
	Post-conditioning:Control vs. Post-conditioning:UVB	-402.9	-1587 to 781.2	No	ns	0.8093

## Sheet: Figure 1E
	Figure 1E
	Table Analyzed	activity travelled
	Two-way ANOVA	Ordinary
	Alpha	0.05
	Source of Variation	% of total variation	P value	P value summary	Significant?
	Interaction	0.1153	0.7425	ns	No
	Conditioning Factor	8.604	0.0055	**	Yes
	UV Factor	0.07424	0.792	ns	No
	ANOVA table	SS (Type III)	DF	MS	F (DFn, DFd)	P value
	Interaction	0.004724	1	0.004724	F (1, 86) = 0.1087	P=0.7425
	Conditioning Factor	0.3525	1	0.3525	F (1, 86) = 8.109	P=0.0055
	UV Factor	0.003042	1	0.003042	F (1, 86) = 0.06997	P=0.7920
	Residual	3.738	86	0.04347
	Tukey's multiple comparisons test	Predicted (LS) mean diff.	95.00% CI of diff.	Below threshold?	Summary	Adjusted P Value
	Pre-conditioning:Control vs. Pre-conditioning:UVB	0.002864	-0.1600 to 0.1658	No	ns	>0.9999
	Pre-conditioning:Control vs. Post-conditioning:Control	0.1397	-0.02501 to 0.3044	No	ns	0.1254
	Pre-conditioning:Control vs. Post-conditioning:UVB	0.1136	-0.04933 to 0.2765	No	ns	0.2681
	Pre-conditioning:UVB vs. Post-conditioning:Control	0.1368	-0.02607 to 0.2997	No	ns	0.1313
	Pre-conditioning:UVB vs. Post-conditioning:UVB	0.1107	-0.05038 to 0.2718	No	ns	0.2801
	Post-conditioning:Control vs. Post-conditioning:UVB	-0.02612	-0.1890 to 0.1368	No	ns	0.9749

## Sheet: Supp Figure 1B
	Supplementary Figure 1B
	Table Analyzed	Data 2
	Column B	UVB
	vs.	vs.
	Column A	Control
	Unpaired t test
	P value	0.986
	P value summary	ns
	Significantly different (P < 0.05)?	No
	One- or two-tailed P value?	Two-tailed
	t, df	t=0.01763, df=142
	How big is the difference?
	Mean of column A	0.08049
	Mean of column B	0.08028
	Difference between means (B - A) ± SEM	-0.0002083 ± 0.01182
	95% confidence interval	-0.02357 to 0.02315
	R squared (eta squared)	2.189e-06
	F test to compare variances
	F, DFn, Dfd	1.384, 71, 71
	P value	0.1734
	P value summary	ns
	Significantly different (P < 0.05)?	No
	Data analyzed
	Sample size, column A	72
	Sample size, column B	72

## Sheet: Supp Figure 1C
	Supplementary Figure 1C
	Table Analyzed	Males reward grand mean
	Column B	UVB
	vs.	vs.
	Column A	Control
	Unpaired t test
	P value	0.0003
	P value summary	***
	Significantly different (P < 0.05)?	Yes
	One- or two-tailed P value?	Two-tailed
	t, df	t=3.696, df=142
	How big is the difference?
	Mean of column A	0.07472
	Mean of column B	0.1181
	Difference between means (B - A) ± SEM	0.04333 ± 0.01172
	95% confidence interval	0.02016 to 0.06651
	R squared (eta squared)	0.08776
	F test to compare variances
	F, DFn, Dfd	1.218, 71, 71
	P value	0.4076
	P value summary	ns
	Significantly different (P < 0.05)?	No
	Data analyzed
	Sample size, column A	72
	Sample size, column B	72
