# Supplementary material for: First shotgun metagenomics study of Juan de Fuca deep-sea sediments reveals distinct microbial communities above, within, between, and below sulfate methane transition zones
Source: Front Microbiol. 2023 Nov 20;14:1241810. doi: 10.3389/fmicb.2023.1241810 (PMC10694467; doi:10.3389/fmicb.2023.1241810)
Supplement: Supplementary file 2 [file Table_2.XLSX]

## Sheet: Figure 2B
	Figure 2B
	Table Analyzed	Staircase males attempt score
	Two-way ANOVA	Ordinary
	Alpha	0.05
	Source of Variation	% of total variation	P value	P value summary	Significant?
	Interaction	12.21	0.0246	*	Yes
	UVB Factor	5.983	0.1092	ns	No
	KO Factor	1.954	0.3543	ns	No
	ANOVA table	SS	DF	MS	F (DFn, DFd)	P value
	Interaction	10	1	10	F (1, 36) = 5.505	P=0.0246
	UVB Factor	4.9	1	4.9	F (1, 36) = 2.697	P=0.1092
	KO Factor	1.6	1	1.6	F (1, 36) = 0.8807	P=0.3543
	Residual	65.4	36	1.817
	Tukey's multiple comparisons test	Mean Diff.	95.00% CI of diff.	Below threshold?	Summary	Adjusted P Value
	Control :p53-Flx-/-Cre-/- vs. Control :p53-Flx-/-Cre+/+	1.4	-0.2234 to 3.023	No	ns	0.1117
	Control :p53-Flx-/-Cre-/- vs. UVB:p53-Flx-/-Cre-/-	1.7	0.07660 to 3.323	Yes	*	0.0372
	Control :p53-Flx-/-Cre-/- vs. UVB:p53-Flx-/-Cre+/+	1.1	-0.5234 to 2.723	No	ns	0.2786
	Control :p53-Flx-/-Cre+/+ vs. UVB:p53-Flx-/-Cre-/-	0.3	-1.323 to 1.923	No	ns	0.9591
	Control :p53-Flx-/-Cre+/+ vs. UVB:p53-Flx-/-Cre+/+	-0.3	-1.923 to 1.323	No	ns	0.9591
	UVB:p53-Flx-/-Cre-/- vs. UVB:p53-Flx-/-Cre+/+	-0.6	-2.223 to 1.023	No	ns	0.7529
	Table Analyzed	Staircase males eating score
	Two-way ANOVA	Ordinary
	Alpha	0.05
	Source of Variation	% of total variation	P value	P value summary	Significant?
	Interaction	0.1616	0.7869	ns	No
	UV Factor	21.37	0.0034	**	Yes
	KO Factor	0.04039	0.8925	ns	No
	ANOVA table	SS	DF	MS	F (DFn, DFd)	P value
	Interaction	0.4	1	0.4	F (1, 36) = 0.07415	P=0.7869
	UV Factor	52.9	1	52.9	F (1, 36) = 9.806	P=0.0034
	KO Factor	0.1	1	0.1	F (1, 36) = 0.01854	P=0.8925
	Residual	194.2	36	5.394
	Tukey's multiple comparisons test	Mean Diff.	95.00% CI of diff.	Below threshold?	Summary	Adjusted P Value
	Control :p53-Flx-/-Cre-/- vs. Control :p53-Flx-/-Cre+/+	-0.1	-2.897 to 2.697	No	ns	0.9997
	Control :p53-Flx-/-Cre-/- vs. UVB:p53-Flx-/-Cre-/-	-2.5	-5.297 to 0.2974	No	ns	0.0938
	Control :p53-Flx-/-Cre-/- vs. UVB:p53-Flx-/-Cre+/+	-2.2	-4.997 to 0.5974	No	ns	0.1668
	Control :p53-Flx-/-Cre+/+ vs. UVB:p53-Flx-/-Cre-/-	-2.4	-5.197 to 0.3974	No	ns	0.1145
	Control :p53-Flx-/-Cre+/+ vs. UVB:p53-Flx-/-Cre+/+	-2.1	-4.897 to 0.6974	No	ns	0.199
	UVB:p53-Flx-/-Cre-/- vs. UVB:p53-Flx-/-Cre+/+	0.3	-2.497 to 3.097	No	ns	0.9915
	Table Analyzed	Staircase males eating score		Table Analyzed	Staircase males eating score
	Column B	UV p53-Flx-/-Cre-/-		Column D	UV p53-Flx-/-Cre+/+
	vs.	vs.		vs.	vs.
	Column A	Control p53-Flx-/-Cre-/-		Column C	Control p53-Flx-/-Cre+/+
	Unpaired t test			Unpaired t test
	P value	0.0172		P value	0.0766
	P value summary	*		P value summary	ns
	Significantly different (P < 0.05)?	Yes		Significantly different (P < 0.05)?	No
	One- or two-tailed P value?	Two-tailed		One- or two-tailed P value?	Two-tailed
	t, df	t=2.624, df=18		t, df	t=1.878, df=18
	How big is the difference?			How big is the difference?
	Mean of column A	5.7		Mean of column C	5.8
	Mean of column B	8.2		Mean of column D	7.9
	Difference between means (B - A) ± SEM	2.500 ± 0.9528		Difference between means (D - C) ± SEM	2.100 ± 1.118
	95% confidence interval	0.4983 to 4.502		95% confidence interval	-0.2489 to 4.449
	R squared (eta squared)	0.2767		R squared (eta squared)	0.1639
	F test to compare variances			F test to compare variances
	F, DFn, Dfd	1.063, 9, 9		F, DFn, Dfd	2.419, 9, 9
	P value	0.9288		P value	0.2042
	P value summary	ns		P value summary	ns
	Significantly different (P < 0.05)?	No		Significantly different (P < 0.05)?	No
	Data analyzed			Data analyzed
	Sample size, column A	10		Sample size, column C	10
	Sample size, column B	10		Sample size, column D	10

## Sheet: Figure 2C
	Figure 2C
	Table Analyzed	OF pellets consumed males
	Two-way ANOVA	Ordinary
	Alpha	0.05
	Source of Variation	% of total variation	P value	P value summary	Significant?
	Interaction	0.6063	0.589	ns	No
	UVB Factor	10.77	0.0268	*	Yes
	KO Factor	0.597	0.5919	ns	No
	ANOVA table	SS (Type III)	DF	MS	F (DFn, DFd)	P value
	Interaction	45.35	1	45.35	F (1, 43) = 0.2963	P=0.5890
	UVB Factor	805.2	1	805.2	F (1, 43) = 5.261	P=0.0268
	KO Factor	44.65	1	44.65	F (1, 43) = 0.2917	P=0.5919
	Residual	6581	43	153.1
	Tukey's multiple comparisons test	Predicted (LS) mean diff.	95.00% CI of diff.	Below threshold?	Summary	Adjusted P Value
	Control :p53-Flx-/-Cre-/- vs. Control :p53-Flx-/-Cre+/+	-0.01515	-13.82 to 13.79	No	ns	>0.9999
	Control :p53-Flx-/-Cre-/- vs. UVB:p53-Flx-/-Cre-/-	-10.25	-23.75 to 3.247	No	ns	0.1932
	Control :p53-Flx-/-Cre-/- vs. UVB:p53-Flx-/-Cre+/+	-6.333	-19.83 to 7.164	No	ns	0.5966
	Control :p53-Flx-/-Cre+/+ vs. UVB:p53-Flx-/-Cre-/-	-10.23	-24.04 to 3.566	No	ns	0.2107
	Control :p53-Flx-/-Cre+/+ vs. UVB:p53-Flx-/-Cre+/+	-6.318	-20.12 to 7.483	No	ns	0.6156
	UVB:p53-Flx-/-Cre-/- vs. UVB:p53-Flx-/-Cre+/+	3.917	-9.581 to 17.41	No	ns	0.8651
	Table Analyzed	OF distance travelled males
	Two-way ANOVA	Ordinary
	Alpha	0.05
	Source of Variation	% of total variation	P value	P value summary	Significant?
	Interaction	0.7489	0.5468	ns	No
	UV Factor	6.017	0.0923	ns	No
	KO Factor	6.398	0.0829	ns	No
	ANOVA table	SS (Type III)	DF	MS	F (DFn, DFd)	P value
	Interaction	697010	1	697010	F (1, 43) = 0.3689	P=0.5468
	UV Factor	5599929	1	5599929	F (1, 43) = 2.964	P=0.0923
	KO Factor	5954715	1	5954715	F (1, 43) = 3.152	P=0.0829
	Residual	81237061	43	1889234
	Tukey's multiple comparisons test	Predicted (LS) mean diff.	95.00% CI of diff.	Below threshold?	Summary	Adjusted P Value
	Control :p53-Flx-/-Cre-/- vs. Control :p53-Flx-/-Cre+/+	-956.1	-2489 to 577.2	No	ns	0.3536
	Control :p53-Flx-/-Cre-/- vs. UVB:p53-Flx-/-Cre-/-	447.1	-1052 to 1947	No	ns	0.8555
	Control :p53-Flx-/-Cre-/- vs. UVB:p53-Flx-/-Cre+/+	-21.55	-1521 to 1478	No	ns	>0.9999
	Control :p53-Flx-/-Cre+/+ vs. UVB:p53-Flx-/-Cre-/-	1403	-130.1 to 2937	No	ns	0.0836
	Control :p53-Flx-/-Cre+/+ vs. UVB:p53-Flx-/-Cre+/+	934.6	-598.7 to 2468	No	ns	0.3736
	UVB:p53-Flx-/-Cre-/- vs. UVB:p53-Flx-/-Cre+/+	-468.7	-1968 to 1031	No	ns	0.8374
	Table Analyzed	OF pellets consumed males		Table Analyzed	OF pellets consumed males
	Column B	UV p53-Flx-/-Cre-/-		Column D	UV p53-Flx-/-Cre+/+
	vs.	vs.		vs.	vs.
	Column A	Control p53-Flx-/-Cre-/-		Column C	Control p53-Flx-/-Cre+/+
	Unpaired t test			Unpaired t test
	P value	0.0414		P value	0.3726
	P value summary	*		P value summary	ns
	Significantly different (P < 0.05)?	Yes		Significantly different (P < 0.05)?	No
	One- or two-tailed P value?	Two-tailed		One- or two-tailed P value?	Two-tailed
	t, df	t=2.167, df=22		t, df	t=0.9120, df=20
	How big is the difference?			How big is the difference?
	Mean of column A	33.17		Mean of column C	33.18
	Mean of column B	43.42		Mean of column D	38.27
	Difference between means (B - A) ± SEM	10.25 ± 4.731		Difference between means (D - C) ± SEM	5.091 ± 5.582
	95% confidence interval	0.4383 to 20.06		95% confidence interval	-6.554 to 16.74
	R squared (eta squared)	0.1758		R squared (eta squared)	0.03992
	F test to compare variances			F test to compare variances
	F, DFn, Dfd	2.351, 11, 11		F, DFn, Dfd	1.264, 10, 10
	P value	0.1719		P value	0.7183
	P value summary	ns		P value summary	ns
	Significantly different (P < 0.05)?	No		Significantly different (P < 0.05)?	No
	Data analyzed			Data analyzed
	Sample size, column A	12		Sample size, column C	11
	Sample size, column B	12		Sample size, column D	11
	Table Analyzed	OF center cumulation
	Two-way ANOVA	Ordinary
	Alpha	0.05
	Source of Variation	% of total variation	P value	P value summary	Significant?
	Interaction	5.917	0.0823	ns	No
	UVB Factor	12.91	0.0119	*	Yes
	KO Factor	0.4105	0.6417	ns	No
	ANOVA table	SS (Type III)	DF	MS	F (DFn, DFd)	P value
	Interaction	24442	1	24442	F (1, 43) = 3.165	P=0.0823
	UVB Factor	53336	1	53336	F (1, 43) = 6.906	P=0.0119
	KO Factor	1696	1	1696	F (1, 43) = 0.2196	P=0.6417
	Residual	332109	43	7723
	Tukey's multiple comparisons test	Predicted (LS) mean diff.	95.00% CI of diff.	Below threshold?	Summary	Adjusted P Value
	Control :p53-Flx-/-Cre-/- vs. Control :p53-Flx-/-Cre+/+	33.62	-64.42 to 131.7	No	ns	0.7962
	Control :p53-Flx-/-Cre-/- vs. UVB:p53-Flx-/-Cre-/-	-21.78	-119.8 to 76.26	No	ns	0.9334
	Control :p53-Flx-/-Cre-/- vs. UVB:p53-Flx-/-Cre+/+	-79.44	-177.5 to 18.59	No	ns	0.1493
	Control :p53-Flx-/-Cre+/+ vs. UVB:p53-Flx-/-Cre-/-	-55.4	-151.3 to 40.48	No	ns	0.4208
	Control :p53-Flx-/-Cre+/+ vs. UVB:p53-Flx-/-Cre+/+	-113.1	-208.9 to -17.18	Yes	*	0.0151
	UVB:p53-Flx-/-Cre-/- vs. UVB:p53-Flx-/-Cre+/+	-57.66	-153.5 to 38.22	No	ns	0.3854
	Table Analyzed	OF males activity
	Two-way ANOVA	Ordinary
	Alpha	0.05
	Source of Variation	% of total variation	P value	P value summary	Significant?
	Interaction	0.1467	0.7872	ns	No
	UVB Factor	8.78	0.0416	*	Yes
	KO Factor	5.92	0.0917	ns	No
	ANOVA table	SS (Type III)	DF	MS	F (DFn, DFd)	P value
	Interaction	0.001005	1	0.001005	F (1, 43) = 0.07377	P=0.7872
	UVB Factor	0.06014	1	0.06014	F (1, 43) = 4.414	P=0.0416
	KO Factor	0.04055	1	0.04055	F (1, 43) = 2.976	P=0.0917
	Residual	0.5859	43	0.01363
	Tukey's multiple comparisons test	Predicted (LS) mean diff.	95.00% CI of diff.	Below threshold?	Summary	Adjusted P Value
	Control :p53-Flx-/-Cre-/- vs. Control :p53-Flx-/-Cre+/+	0.06804	-0.06217 to 0.1983	No	ns	0.5084
	Control :p53-Flx-/-Cre-/- vs. UVB:p53-Flx-/-Cre-/-	0.08085	-0.04937 to 0.2111	No	ns	0.3574
	Control :p53-Flx-/-Cre-/- vs. UVB:p53-Flx-/-Cre+/+	0.1304	0.0001628 to 0.2606	Yes	*	0.0496
	Control :p53-Flx-/-Cre+/+ vs. UVB:p53-Flx-/-Cre-/-	0.01281	-0.1145 to 0.1402	No	ns	0.9931
	Control :p53-Flx-/-Cre+/+ vs. UVB:p53-Flx-/-Cre+/+	0.06234	-0.06502 to 0.1897	No	ns	0.5629
	UVB:p53-Flx-/-Cre-/- vs. UVB:p53-Flx-/-Cre+/+	0.04953	-0.07782 to 0.1769	No	ns	0.7275
	Table Analyzed	OF males velocity
	Two-way ANOVA	Ordinary
	Alpha	0.05
	Source of Variation	% of total variation	P value	P value summary	Significant?
	Interaction	2.623	0.2738	ns	No
	UVB Factor	15.6	0.0102	*	Yes
	KO Factor	5.31	0.1226	ns	No
	ANOVA table	SS	DF	MS	F (DFn, DFd)	P value
	Interaction	2.426	1	2.426	F (1, 36) = 1.235	P=0.2738
	Treatment factor	14.43	1	14.43	F (1, 36) = 7.345	P=0.0102
	Genetic background factor	4.911	1	4.911	F (1, 36) = 2.500	P=0.1226
	Residual	70.72	36	1.965
	Tukey's multiple comparisons test	Mean Diff.	95.00% CI of diff.	Below threshold?	Summary	Adjusted P Value
	Control :p53-Flx-/-K14Cre-/- vs. Control :p53-Flx-/-Cre+/+	-1.193	-2.882 to 0.4948	No	ns	0.2444
	Control :p53-Flx-/-K14Cre-/- vs. UVB:p53-Flx-/-K14Cre-/-	0.7086	-0.9796 to 2.397	No	ns	0.6734
	Control :p53-Flx-/-K14Cre-/- vs. UVB:p53-Flx-/-Cre+/+	0.5004	-1.188 to 2.189	No	ns	0.8547
	Control :p53-Flx-/-Cre+/+ vs. UVB:p53-Flx-/-K14Cre-/-	1.902	0.2138 to 3.590	Yes	*	0.0221
	Control :p53-Flx-/-Cre+/+ vs. UVB:p53-Flx-/-Cre+/+	1.694	0.005593 to 3.382	Yes	*	0.049
	UVB:p53-Flx-/-K14Cre-/- vs. UVB:p53-Flx-/-Cre+/+	-0.2082	-1.896 to 1.480	No	ns	0.9871
	Table Analyzed	OF males non-center region
	Two-way ANOVA	Ordinary
	Alpha	0.05
	Source of Variation	% of total variation	P value	P value summary	Significant?
	Interaction	7.806	0.0512	ns	No
	UVB Factor	22.27	0.0016	**	Yes
	KO Factor	0.8565	0.5083	ns	No
	ANOVA table	SS	DF	MS	F (DFn, DFd)	P value
	Interaction	29757	1	29757	F (1, 36) = 4.068	P=0.0512
	UVB Factor	84887	1	84887	F (1, 36) = 11.61	P=0.0016
	KO Factor	3265	1	3265	F (1, 36) = 0.4464	P=0.5083
	Tukey's multiple comparisons test	Mean Diff.	95.00% CI of diff.	Below threshold?	Summary	Adjusted P Value
	Control :p53-Flx-/-K14Cre-/- vs. Control :p53-Flx-/-Cre+/+	36.48	-66.53 to 139.5	No	ns	0.7761
	Control :p53-Flx-/-K14Cre-/- vs. UVB:p53-Flx-/-K14Cre-/-	146.7	43.68 to 249.7	Yes	**	0.0026
	Control :p53-Flx-/-K14Cre-/- vs. UVB:p53-Flx-/-Cre+/+	74.06	-28.94 to 177.1	No	ns	0.2312
	Control :p53-Flx-/-Cre+/+ vs. UVB:p53-Flx-/-K14Cre-/-	110.2	7.197 to 213.2	Yes	*	0.0321
	Control :p53-Flx-/-Cre+/+ vs. UVB:p53-Flx-/-Cre+/+	37.58	-65.42 to 140.6	No	ns	0.7601
	UVB:p53-Flx-/-K14Cre-/- vs. UVB:p53-Flx-/-Cre+/+	-72.62	-175.6 to 30.39	No	ns	0.2466
