# Supplementary material for: First shotgun metagenomics study of Juan de Fuca deep-sea sediments reveals distinct microbial communities above, within, between, and below sulfate methane transition zones
Source: Front Microbiol. 2023 Nov 20;14:1241810. doi: 10.3389/fmicb.2023.1241810 (PMC10694467; doi:10.3389/fmicb.2023.1241810)
Supplement: Supplementary file 3 [file Table_3.XLSX]

## Sheet: Figure 3B
	Figure 3B
	Table Analyzed	total distance males_OF
	Column B	p53-Flx-/-K14Cre+/+
	vs.	vs.
	Column A	p53-Flx-/-K14Cre-/-
	Unpaired t test
	P value	0.3646
	P value summary	ns
	Significantly different (P < 0.05)?	No
	One- or two-tailed P value?	Two-tailed
	t, df	t=0.9278, df=20
	How big is the difference?
	Mean of column A	7046
	Mean of column B	7547
	Difference between means (B - A) ± SEM	501.1 ± 540.1
	95% confidence interval	-625.5 to 1628
	R squared (eta squared)	0.04127
	F test to compare variances
	F, DFn, Dfd	1.094, 10, 10
	P value	0.8899
	P value summary	ns
	Significantly different (P < 0.05)?	No
	Data analyzed
	Sample size, column A	11
	Sample size, column B	11
	Table Analyzed	Total activity males_OF
	Column B	p53-Flx-/-K14Cre+/+
	vs.	vs.
	Column A	p53-Flx-/-K14Cre-/-
	Unpaired t test
	P value	0.811
	P value summary	ns
	Significantly different (P < 0.05)?	No
	One- or two-tailed P value?	Two-tailed
	t, df	t=0.2423, df=20
	How big is the difference?
	Mean of column A	0.787
	Mean of column B	0.7992
	Difference between means (B - A) ± SEM	0.01216 ± 0.05018
	95% confidence interval	-0.09251 to 0.1168
	R squared (eta squared)	0.002927
	F test to compare variances
	F, DFn, Dfd	1.919, 10, 10
	P value	0.3189
	P value summary	ns
	Significantly different (P < 0.05)?	No
	Data analyzed
	Sample size, column A	11
	Sample size, column B	11
	Table Analyzed	OF without food Center
	Column B	P53-Flx-/-K14-Cre+/+
	vs.	vs.
	Column A	P53-Flx-/-K14-Cre-/-
	Unpaired t test
	P value	0.8025
	P value summary	ns
	Significantly different (P < 0.05)?	No
	One- or two-tailed P value?	Two-tailed
	t, df	t=0.2534, df=20
	How big is the difference?
	Mean of column A	58.6
	Mean of column B	56.64
	Difference between means (B - A) ± SEM	-1.960 ± 7.734
	95% confidence interval	-18.09 to 14.17
	R squared (eta squared)	0.003201
	F test to compare variances
	F, DFn, Dfd	1.130, 10, 10
	P value	0.8502
	P value summary	ns
	Significantly different (P < 0.05)?	No
	Data analyzed
	Sample size, column A	11
	Sample size, column B	11
	Table Analyzed	OF without food velocity
	Column B	P53-Flx-/-K14-Cre+/+
	vs.	vs.
	Column A	P53-Flx-/-K14-Cre-/-
	Unpaired t test
	P value	0.3636
	P value summary	ns
	Significantly different (P < 0.05)?	No
	One- or two-tailed P value?	Two-tailed
	t, df	t=0.9297, df=20
	How big is the difference?
	Mean of column A	7.845
	Mean of column B	8.404
	Difference between means (B - A) ± SEM	0.5596 ± 0.6018
	95% confidence interval	-0.6959 to 1.815
	R squared (eta squared)	0.04143
	F test to compare variances
	F, DFn, Dfd	1.077, 10, 10
	P value	0.9088
	P value summary	ns
	Significantly different (P < 0.05)?	No
	Data analyzed
	Sample size, column A	11
	Sample size, column B	11

## Sheet: Figure 3D
	Figure 3D
	Table Analyzed	Closed arms_EPM		Table Analyzed	EPM Center
	Column B	p53-Flx-/-K14Cre+/+		Column B	P53-Flx-/-K14-Cre+/+
	vs.	vs.		vs.	vs.
	Column A	p53-Flx-/-K14Cre-/-		Column A	P53-Flx-/-K14-Cre-/-
	Unpaired t test			Unpaired t test
	P value	0.0177		P value	0.6405
	P value summary	*		P value summary	ns
	Significantly different (P < 0.05)?	Yes		Significantly different (P < 0.05)?	No
	One- or two-tailed P value?	Two-tailed		One- or two-tailed P value?	Two-tailed
	t, df	t=2.585, df=20		t, df	t=0.4742, df=20
	How big is the difference?			How big is the difference?
	Mean of column A	16.45		Mean of column A	76.06
	Mean of column B	21.91		Mean of column B	72.27
	Difference between means (B - A) ± SEM	5.455 ± 2.110		Difference between means (B - A) ± SEM	-3.789 ± 7.990
	95% confidence interval	1.054 to 9.856		95% confidence interval	-20.46 to 12.88
	R squared (eta squared)	0.2505		R squared (eta squared)	0.01112
	F test to compare variances			F test to compare variances
	F, DFn, Dfd	2.046, 10, 10		F, DFn, Dfd	1.619, 10, 10
	P value	0.2743		P value	0.4597
	P value summary	ns		P value summary	ns
	Significantly different (P < 0.05)?	No		Significantly different (P < 0.05)?	No
	Data analyzed			Data analyzed
	Sample size, column A	11		Sample size, column A	11
	Sample size, column B	11		Sample size, column B	11
	Table Analyzed	Open arms_EPM		Table Analyzed	Velocity EPM
	Column B	p53-Flx-/-K14Cre+/+		Column B	P53-Flx-/-K14-Cre+/+
	vs.	vs.		vs.	vs.
	Column A	p53-Flx-/-K14Cre-/-		Column A	P53-Flx-/-K14-Cre-/-
	Unpaired t test			Unpaired t test
	P value	0.7756		P value	0.1433
	P value summary	ns		P value summary	ns
	Significantly different (P < 0.05)?	No		Significantly different (P < 0.05)?	No
	One- or two-tailed P value?	Two-tailed		One- or two-tailed P value?	Two-tailed
	t, df	t=0.2890, df=20		t, df	t=1.524, df=20
	How big is the difference?			How big is the difference?
	Mean of column A	8.182		Mean of column A	3.658
	Mean of column B	9.091		Mean of column B	3.254
	Difference between means (B - A) ± SEM	0.9091 ± 3.146		Difference between means (B - A) ± SEM	-0.4045 ± 0.2655
	95% confidence interval	-5.653 to 7.471		95% confidence interval	-0.9584 to 0.1493
	R squared (eta squared)	0.004158		R squared (eta squared)	0.104
	F test to compare variances			F test to compare variances
	F, DFn, Dfd	1.961, 10, 10		F, DFn, Dfd	1.490, 10, 10
	P value	0.3034		P value	0.5396
	P value summary	ns		P value summary	ns
	Significantly different (P < 0.05)?	No		Significantly different (P < 0.05)?	No
	Data analyzed			Data analyzed
	Sample size, column A	11		Sample size, column A	11
	Sample size, column B	11		Sample size, column B	11
	Table Analyzed	Total Activity_EPM
	Column B	p53-Flx-/-K14Cre+/+
	vs.	vs.
	Column A	p53-Flx-/-K14Cre-/-
	Unpaired t test
	P value	0.0658
	P value summary	ns
	Significantly different (P < 0.05)?	No
	One- or two-tailed P value?	Two-tailed
	t, df	t=1.946, df=20
	How big is the difference?
	Mean of column A	0.611
	Mean of column B	0.7084
	Difference between means (B - A) ± SEM	0.09736 ± 0.05002
	95% confidence interval	-0.006986 to 0.2017
	R squared (eta squared)	0.1592
	F test to compare variances
	F, DFn, Dfd	2.422, 10, 10
	P value	0.1791
	P value summary	ns
	Significantly different (P < 0.05)?	No
	Data analyzed
	Sample size, column A	11
	Sample size, column B	11
