# Supplementary material for: First shotgun metagenomics study of Juan de Fuca deep-sea sediments reveals distinct microbial communities above, within, between, and below sulfate methane transition zones
Source: Front Microbiol. 2023 Nov 20;14:1241810. doi: 10.3389/fmicb.2023.1241810 (PMC10694467; doi:10.3389/fmicb.2023.1241810)
Supplement: Supplementary file 4 [file Table_4.xlsx]

## Sheet: Supplementary_Table_4
binname	new_Name	completeness_before	completeness_after	totalbincontigs	totalbinbp	majortaxpath	fraction_trustedbp	fraction_unknownbp	fraction_untrustedbp	fraction_keep	fraction_evaluate_low	fraction_evaluate_high	fraction_delete	bin_trust	bin_trust_ignoring_viral	fraction_different_species	fraction_different_genus	fraction_different_family	fraction_different_order	fraction_different_class	fraction_different_phylum	fraction_different_domain	fraction_viral	fraction_refdb_ambiguity	fraction_ignored_refdb_ambiguity	fraction_nocoding	sum_fraction_different_domain	sum_fraction_different_phylum	sum_fraction_different_class	sum_fraction_different_order	sum_fraction_different_family	sum_fraction_different_genus	sum_fraction_different_species	fraction_trust0	fraction_trust1	fraction_trust2	fraction_trust3	fraction_trust4	fraction_trust5	fraction_trust6	fraction_trust7	fraction_trust8	fraction_trust9	fraction_trust10	total_16SrRNA	total_23SrRNA	total_5SrRNA	total_trna	total_marker_prots
maxbin_233_sub	JdF_1	95	65	2352	3586982	Cellular organisms;Bacteria;Chloroflexota;Anaerolineae;Anaerolineales;E44-bin32;DUEZ01	0.00507948	0.446905	0.548016	0.384019	0.000437415	0	0.615543	4.35119	4.35119	0	0.00125677	0.0033853	0.05263	0.106661	0.424767	0.0280999	0	0.00212156	0.00168415	0	0.0280999	0.452867	0.559528	0.612158	0.615543	0.6168	0.6168	0	0	0.00811685	0.0899204	0.449979	0.446905	0.00507948	0	0	0	0	2	0	0	47	165
maxbin_215_sub	JdF_2	85	70	1852	3387609	Cellular organisms;Bacteria;Chloroflexota;Anaerolineae;UBA7937;B3-Chlor;B3-Chlor;B3-Chlor sp005223035	0.0482225	0.48427	0.467507	0.390813	0.00266501	0	0.606522	4.35691	4.35691	0	0	0.0481605	0.0660572	0.172604	0.155129	0.164572	0	0.00318661	0	0	0.164572	0.319701	0.492304	0.558362	0.606522	0.606522	0.606522	0	0.00273408	0.0739988	0.116294	0.27448	0.48427	0.0227544	0.0010807	0.0243874	0	0	3	6	2	69	228
maxbin_171_sub	JdF_3	100	95	796	3004378	Cellular organisms;Bacteria;Chloroflexota;Dehalococcoidia;Dehalococcoidales;RBG-16-60-22;E44-bin89	0.0126023	0.561513	0.425885	0.408758	0.0049348	0.00128746	0.58502	4.44724	4.44724	0	0	0.0363336	0.0964433	0.103944	0.286674	0.0616254	0	0.00750705	0	0	0.0616254	0.348299	0.452243	0.548686	0.58502	0.58502	0.58502	0	0.00758393	0.0213252	0.0740816	0.322894	0.561513	0.0126023	0	0	0	0	2	2	0	58	186
maxbin_218_sub	JdF_4	95	70	1604	2867180	Cellular organisms;Bacteria;Chloroflexota;Dehalococcoidia;Dehalococcoidales;RBG-16-60-22;E44-bin89;E44-bin89 sp018829775	0.0118636	0.571426	0.416711	0.499182	0.00553436	0.000613495	0.49467	4.38903	4.38903	0	0.00186943	0.0230627	0.0455971	0.0260932	0.29909	0.100827	0	0.00736961	0.000608612	0	0.100827	0.399917	0.42601	0.471607	0.49467	0.496539	0.496539	0	0.00125629	0.0503219	0.105243	0.25989	0.571426	0.00937367	0.00122839	0.00126152	0	0	0	0	0	53	144
maxbin_80_sub	JdF_5	85	65	890	3808431	Cellular organisms;Bacteria;Chloroflexota;Dehalococcoidia;Dehalococcoidales;RBG-16-60-22;W425	0.0080096	0.374263	0.617728	0.319409	0.00467699	0.00108181	0.674832	3.94157	3.94157	0	0.00337278	0.0193311	0.0321224	0.0166467	0.426483	0.180249	0	0.0057588	0	0	0.180249	0.606732	0.623379	0.655501	0.674832	0.678205	0.678205	0.00111332	0.0103804	0.108097	0.193611	0.304526	0.374263	0.0080096	0	0	0	0	1	1	1	54	192
maxbin_185_sub	JdF_6	90	75	441	1276891	Cellular organisms;Bacteria;Chloroflexota;Dehalococcoidia;Dehalococcoidales;E44-bin88;E44-bin88	0.0271785	0.913743	0.0590787	0.685196	0.00223512	0	0.312569	4.94558	4.94558	0	0	0.0655663	0.185643	0.00228054	0.0406879	0.0183908	0	0.00223512	0	0	0.0183908	0.0590787	0.0613592	0.247002	0.312569	0.312569	0.312569	0	0	0.00460885	0.0138461	0.0406237	0.913743	0.0271785	0	0	0	0	0	1	1	49	126
maxbin_167_sub	JdF_7	90	80	520	2111840	Cellular organisms;Bacteria;Chloroflexota;Dehalococcoidia;Dehalococcoidales;RBG-16-60-22;JAFGPF01	0.0232679	0.591905	0.384827	0.426938	0.00194049	0	0.571121	4.54615	4.54615	0	0.00193386	0.0422759	0.111401	0.113148	0.263847	0.0404486	0	0.0038161	0.00187562	0	0.0404486	0.304296	0.417444	0.528845	0.571121	0.573055	0.573055	0	0.00394916	0.0114019	0.0578742	0.311602	0.591905	0.0232679	0	0	0	0	0	0	1	48	137
maxbin_175_sub	JdF_8	80	65	495	1725034	Cellular organisms;Bacteria;Chloroflexota;Dehalococcoidia;Dehalococcoidales;RBG-16-60-22;E44-bin89;E44-bin89 sp018829775	0.0344735	0.462684	0.502842	0.371221	0.00205967	0	0.62672	4.16364	4.16364	0	0.00199126	0.0404978	0.0709824	0.0816778	0.235814	0.197748	0	0.00205967	0	0	0.197748	0.433562	0.51524	0.586222	0.62672	0.628711	0.628711	0.00198837	0.00805839	0.122711	0.101203	0.268882	0.462684	0.0244673	0.00801491	0.00199126	0	0	2	2	2	40	110
maxbin_154_sub	JdF_9	95	70	1144	4768191	Cellular organisms;Bacteria;Chloroflexota;Dehalococcoidia;Dehalococcoidales;RBG-16-60-22;E44-bin89;E44-bin89 sp004375725	0.00673421	0.434769	0.558497	0.299468	0.00393105	0.00127428	0.695327	4.20717	4.20753	0	0	0.0182319	0.105146	0.0484733	0.433253	0.0889555	0.00126715	0.00520533	0	0	0.0902227	0.523476	0.571949	0.677095	0.695327	0.695327	0.695327	0	0.00434379	0.0499284	0.21031	0.293915	0.434769	0.00434399	0.00129588	0.00109434	0	0	5	3	2	68	249
maxbin_194_sub	JdF_10	90	80	675	1738317	Cellular organisms;Bacteria;Chloroflexota;Dehalococcoidia;Dehalococcoidales;RBG-16-60-22;E44-bin89	0.0179772	0.62864	0.353383	0.532364	0.00596094	0	0.461675	4.47556	4.47556	0	0.00888906	0.0385494	0.0667675	0.01772	0.241342	0.0972964	0	0.00743593	0.00147499	0	0.0972964	0.338638	0.356358	0.423126	0.461675	0.470564	0.470564	0	0.00589823	0.0516298	0.0664827	0.229372	0.62864	0.0179772	0	0	0	0	0	0	0	51	133
metabat_143	JdF_11	80	80	208	1285790	Cellular organisms;Bacteria;Chloroflexota;Dehalococcoidia;GIF9;AB-539-J10;E29-bin54;E29-bin54 sp004376695	0.832959	0.139129	0.027912	0.932519	0.00622808	0	0.0612526	6.13942	6.13942	0	0	0	0.0295686	0.0270262	0.00465784	0	0	0.00622808	0	0	0	0.00465784	0.031684	0.0612526	0.0612526	0.0612526	0.0612526	0	0	0	0.00261862	0.0252934	0.139129	0.488342	0.113095	0.16002	0.0715016	0	0	1	0	31	162
concoct_123	JdF_12	65	65	830	1467713	Cellular organisms;Bacteria;Actinobacteriota;Actinomycetia;Actinomycetales;Micrococcaceae;Micrococcus;Micrococcus luteus	0.907089	0.0911016	0.00180894	0.992978	0.00367034	0	0.00335215	6.75542	6.75995	0.0119587	0.0132158	0.00154322	0	0	0.000784213	0	0.00102472	0.00443343	0.000763092	0	0.00102472	0.00180894	0.00180894	0.00180894	0.00335215	0.016568	0.0285267	0	0	0	0.00180894	0	0.0911016	0.193764	0.522406	0.190919	0	0	0	0	0	22	139
concoct_140	JdF_13	100	100	237	3903965	Cellular organisms;Bacteria;Actinobacteriota;Actinomycetia;Actinomycetales;Micrococcaceae;Kocuria;Kocuria rosea	0.980064	0.0199356	0	1	0	0	0	7.28692	7.28692	0.00649724	0	0	0	0	0	0	0	0	0	0	0	0	0	0	0	0	0.00649724	0	0	0	0	0	0.0199356	0.0374901	0.43267	0.496356	0.0135483	0	0	0	1	51	214
concoct_172_sub	JdF_14	95	95	303	4056649	Cellular organisms;Bacteria;Actinobacteriota;Actinomycetia;Mycobacteriales;Mycobacteriaceae;Mycobacterium;Mycobacterium palauense	0.917653	0.0710946	0.0112524	0.972232	0.0165158	0	0.0112524	6.16502	6.1755	0.00271382	0.000948073	0	0	0	0.00852428	0	0.00272811	0.0165158	0	0	0.00272811	0.0112524	0.0112524	0.0112524	0.0112524	0.0122005	0.0149143	0	0	0	0.00272811	0.00852428	0.0710946	0.522709	0.380218	0.0147257	0	0	0	0	0	49	199
concoct_170_sub	JdF_15	80	80	1097	6351295	Cellular organisms;Bacteria;Actinobacteriota;Actinomycetia;Mycobacteriales;Mycobacteriaceae;Rhodococcus;Rhodococcus qingshengii	0.912062	0.0859639	0.00197393	0.995999	0.00121534	0	0.00278542	6.81404	6.81404	0.0354392	0.0221933	0	0.000427157	0.00145608	0.000902178	0	0	0.00232063	0.00110529	0	0	0.000902178	0.00235826	0.00278542	0.00278542	0.0249787	0.0604179	0	0	0	0	0.00197393	0.0859639	0.102931	0.738438	0.0692309	0.00146254	0	0	0	1	28	187
concoct_53	JdF_16	100	100	136	2645576	Cellular organisms;Bacteria;Actinobacteriota;Actinomycetia;Propionibacteriales;Propionibacteriaceae;Cutibacterium;Cutibacterium acnes	0.965956	0.0283239	0.00571974	0.981056	0	0	0.0189441	6.63971	6.63971	0.00829876	0	0	0.0132243	0	0.00571974	0	0	0	0	0	0	0.00571974	0.00571974	0.0189441	0.0189441	0.0189441	0.0272428	0	0	0	0.00351417	0.00220557	0.0283239	0.113528	0.623053	0.229375	0	0	0	0	0	45	206
concoct_41_sub	JdF_17	80	65	2115	4088561	Cellular organisms;Bacteria;Actinobacteriota;Thermoleophilia;Miltoncostaeales;Miltoncostaeaceae;Miltoncostaea;Miltoncostaea sp016463385	0.379428	0.566953	0.0536189	0.595897	0.00343935	0	0.400664	5.34752	5.34752	0.00650987	0.00138093	0	0.344209	0.032203	0.0242521	0	0	0.00343935	0	0	0	0.0242521	0.0564551	0.400664	0.400664	0.402045	0.408555	0	0	0	0.00301646	0.0506024	0.566953	0.327168	0.0444127	0.00784726	0	0	0	0	0	32	245
concoct_150	JdF_18	85	85	271	2175313	Cellular organisms;Bacteria;Actinobacteriota;Humimicrobiia;JAHJRV01;JAHJRV01;JAHJRV01;JAHJRV01 sp018830725	0.430672	0.456443	0.112885	0.877305	0.0036404	0.000928142	0.118126	6.13284	6.3004	0	0	0	0.00524062	0	0.0172412	0.0487939	0.0468503	0.00456854	0	0	0.0956442	0.112885	0.112885	0.118126	0.118126	0.118126	0.118126	0	0	0.0100638	0.0406718	0.0621497	0.456443	0.00192478	0.00168757	0.214537	0.212523	0	1	1	0	36	188
concoct_3	JdF_19	80	80	246	1499479	Cellular organisms;Bacteria;Actinobacteriota;Humimicrobiia;JAHJRV01;JAHJRV01;JAHJRV01;JAHJRV01 sp018830725	0.795796	0.174467	0.0297363	0.955725	0.00658962	0.00298437	0.0347007	6.21545	6.21545	0	0	0	0.00496439	0	0.0165131	0.0132233	0	0.0125304	0.00295636	0	0.0132233	0.0297363	0.0297363	0.0347007	0.0347007	0.0347007	0.0347007	0	0	0.0132233	0.00292035	0.0135927	0.174467	0.267115	0.130169	0.317876	0.080636	0	0	1	1	29	182
metabat_61	JdF_20	90	90	220	1102706	Cellular organisms;Bacteria;Bipolaricaulota;Bipolaricaulia;UBA7950;UBA9294;CAIOGO01	0.375319	0.544089	0.0805927	0.899106	0.0034497	0	0.0974439	5.1	5.1	0	0.0336128	0	0.0168513	0	0.0719893	0.00860338	0	0.0034497	0	0	0.00860338	0.0805927	0.0805927	0.0974439	0.0974439	0.131057	0.131057	0	0	0	0.00983399	0.0707587	0.544089	0.375319	0	0	0	0	0	0	0	28	156
maxbin_198_sub	JdF_21	75	65	1509	3595334	Cellular organisms;Bacteria;Atribacterota;JS1;SB-45;34-128;34-128;34-128 sp002849045	0.142851	0.226824	0.630325	0.360168	0.00611598	0.00135398	0.632362	3.79258	3.79203	0.00601029	0	0.00203653	0	0	0.21341	0.414254	0.00266067	0.0134741	0.0046858	0	0.416915	0.630325	0.630325	0.630325	0.632362	0.632362	0.638372	0	0.0137581	0.315505	0.121052	0.18001	0.226824	0.0679934	0.072171	0.00268654	0	0	0	0	1	61	241
maxbin_263_sub	JdF_22	95	85	6168	6902526	Cellular organisms;Bacteria;Atribacterota;JS1;SB-45;34-128;34-128;34-128 sp002849045	0.0951392	0.268507	0.636354	0.35813	0.00304352	0.00230321	0.636523	3.71644	3.71661	0.00442128	0.000794637	0.000169648	0	0.000163708	0.202942	0.427947	0.0022541	0.00764474	0.00149583	0.00304671	0.430201	0.633143	0.633307	0.633307	0.633477	0.634271	0.638693	0	0.0052236	0.322116	0.139177	0.169837	0.268507	0.0405565	0.0525009	0.00208185	0	0	1	1	1	74	374
metabat_38	JdF_23	100	100	4	677305	Cellular organisms;Bacteria;Patescibacteria;Paceibacteria;UBA9983_A;SBAW01;GWA1-54-10	0.753095	0.246905	0	1	0	0	0	6	6	0	0	0	0	0	0	0	0	0	0	0	0	0	0	0	0	0	0	0	0	0	0	0	0.246905	0.656627	0.0964676	0	0	0	1	1	1	45	122
concoct_164_sub	JdF_24	65	60	2906	4384853	Cellular organisms;Bacteria;Patescibacteria;Paceibacteria;Paceibacterales;DG-74-3;DG-74-3	0.000813482	0.364416	0.634771	0.351226	0.00497052	0.000568548	0.643235	3.64178	3.64212	0	0.000472308	0.00472308	0.00116013	0.00344116	0.224156	0.40366	0.00536324	0.00820142	0.0013818	0.000731381	0.409023	0.633179	0.63662	0.63778	0.642503	0.642975	0.642975	0	0.00430436	0.252848	0.174664	0.202954	0.364416	0.000813482	0	0	0	0	2	1	1	32	249
concoct_138	JdF_25	80	80	515	3580676	Cellular organisms;Bacteria;Bacteroidota;Bacteroidia;Chitinophagales;Chitinophagaceae;Sediminibacterium;Sediminibacterium magnilacihabitans	0.954528	0.043408	0.00206358	0.996169	0	0	0.00383084	7.02718	7.02718	0.0227627	0.00333038	0	0.00176726	0	0.00206358	0	0	0	0	0	0	0.00206358	0.00206358	0.00383084	0.00383084	0.00716122	0.029924	0	0	0	0	0.00206358	0.043408	0.0811886	0.581434	0.288882	0.00302373	0	1	0	1	33	194
maxbin_265_sub	JdF_26	95	85	6664	7323067	Cellular organisms;Bacteria;Chloroflexota;Dehalococcoidia;Dehalococcoidales;RBG-16-60-22;E44-bin89;E44-bin89 sp018829775	0.00268931	0.483843	0.513467	0.443752	0.00332006	0.000742722	0.552185	4.21444	4.21532	0.000149528	0.000456093	0.00932683	0.0169234	0.0262174	0.359394	0.13777	0.000597018	0.00435883	0.000144885	0.00195669	0.138367	0.497761	0.523978	0.540902	0.550228	0.550685	0.550834	0	0.00209366	0.0670266	0.134645	0.309702	0.483843	0.00239503	0.000144612	0.000149664	0	0	1	1	3	80	346
maxbin_207_sub	JdF_27	75	75	1156	2401400	Cellular organisms;Bacteria;Planctomycetota;Phycisphaerae;Sedimentisphaerales;SG8-4;NIOZ-UU13;NIOZ-UU13 sp014384025	0.171397	0.362251	0.466353	0.52415	0.000900308	0.000889481	0.474061	4.54844	4.54844	0	0.0324082	0.00427584	0.00170734	0.027795	0.377976	0.0623062	0	0.00266345	0.000873657	0	0.0623062	0.440282	0.468077	0.469785	0.474061	0.506469	0.506469	0	0.00430374	0.0242005	0.101069	0.336779	0.362251	0.168772	0.000867411	0.00175689	0	0	2	3	1	31	95
maxbin_266_sub	JdF_28	90	75	4608	5055162	Cellular organisms;Bacteria;Planctomycetota;Phycisphaerae;Sedimentisphaerales;SG8-4;NIOZ-UU13;NIOZ-UU13 sp014384025	0.130037	0.387722	0.482241	0.507783	0.00129491	0.000645083	0.490277	4.52344	4.52344	0.00021938	0.0161049	0.00326379	0.00367466	0.043868	0.407285	0.0319746	0	0.00259735	0.000657348	0.000210874	0.0319746	0.43926	0.483128	0.486803	0.490066	0.506171	0.506391	0	0.0010787	0.0155548	0.0925023	0.373105	0.387722	0.128726	0.000651611	0.000659524	0	0	3	3	2	60	242
maxbin_124_sub	JdF_29	80	55	3385	3854652	Cellular organisms;Bacteria;Planctomycetota;Phycisphaerae;Sedimentisphaerales;SG8-4;NIOZ-UU13;NIOZ-UU13 sp014384025	0.045319	0.386531	0.56815	0.422931	0.00391086	0.00188007	0.571278	4.10931	4.10993	0	0.00423929	0.00205388	0	0.00536105	0.364084	0.199507	0.000272917	0.00794313	0.00125381	0	0.19978	0.563863	0.569224	0.569224	0.571278	0.575518	0.575518	0	0.00313336	0.108344	0.14719	0.309482	0.386531	0.0445228	0.000259427	0.000536754	0	0	1	0	2	33	195
metabat_79	JdF_30	65	65	151	1660189	Cellular organisms;Bacteria;Aerophobota;Aerophobia;Aerophobales;AE-B3A;AE-B3B;AE-B3B sp005223085	0.553458	0.43085	0.0156922	0.969708	0.00460008	0	0.0256923	6.01987	6.01987	0	0.0638741	0.0100001	0	0	0.0072305	0.00846169	0	0.0447594	0.0401593	0	0.00846169	0.0156922	0.0156922	0.0156922	0.0256923	0.0895663	0.0895663	0	0	0.00846169	0	0.0072305	0.43085	0.208068	0.139035	0.109894	0.0964607	0	0	0	0	22	131
maxbin_95_sub	JdF_31	95	55	5350	7304854	Cellular organisms;Bacteria;Proteobacteria;Gammaproteobacteria;Burkholderiales;Burkholderiaceae;Paraburkholderia;Paraburkholderia ferrariae	0.0698749	0.356821	0.573304	0.37457	0.00506376	0.000740877	0.619626	4.26916	4.27021	0.00182276	0.00450632	0.0049912	0.0325959	0.0801905	0.375951	0.123993	0.00113144	0.00750898	0.00133624	0.000772911	0.125125	0.501075	0.581266	0.613862	0.618853	0.623359	0.625182	0	0.0028325	0.0659919	0.141843	0.362637	0.356821	0.0289699	0.0338472	0.00705777	0	0	2	6	3	86	411
maxbin_53_sub	JdF_32	55	55	28	1387210	Cellular organisms;Bacteria;Proteobacteria;Gammaproteobacteria;Xanthomonadales;Rhodanobacteraceae;Dyella_B;Dyella_B mobilis	0.667122	0.332878	0	0.74345	0	0	0.25655	6.07143	6.07143	0.0408323	0.0354957	0	0.25655	0	0	0	0	0	0	0	0	0	0	0.25655	0.25655	0.292046	0.332878	0	0	0	0	0	0.332878	0.248135	0.347072	0.0719141	0	0	0	0	0	13	40
concoct_35_sub	JdF_33	70	70	844	2022798	Cellular organisms;Bacteria;Proteobacteria;Gammaproteobacteria;Burkholderiales;Burkholderiaceae;Ralstonia;Ralstonia pickettii	0.87377	0.114273	0.0119572	0.985517	0	0	0.0144834	6.78673	6.78673	0.0412458	0.0196975	0	0.00130117	0.0125623	0.000619933	0	0	0.00362765	0.00362765	0	0	0.000619933	0.0131822	0.0144834	0.0144834	0.0341809	0.0754267	0	0	0	0.000619933	0.0113373	0.114273	0.125043	0.711072	0.0376548	0	0	2	0	0	20	78
metabat_112	JdF_34	75	75	1041	8195462	Cellular organisms;Bacteria;Proteobacteria;Alphaproteobacteria;Rhizobiales;Hyphomicrobiaceae;CAJQQK01;CAJQQK01 sp905480435	0.496424	0.497501	0.00607519	0.918276	0.000789827	0	0.0809347	5.42459	5.42459	0	0.0229245	0.0434612	0.0297987	0.00296542	0.00470931	0	0	0.000789827	0	0	0	0.00470931	0.00767474	0.0374734	0.0809347	0.103859	0.103859	0	0	0	0.00142103	0.00465416	0.497501	0.389122	0.0155068	0.0897423	0.0020526	0	1	0	1	29	207
metabat_30_sub	JdF_35	90	90	241	2409927	Cellular organisms;Bacteria;Proteobacteria;Alphaproteobacteria;Rhizobiales;Methyloligellaceae;Methyloceanibacter;Methyloceanibacter sp018067145	0.753682	0.245313	0.00100542	0.85629	0	0	0.14371	6.21162	6.21162	0	0	0.135832	0.00687199	0	0.00100542	0	0	0	0	0	0	0.00100542	0.00100542	0.00787742	0.14371	0.14371	0.14371	0	0	0	0.00100542	0	0.245313	0.0725433	0.27794	0.250616	0.152582	0	0	1	1	32	181
concoct_154	JdF_36	95	90	438	6051706	Cellular organisms;Bacteria;Proteobacteria;Alphaproteobacteria;Rhizobiales;Xanthobacteraceae;Aquabacter;Aquabacter spiritensis	0.647764	0.333961	0.0182747	0.954815	0.00194904	0	0.0432356	5.72603	5.72603	0	0.0490463	0.0141155	0.0108454	0.0182747	0	0	0	0.00194904	0	0	0	0	0.0182747	0.0291201	0.0432356	0.0922819	0.0922819	0	0	0	0	0.0182747	0.333961	0.620378	0.0133536	0.0140329	0	0	0	0	1	43	211
maxbin_42_sub	JdF_37	65	65	195	2016767	Cellular organisms;Bacteria;Proteobacteria;Alphaproteobacteria;Reyranellales;Reyranellaceae;Reyranella;Reyranella sp004296815	0.622939	0.255524	0.121538	0.805561	0	0	0.194439	4.82051	4.82051	0.0436327	0	0	0.0718665	0.113333	0.00923954	0	0	0	0	0	0	0.00923954	0.122572	0.194439	0.194439	0.194439	0.238072	0	0	0	0.00721402	0.114324	0.255524	0.069357	0.491498	0.062084	0	0	0	0	0	24	52
metabat_8	JdF_38	80	80	82	6063563	Cellular organisms;Bacteria;Proteobacteria;Alphaproteobacteria;Reyranellales;Reyranellaceae;Reyranella;Reyranella soli	0.822424	0.176386	0.00119039	0.998332	0	0	0.00166833	6.29268	6.29268	0.0169494	0	0	0.000477937	0.00119039	0	0	0	0	0	0	0	0	0.00119039	0.00166833	0.00166833	0.00166833	0.0186178	0	0	0	0	0.00119039	0.176386	0.211063	0.594075	0.0172859	0	0	0	0	0	36	179
metabat_113	JdF_39	70	70	1361	4637304	Cellular organisms;Bacteria;Desulfobacterota;Desulfobacteria;C00003060;C00003060;B60-G16;B60-G16 sp003647275	0.240292	0.47691	0.282798	0.672778	0.00844241	0	0.318779	4.87803	4.87803	0	0.0214495	0.000713992	0.0277459	0.178209	0.106029	0.00608112	0	0.0102238	0.00178142	0	0.00608112	0.11211	0.29032	0.318065	0.318779	0.340229	0.340229	0	0	0.00417915	0.0139801	0.264639	0.47691	0.238618	0.000584176	0.00108899	0	0	1	1	1	30	192
metabat_36	JdF_40	60	60	439	1455657	Cellular organisms;Bacteria;Acidobacteriota;Aminicenantia;Aminicenantales;Aminicenantaceae;SOIV01;SOIV01 sp011049545	0.843956	0.132873	0.023171	0.967266	0.00956338	0	0.023171	6.56948	6.56948	0.0237721	0.014454	0	0	0	0.0198323	0.0033387	0	0.00956338	0	0	0.0033387	0.023171	0.023171	0.023171	0.023171	0.0376249	0.061397	0	0	0.0033387	0.00418024	0.015652	0.132873	0.135085	0.683329	0.025541	0	0	0	0	0	14	166
metabat_123	JdF_41	85	85	810	4206199	Cellular organisms;Bacteria;Acidobacteriota;Aminicenantia;Aminicenantales;Aminicenantaceae;SOIV01;SOIV01 sp011049545	0.499523	0.344614	0.155864	0.839284	0.00261947	0.000405116	0.157692	5.18519	5.18519	0.0114609	0.0449836	0.00182802	0	0.000644763	0.144481	0.010738	0	0.00302458	0	0	0.010738	0.155219	0.155864	0.155864	0.157692	0.202675	0.214136	0	0	0.0064317	0.0372108	0.112221	0.344614	0.431639	0.0602299	0.00765347	0	0	0	0	0	36	209
metabat_137	JdF_42	60	60	101	2177903	Cellular organisms;Archaea;Thermoproteota;Bathyarchaeia;B26-1;UBA233;A05DMB-2	0.0470104	0.95299	0	0.959648	0	0	0.0403517	5.0297	5.0297	0	0	0.0391069	0.00124478	0	0	0	0	0	0	0	0	0	0	0.00124478	0.0403517	0.0403517	0.0403517	0	0	0	0	0	0.95299	0.0470104	0	0	0	0	1	1	1	25	165
[truncated: 37 more columns]
