# Supplementary material for: First shotgun metagenomics study of Juan de Fuca deep-sea sediments reveals distinct microbial communities above, within, between, and below sulfate methane transition zones
Source: Front Microbiol. 2023 Nov 20;14:1241810. doi: 10.3389/fmicb.2023.1241810 (PMC10694467; doi:10.3389/fmicb.2023.1241810)
Supplement: Supplementary file 7 [file Data_Sheet_2.xlsx]

## Sheet: C1H2
0.5306	nr_cellular_organisms	d_Bacteria
25.528	nr_cellular_organisms	d_Archaea	p_Euryarchaeota
25.528	nr_cellular_organisms	d_Archaea
34.6147	nr_cellular_organisms	d_Bacteria
9.3729	nr_cellular_organisms	d_Bacteria	nr_Terrabacteria_group	p_Chloroflexi
21.371	nr_cellular_organisms	d_Bacteria
2	nr_cellular_organisms	d_Bacteria
3.9603	nr_cellular_organisms	d_Bacteria	nr_Bacteria_incertae_sedis	nr_Bacteria_candidate_phyla	nr_Patescibacteria_group	nr_Parcubacteria_group
7.5536	nr_cellular_organisms
1	nr_cellular_organisms	d_Bacteria
6.0614	nr_cellular_organisms	d_Bacteria	nr_Terrabacteria_group	p_Chloroflexi
15.8537	nr_cellular_organisms	d_Bacteria	nr_Terrabacteria_group	p_Chloroflexi
5.9065	nr_cellular_organisms	d_Bacteria
0.8484	nr_cellular_organisms	d_Bacteria
14.7125	nr_cellular_organisms	d_Bacteria
6.9264	nr_cellular_organisms	d_Archaea	nr_TACK_group
4.9501	nr_cellular_organisms	d_Bacteria
29.7072	nr_cellular_organisms	d_Archaea
0.3621	nr_cellular_organisms	d_Bacteria
25.9915	nr_cellular_organisms	d_Bacteria	nr_Terrabacteria_group	p_Chloroflexi
3.2083	nr_cellular_organisms	d_Bacteria
4.3042	nr_cellular_organisms	d_Archaea	nr_TACK_group	p_Candidatus_Bathyarchaeota	nr_unclassified_Candidatus_Bathyarchaeota
3.0363	nr_cellular_organisms	d_Bacteria	nr_PVC_group	p_Planctomycetes
14.4913	nr_cellular_organisms	d_Bacteria
3.389	nr_cellular_organisms	d_Bacteria
4.6424	nr_cellular_organisms	d_Bacteria	nr_Terrabacteria_group	p_Chloroflexi
2	nr_cellular_organisms
1.0047	nr_cellular_organisms	d_Bacteria
12.999	nr_cellular_organisms	d_Bacteria
12.999	nr_cellular_organisms	d_Bacteria	nr_Terrabacteria_group	p_Chloroflexi
12.999	nr_cellular_organisms	d_Bacteria	nr_Terrabacteria_group	p_Chloroflexi
12.999	nr_cellular_organisms	d_Bacteria	nr_Terrabacteria_group	p_Chloroflexi
12.999	nr_cellular_organisms	d_Bacteria
0.3863	nr_cellular_organisms	d_Bacteria
0.3863	nr_cellular_organisms	d_Bacteria
6.0139	nr_cellular_organisms	d_Bacteria	nr_Terrabacteria_group	p_Chloroflexi
86.0781	nr_cellular_organisms	d_Bacteria	nr_Terrabacteria_group
2.43	nr_cellular_organisms	d_Bacteria	nr_Terrabacteria_group	p_Firmicutes	c_Bacilli	o_Bacillales	f_Alicyclobacillaceae
4.5	nr_cellular_organisms	d_Bacteria	nr_Bacteria_incertae_sedis	nr_Bacteria_candidate_phyla	nr_Patescibacteria_group	nr_Microgenomates_group
4.5	nr_cellular_organisms	d_Bacteria
7.6466	nr_cellular_organisms	d_Bacteria	nr_Terrabacteria_group	p_Actinobacteria	c_Actinomycetia	o_Corynebacteriales	f_Mycobacteriaceae
35.1791	nr_cellular_organisms	d_Bacteria
5.6682	nr_cellular_organisms	d_Archaea
5.6682	nr_cellular_organisms	d_Archaea
5.6682	nr_cellular_organisms	d_Archaea	nr_TACK_group
0.1955	nr_cellular_organisms	d_Bacteria
19.9364	nr_cellular_organisms	d_Bacteria
42.0753	nr_cellular_organisms	d_Bacteria
42.0753	nr_cellular_organisms	d_Bacteria
8.2206	nr_cellular_organisms	d_Bacteria	nr_Terrabacteria_group	p_Chloroflexi
4.0749	nr_cellular_organisms	d_Bacteria
3.3122	nr_cellular_organisms	d_Bacteria	nr_Terrabacteria_group	p_Chloroflexi
2.3689	nr_cellular_organisms	d_Bacteria
22.9628	nr_cellular_organisms	d_Bacteria
4.9887	nr_cellular_organisms	d_Bacteria	nr_Bacteria_incertae_sedis	nr_Bacteria_candidate_phyla
2.9524	nr_cellular_organisms	d_Bacteria
11.3654	nr_cellular_organisms	d_Bacteria
3.6173	nr_cellular_organisms	d_Bacteria
3.6173	nr_cellular_organisms	d_Bacteria
10.8496	nr_cellular_organisms	d_Bacteria	nr_Terrabacteria_group	p_Chloroflexi
4.1152	nr_cellular_organisms	d_Bacteria
3	nr_cellular_organisms	d_Bacteria	nr_Terrabacteria_group	p_Firmicutes	c_Bacilli	o_Bacillales	f_Alicyclobacillaceae
6.0355	nr_cellular_organisms	d_Archaea	nr_TACK_group	p_Candidatus_Bathyarchaeota
3.3819	nr_cellular_organisms	d_Bacteria	nr_Bacteria_incertae_sedis	nr_Bacteria_candidate_phyla	nr_Patescibacteria_group	nr_Parcubacteria_group
4.3825	nr_cellular_organisms	d_Bacteria
2.5168	nr_cellular_organisms	d_Bacteria	nr_Terrabacteria_group
2.9943	nr_cellular_organisms	d_Bacteria	nr_Terrabacteria_group	p_Chloroflexi
6.2637	nr_cellular_organisms	d_Bacteria
5.3411	nr_cellular_organisms	d_Bacteria
5.3411	nr_cellular_organisms	d_Bacteria
3.405	nr_cellular_organisms
0.7211	nr_cellular_organisms	d_Bacteria
3.7605	nr_cellular_organisms	d_Bacteria	nr_Terrabacteria_group	p_Chloroflexi
5.5663	nr_cellular_organisms	d_Bacteria	nr_Terrabacteria_group	p_Chloroflexi
7.3454	nr_cellular_organisms	d_Bacteria
7.3454	nr_cellular_organisms	d_Bacteria	nr_Terrabacteria_group	p_Chloroflexi
75.7725	nr_cellular_organisms	d_Bacteria	nr_Terrabacteria_group	p_Chloroflexi
2.6194	nr_cellular_organisms	d_Archaea
14.5845	nr_cellular_organisms	d_Bacteria
2.1268	nr_cellular_organisms	d_Bacteria	p_Proteobacteria	nr_delta/epsilon_subdivisions	c_Deltaproteobacteria
2.5638	nr_cellular_organisms	d_Bacteria	nr_Bacteria_incertae_sedis	nr_Bacteria_candidate_phyla
5.6399	nr_cellular_organisms	d_Bacteria	nr_Terrabacteria_group	p_Firmicutes
5.6636	nr_cellular_organisms	d_Bacteria	nr_Terrabacteria_group
5.6636	nr_cellular_organisms	d_Bacteria
4.081	nr_cellular_organisms	d_Bacteria
12.4087	nr_cellular_organisms
2.8759	nr_cellular_organisms	d_Bacteria
15.1119	nr_cellular_organisms	d_Bacteria	nr_Terrabacteria_group	p_Chloroflexi
1.9769	nr_cellular_organisms	d_Bacteria
5.6303	nr_cellular_organisms	d_Bacteria	nr_Terrabacteria_group	p_Chloroflexi
7.6883	nr_cellular_organisms	d_Bacteria	nr_Terrabacteria_group	p_Chloroflexi
3.0663	nr_cellular_organisms	d_Bacteria	nr_Bacteria_incertae_sedis	nr_Bacteria_candidate_phyla
2.4732	nr_cellular_organisms	d_Bacteria
6.0997	nr_cellular_organisms	d_Bacteria
52.8794	nr_cellular_organisms	d_Bacteria	nr_Terrabacteria_group	p_Chloroflexi
5.833	nr_cellular_organisms	d_Bacteria	nr_Terrabacteria_group	p_Chloroflexi
3.6009	nr_cellular_organisms	d_Bacteria
1.152	nr_cellular_organisms
12.142	nr_cellular_organisms	d_Bacteria	nr_Terrabacteria_group	p_Chloroflexi
19.8563	nr_cellular_organisms	d_Archaea	nr_TACK_group	p_Candidatus_Bathyarchaeota
2.6622	nr_cellular_organisms
2	nr_cellular_organisms	d_Bacteria
33.6172	nr_cellular_organisms	d_Bacteria
4.4432	nr_cellular_organisms	d_Bacteria	nr_Terrabacteria_group
6.3279	nr_cellular_organisms	d_Bacteria
6.3279
18.0699	nr_cellular_organisms	d_Bacteria
4.2719	nr_cellular_organisms	d_Bacteria
0.6586	nr_cellular_organisms	d_Bacteria	nr_Terrabacteria_group	p_Actinobacteria
2.1917	nr_cellular_organisms	d_Bacteria	nr_Terrabacteria_group	p_Chloroflexi
0.6586	nr_cellular_organisms	d_Bacteria	nr_Terrabacteria_group	p_Actinobacteria	c_Actinomycetia	o_Micrococcales	f_Micrococcaceae
2.442	nr_cellular_organisms	d_Bacteria
3.9299	nr_cellular_organisms	d_Bacteria	nr_Terrabacteria_group
0.6586	nr_cellular_organisms	d_Bacteria	nr_Terrabacteria_group	p_Actinobacteria	c_Actinomycetia
5.9836	nr_cellular_organisms	d_Bacteria	p_Proteobacteria
11.9877	nr_cellular_organisms	d_Bacteria	nr_Terrabacteria_group	p_Chloroflexi
4.0505	nr_cellular_organisms	d_Bacteria
4.0505	nr_cellular_organisms	d_Bacteria
0.5416	nr_cellular_organisms	d_Bacteria	p_Proteobacteria	c_Alphaproteobacteria	o_Hyphomicrobiales
0.5416	nr_cellular_organisms	d_Bacteria	p_Proteobacteria	c_Alphaproteobacteria	o_Hyphomicrobiales
20.0407	nr_cellular_organisms
3	nr_cellular_organisms	d_Bacteria
7.2609	nr_cellular_organisms	d_Bacteria
7.2609	nr_cellular_organisms	d_Bacteria	p_Proteobacteria	nr_delta/epsilon_subdivisions	c_Deltaproteobacteria
1.8545	nr_cellular_organisms	d_Bacteria	nr_Bacteria_incertae_sedis	nr_Bacteria_candidate_phyla
2.5586	nr_cellular_organisms	d_Archaea
84.0316	nr_cellular_organisms	d_Bacteria
0.252	nr_cellular_organisms	d_Bacteria	nr_Terrabacteria_group	p_Chloroflexi
4.521	nr_cellular_organisms	d_Bacteria
31.8462	nr_cellular_organisms	d_Bacteria
19.0109	nr_cellular_organisms
4.923	nr_cellular_organisms	d_Bacteria	nr_PVC_group	p_Planctomycetes
4.923	nr_cellular_organisms	d_Bacteria	nr_PVC_group	p_Planctomycetes
4.923	nr_cellular_organisms	d_Bacteria	nr_PVC_group	p_Planctomycetes
4.1973	nr_cellular_organisms	d_Bacteria
4.1973	nr_cellular_organisms	d_Bacteria
33.0114	nr_cellular_organisms	d_Bacteria	nr_Terrabacteria_group	p_Chloroflexi
8.4378	nr_cellular_organisms	d_Bacteria
10.4378	nr_cellular_organisms	d_Bacteria
10.4378	nr_cellular_organisms	d_Bacteria	nr_Terrabacteria_group	p_Chloroflexi
10.4378	nr_cellular_organisms	d_Bacteria	nr_Terrabacteria_group	p_Chloroflexi
16.5891	nr_cellular_organisms	d_Bacteria
21.1055	nr_cellular_organisms	d_Bacteria	nr_Terrabacteria_group	p_Chloroflexi
5.2754	nr_cellular_organisms	d_Archaea	nr_TACK_group	p_Candidatus_Bathyarchaeota	nr_unclassified_Candidatus_Bathyarchaeota
21.1055	nr_cellular_organisms	d_Bacteria	nr_Terrabacteria_group
21.1055	nr_cellular_organisms	d_Bacteria	nr_Terrabacteria_group	p_Chloroflexi
21.1055	nr_cellular_organisms	d_Bacteria	nr_Terrabacteria_group
8.986	nr_cellular_organisms
10.1007	nr_cellular_organisms	d_Bacteria	nr_Terrabacteria_group	p_Chloroflexi
36.2607	nr_cellular_organisms	d_Bacteria
4.776	nr_cellular_organisms	d_Bacteria
17.2742	nr_cellular_organisms	d_Bacteria	nr_PVC_group	p_Planctomycetes
7.3244	nr_cellular_organisms	d_Bacteria
4.3186	nr_cellular_organisms	d_Archaea
4.4432	nr_cellular_organisms	d_Bacteria
1.4824	nr_cellular_organisms	d_Bacteria
8.7901	nr_cellular_organisms
4.5094	nr_cellular_organisms	d_Bacteria	nr_Terrabacteria_group	p_Chloroflexi
23.3686	nr_cellular_organisms	d_Bacteria	nr_Terrabacteria_group	p_Chloroflexi
7.1444	nr_cellular_organisms
7.1444	nr_cellular_organisms	d_Bacteria	nr_Terrabacteria_group	p_Chloroflexi
10.1572	nr_cellular_organisms	d_Bacteria
0.9641	nr_cellular_organisms	d_Bacteria	nr_Terrabacteria_group	p_Chloroflexi
17.9053	nr_cellular_organisms	d_Bacteria
5.2284	nr_cellular_organisms
6.2559	nr_cellular_organisms
8.0745	nr_cellular_organisms	d_Bacteria	nr_Terrabacteria_group	p_Chloroflexi
5.2525	nr_cellular_organisms	d_Bacteria	nr_Terrabacteria_group	p_Chloroflexi
19.1932	nr_cellular_organisms	d_Bacteria
12.2639	nr_cellular_organisms	d_Bacteria
12.2639	nr_cellular_organisms	d_Bacteria
3.6638	nr_cellular_organisms	d_Bacteria	nr_Bacteria_incertae_sedis	nr_Bacteria_candidate_phyla	nr_Patescibacteria_group	nr_Parcubacteria_group
1.4399	nr_cellular_organisms	d_Bacteria	nr_Terrabacteria_group	p_Actinobacteria	c_Actinomycetia	o_Corynebacteriales	f_Mycobacteriaceae	g_Mycobacterium
17.629	nr_cellular_organisms	d_Bacteria
26.7372	nr_cellular_organisms	d_Bacteria	nr_PVC_group
22.8261	nr_cellular_organisms	d_Bacteria
14.861	nr_cellular_organisms	d_Bacteria	nr_Terrabacteria_group	p_Chloroflexi
2.9096	nr_cellular_organisms	d_Bacteria	nr_Terrabacteria_group
0.1451	nr_cellular_organisms	d_Bacteria
0.1451	nr_cellular_organisms	d_Bacteria
0.1451	nr_cellular_organisms	d_Bacteria
4.9754	nr_cellular_organisms	d_Bacteria
0.1451	nr_cellular_organisms	d_Bacteria
0.1451	nr_cellular_organisms
0.1451	nr_cellular_organisms	d_Bacteria
0.1451	nr_cellular_organisms	d_Bacteria
18.1312	nr_cellular_organisms	d_Bacteria
3.2643	nr_cellular_organisms	d_Bacteria
1.0844	nr_cellular_organisms	d_Bacteria	p_Proteobacteria	c_Alphaproteobacteria
7.4211	nr_cellular_organisms	d_Bacteria
22.2762	nr_cellular_organisms	d_Bacteria
22.2762	nr_cellular_organisms	d_Bacteria
22.2762	nr_cellular_organisms	d_Bacteria
17.2952	nr_cellular_organisms	d_Bacteria
12.0233	nr_cellular_organisms	d_Bacteria
5.4016	nr_cellular_organisms	d_Bacteria	nr_Terrabacteria_group	p_Chloroflexi
2	nr_cellular_organisms	d_Archaea
1	nr_cellular_organisms	d_Bacteria	p_Proteobacteria	c_Betaproteobacteria	o_Burkholderiales	f_Burkholderiaceae
4.3642	nr_cellular_organisms	d_Bacteria	nr_Terrabacteria_group	p_Chloroflexi
1.7888	nr_cellular_organisms	d_Bacteria	nr_Terrabacteria_group	p_Chloroflexi
15.0046	nr_cellular_organisms	d_Bacteria
1.8936	nr_cellular_organisms	d_Bacteria	p_Proteobacteria	c_Alphaproteobacteria
2	nr_cellular_organisms	d_Bacteria	p_Proteobacteria	c_Gammaproteobacteria
28.5315	nr_cellular_organisms	d_Archaea	nr_TACK_group	p_Candidatus_Bathyarchaeota
6.4706	nr_cellular_organisms
34.7461	nr_cellular_organisms	d_Bacteria	nr_Terrabacteria_group	p_Chloroflexi
6.4706	nr_cellular_organisms	d_Archaea
6.4706	nr_cellular_organisms	d_Archaea
2.7722	nr_cellular_organisms	d_Bacteria	nr_Terrabacteria_group	p_Chloroflexi
12.5553	nr_cellular_organisms
12.5553	nr_cellular_organisms	d_Bacteria	nr_Terrabacteria_group	p_Chloroflexi
12.5553	nr_cellular_organisms	d_Bacteria	nr_Terrabacteria_group	p_Chloroflexi
2.4904	nr_cellular_organisms	d_Archaea
5.346	nr_cellular_organisms	d_Bacteria	nr_Terrabacteria_group	p_Chloroflexi
3.5981	nr_cellular_organisms	d_Bacteria	nr_PVC_group	p_Planctomycetes
3.4497	nr_cellular_organisms
9.4815	nr_cellular_organisms	d_Bacteria	nr_PVC_group	p_Planctomycetes
4.4242	nr_cellular_organisms	d_Bacteria
12.999	nr_cellular_organisms	d_Bacteria
12.999	nr_cellular_organisms	d_Bacteria	nr_Terrabacteria_group	p_Chloroflexi
3.992	nr_cellular_organisms	d_Bacteria
37.5945	nr_cellular_organisms	d_Bacteria
3.992	nr_cellular_organisms	d_Bacteria	nr_Terrabacteria_group
13.6661	nr_cellular_organisms	d_Bacteria	nr_Terrabacteria_group	p_Actinobacteria	c_Actinomycetia	o_Corynebacteriales	f_Mycobacteriaceae
5.0458	nr_cellular_organisms	d_Bacteria	nr_PVC_group	p_Planctomycetes
3.5	nr_cellular_organisms	d_Bacteria
10.0828	nr_cellular_organisms	d_Bacteria
8.4152	nr_cellular_organisms	d_Bacteria	nr_Terrabacteria_group	p_Chloroflexi
52.8028	nr_cellular_organisms	d_Bacteria
52.8028	nr_cellular_organisms	d_Bacteria
30.1568	nr_cellular_organisms	d_Bacteria	nr_Terrabacteria_group	p_Chloroflexi
7.786	nr_cellular_organisms	d_Bacteria	nr_Terrabacteria_group	p_Chloroflexi
10.6215	nr_cellular_organisms	d_Bacteria	nr_Terrabacteria_group
29.7754	nr_cellular_organisms	d_Bacteria	nr_Terrabacteria_group	p_Chloroflexi
7.7537	nr_cellular_organisms	d_Bacteria	nr_Terrabacteria_group	p_Actinobacteria	c_Actinomycetia	o_Corynebacteriales	f_Mycobacteriaceae
29.7754	nr_cellular_organisms	d_Bacteria
4.6499	nr_cellular_organisms	d_Bacteria
12.9511	nr_cellular_organisms	d_Bacteria
0.7222	nr_cellular_organisms	d_Bacteria	nr_FCB_group	nr_Bacteroidetes/Chlorobi_group	p_Bacteroidetes	c_Flavobacteriia	o_Flavobacteriales	f_Flavobacteriaceae	g_Flavobacterium
12.9511	nr_cellular_organisms	d_Bacteria	nr_Terrabacteria_group	p_Firmicutes
12.9511	nr_cellular_organisms	d_Bacteria
12.9511	nr_cellular_organisms	d_Bacteria
12.9511
7.9582	nr_cellular_organisms	d_Bacteria	nr_Terrabacteria_group	p_Chloroflexi
4.6679	nr_cellular_organisms	d_Bacteria	nr_Terrabacteria_group	p_Chloroflexi
3.5239	nr_cellular_organisms	d_Bacteria	nr_Terrabacteria_group	p_Chloroflexi
6.7447	nr_cellular_organisms	d_Bacteria
14.0925	nr_cellular_organisms
9.9503	nr_cellular_organisms	d_Bacteria
10.2653	nr_cellular_organisms	d_Bacteria
11.8864	nr_cellular_organisms	d_Bacteria
11.8864	nr_cellular_organisms	d_Bacteria
11.8864	nr_cellular_organisms	d_Bacteria	nr_Terrabacteria_group	p_Chloroflexi
0.5975	nr_cellular_organisms	d_Bacteria	nr_FCB_group	nr_Bacteroidetes/Chlorobi_group	p_Bacteroidetes	c_Flavobacteriia	o_Flavobacteriales
7.7132	nr_cellular_organisms	d_Bacteria
36.9826	nr_cellular_organisms	d_Bacteria
5.2057	nr_cellular_organisms	d_Bacteria	nr_Terrabacteria_group	p_Chloroflexi
7.8152	nr_cellular_organisms	d_Bacteria	nr_Bacteria_incertae_sedis	nr_Bacteria_candidate_phyla	nr_Patescibacteria_group	nr_Parcubacteria_group
4.4271	nr_cellular_organisms	d_Bacteria
1	nr_cellular_organisms	d_Bacteria	nr_Terrabacteria_group	p_Actinobacteria	c_Actinomycetia
4.4271	nr_cellular_organisms	d_Bacteria
3.5982	nr_cellular_organisms	d_Archaea
9.0412	nr_cellular_organisms	d_Bacteria	nr_Terrabacteria_group	p_Chloroflexi
5.9767	nr_cellular_organisms	d_Bacteria
2	nr_cellular_organisms	d_Bacteria
12.2271	nr_cellular_organisms	d_Bacteria
4.1125	nr_cellular_organisms	d_Bacteria
1.6578	nr_cellular_organisms	d_Bacteria
1.6578	nr_cellular_organisms	d_Bacteria	nr_Terrabacteria_group	p_Chloroflexi
3.6522	nr_cellular_organisms	d_Bacteria
11.9456	nr_cellular_organisms	d_Bacteria
5.491	nr_cellular_organisms	d_Bacteria
5.6347	nr_cellular_organisms	d_Bacteria	nr_Terrabacteria_group	p_Chloroflexi
9.8157	nr_cellular_organisms	d_Bacteria	nr_Terrabacteria_group	p_Chloroflexi
1	nr_cellular_organisms	d_Bacteria
4.1068	nr_cellular_organisms	d_Bacteria
12.2271	nr_cellular_organisms	d_Bacteria
1.3912	nr_cellular_organisms	d_Bacteria
3.6874	nr_cellular_organisms	d_Bacteria	nr_Terrabacteria_group
0.3418	nr_cellular_organisms	d_Bacteria	nr_Terrabacteria_group	p_Actinobacteria	c_Actinomycetia	o_Propionibacteriales	f_Propionibacteriaceae
15.5473	nr_cellular_organisms
1.6619	nr_cellular_organisms	d_Bacteria
19.9364	nr_cellular_organisms	d_Bacteria
10.8835	nr_cellular_organisms	d_Bacteria	p_Proteobacteria
28.2273	nr_cellular_organisms	d_Bacteria
19.5092	nr_cellular_organisms	d_Bacteria
15.0281	nr_cellular_organisms	d_Archaea
2.6529	nr_cellular_organisms	d_Bacteria	nr_Terrabacteria_group	p_Actinobacteria	c_Actinomycetia	o_Corynebacteriales	f_Mycobacteriaceae
12.3171	nr_cellular_organisms	d_Bacteria
3.2345	nr_cellular_organisms	d_Bacteria
2.4329	nr_cellular_organisms	d_Bacteria	p_Proteobacteria	c_Gammaproteobacteria
5.1792	nr_cellular_organisms	d_Bacteria	nr_Terrabacteria_group	p_Chloroflexi
3.6631	nr_cellular_organisms	d_Bacteria
9.2131	nr_cellular_organisms	d_Bacteria	nr_Terrabacteria_group
6.0667	nr_cellular_organisms	d_Archaea
5.9588	nr_cellular_organisms	d_Bacteria	nr_Terrabacteria_group	p_Chloroflexi
4.7061	nr_cellular_organisms	d_Bacteria
0.428	nr_cellular_organisms	d_Bacteria	p_Proteobacteria	c_Betaproteobacteria	o_Burkholderiales	f_Burkholderiaceae
7.8149	nr_cellular_organisms	d_Bacteria	nr_Terrabacteria_group	p_Chloroflexi
2.1073	nr_cellular_organisms	d_Bacteria	nr_Terrabacteria_group
2.996	nr_cellular_organisms	d_Bacteria
42.0753	nr_cellular_organisms	d_Bacteria
10.8797	nr_cellular_organisms	d_Bacteria
3.2998	nr_cellular_organisms	d_Bacteria
8.3308	nr_cellular_organisms	d_Bacteria
5.7045	nr_cellular_organisms	d_Bacteria	nr_Terrabacteria_group	p_Actinobacteria	c_Actinomycetia
1.4667
8.7978	nr_cellular_organisms	d_Bacteria	nr_Terrabacteria_group
3.1211	nr_cellular_organisms	d_Bacteria	p_Proteobacteria	nr_delta/epsilon_subdivisions	c_Deltaproteobacteria
8.7978	nr_cellular_organisms	d_Bacteria	nr_Terrabacteria_group
0.2241	nr_cellular_organisms	d_Bacteria	nr_FCB_group	nr_Bacteroidetes/Chlorobi_group	p_Bacteroidetes
3.8206	nr_cellular_organisms	d_Archaea
2.7331	nr_cellular_organisms
5.2856	nr_cellular_organisms	d_Bacteria
19.9364	nr_cellular_organisms	d_Bacteria
7.5207	nr_cellular_organisms	d_Bacteria	nr_PVC_group	p_Planctomycetes
3.9921	nr_cellular_organisms	d_Eukaryota	nr_Viridiplantae	p_Streptophyta	nr_Streptophytina	nr_Embryophyta	nr_Tracheophyta	nr_Euphyllophyta	nr_Spermatophyta
4.4841	nr_cellular_organisms	d_Archaea
15.35	nr_cellular_organisms	d_Bacteria	nr_Terrabacteria_group	p_Chloroflexi
15.35	nr_cellular_organisms	d_Bacteria	nr_Terrabacteria_group	p_Chloroflexi
15.35	nr_cellular_organisms	d_Bacteria	nr_Terrabacteria_group	p_Chloroflexi
6.3423	nr_cellular_organisms	d_Bacteria	nr_Terrabacteria_group	p_Chloroflexi
8.1874	nr_cellular_organisms	d_Bacteria	nr_Terrabacteria_group	p_Chloroflexi
15.35	nr_cellular_organisms	d_Bacteria	nr_Terrabacteria_group	p_Chloroflexi
0.1247	nr_cellular_organisms	d_Bacteria
46.3087	nr_cellular_organisms	d_Bacteria
7.414	nr_cellular_organisms	d_Archaea
1.4329	nr_cellular_organisms	d_Bacteria	nr_Terrabacteria_group	p_Chloroflexi
5.1733	nr_cellular_organisms	d_Bacteria
45.3091	nr_cellular_organisms	d_Bacteria
0.5988	nr_cellular_organisms	d_Bacteria
5.0675	nr_cellular_organisms	d_Bacteria	nr_Bacteria_incertae_sedis	nr_Bacteria_candidate_phyla	nr_Patescibacteria_group	nr_Parcubacteria_group
268.014	nr_cellular_organisms
9.2304	nr_cellular_organisms	d_Bacteria
7.3488	nr_cellular_organisms
0.3283	nr_cellular_organisms	d_Bacteria	nr_Bacteria_incertae_sedis	nr_Bacteria_candidate_phyla	nr_Patescibacteria_group	nr_Parcubacteria_group
0.6737	nr_cellular_organisms	d_Bacteria	nr_Terrabacteria_group	p_Actinobacteria	c_Actinomycetia	o_Corynebacteriales
2.9171	nr_cellular_organisms	d_Bacteria	nr_Terrabacteria_group	p_Chloroflexi
4.478	nr_cellular_organisms	d_Bacteria	nr_Bacteria_incertae_sedis	nr_Bacteria_candidate_phyla
2.0644	nr_cellular_organisms	d_Bacteria	nr_Terrabacteria_group	p_Chloroflexi
2.0644	nr_cellular_organisms	d_Bacteria	nr_Terrabacteria_group	p_Chloroflexi
2.0644	nr_cellular_organisms
6.305	nr_cellular_organisms	d_Bacteria
14.7972	nr_cellular_organisms	d_Bacteria	nr_Terrabacteria_group
11.2892	nr_cellular_organisms	d_Bacteria	nr_Terrabacteria_group	p_Chloroflexi
2.7218	nr_cellular_organisms	d_Archaea	nr_TACK_group
9.0562	nr_cellular_organisms	d_Bacteria	nr_Terrabacteria_group	p_Chloroflexi
2.9067	nr_cellular_organisms	d_Archaea
11.2892	nr_cellular_organisms	d_Bacteria	nr_Terrabacteria_group	p_Chloroflexi
10.8945	nr_cellular_organisms	d_Bacteria
0.22	nr_cellular_organisms	d_Bacteria	p_Proteobacteria	c_Gammaproteobacteria	o_Moraxellales	f_Moraxellaceae
0.22	nr_cellular_organisms	d_Bacteria	p_Proteobacteria	c_Gammaproteobacteria
0.22	nr_cellular_organisms	d_Bacteria	p_Proteobacteria	c_Gammaproteobacteria
0.22	nr_cellular_organisms	d_Bacteria	p_Proteobacteria	c_Gammaproteobacteria
15.1726	nr_cellular_organisms
0.5866	nr_cellular_organisms	d_Bacteria	p_Proteobacteria
0.5866	nr_cellular_organisms	d_Bacteria	p_Proteobacteria	c_Alphaproteobacteria
1.7482	nr_cellular_organisms	d_Bacteria	p_Proteobacteria	c_Alphaproteobacteria
0.5866	nr_cellular_organisms	d_Bacteria	p_Proteobacteria	c_Alphaproteobacteria
0.5866	nr_cellular_organisms	d_Bacteria	p_Proteobacteria	c_Alphaproteobacteria
0.5866	nr_cellular_organisms	d_Bacteria	p_Proteobacteria	c_Alphaproteobacteria
0.5866	nr_cellular_organisms	d_Bacteria	p_Proteobacteria	c_Alphaproteobacteria
0.5866	nr_cellular_organisms	d_Bacteria	p_Proteobacteria	c_Alphaproteobacteria
118.957	nr_cellular_organisms	d_Bacteria
26.3471	nr_cellular_organisms	d_Bacteria	nr_Terrabacteria_group	p_Chloroflexi
118.957	nr_cellular_organisms	d_Bacteria
4.8812	nr_cellular_organisms	d_Bacteria	nr_PVC_group	p_Planctomycetes
0.213	nr_cellular_organisms	d_Bacteria
0.213	nr_cellular_organisms
15.025	nr_cellular_organisms	d_Bacteria	nr_Terrabacteria_group	p_Chloroflexi
2.4216	nr_cellular_organisms	d_Bacteria	p_Proteobacteria	nr_delta/epsilon_subdivisions	c_Deltaproteobacteria
2.3692	nr_cellular_organisms
14.4329	nr_cellular_organisms	d_Bacteria	nr_PVC_group	p_Planctomycetes
14.4329
3.3455	nr_cellular_organisms	d_Bacteria	nr_Terrabacteria_group	p_Chloroflexi
6.75	nr_cellular_organisms	d_Bacteria
5.97	nr_cellular_organisms	d_Bacteria	nr_Terrabacteria_group
5.97	nr_cellular_organisms	d_Bacteria	nr_Terrabacteria_group
11.2892	nr_cellular_organisms	d_Bacteria	nr_Terrabacteria_group
10.2405	nr_cellular_organisms	d_Bacteria	nr_Terrabacteria_group	p_Chloroflexi
37.812	nr_cellular_organisms	d_Bacteria
26.564	nr_cellular_organisms	d_Bacteria	nr_Terrabacteria_group	p_Chloroflexi
4.1185	nr_cellular_organisms	d_Archaea
0.5672	nr_cellular_organisms	d_Bacteria	p_Proteobacteria	c_Alphaproteobacteria
9.0498	nr_cellular_organisms
9.0332	nr_cellular_organisms	d_Bacteria
0.5139	nr_cellular_organisms	d_Bacteria	p_Proteobacteria
5.8201	nr_cellular_organisms	d_Bacteria	nr_Terrabacteria_group	p_Chloroflexi
3	nr_cellular_organisms	d_Bacteria	nr_Terrabacteria_group	p_Firmicutes	c_Bacilli	o_Bacillales
4.5567	nr_cellular_organisms	d_Bacteria	nr_Bacteria_incertae_sedis	nr_Bacteria_candidate_phyla	nr_Patescibacteria_group	nr_Parcubacteria_group
2	nr_cellular_organisms	d_Bacteria
0.224	nr_cellular_organisms	d_Bacteria	nr_Bacteria_incertae_sedis	nr_Bacteria_candidate_phyla	nr_Patescibacteria_group	nr_Parcubacteria_group
4.2642	nr_cellular_organisms	d_Bacteria
7.3928	nr_cellular_organisms	d_Bacteria
44.7334	nr_cellular_organisms	d_Bacteria
0.7359	nr_cellular_organisms	d_Bacteria	nr_Terrabacteria_group	p_Actinobacteria	c_Actinomycetia	o_Corynebacteriales	f_Nocardiaceae	g_Rhodococcus
0.1509	nr_cellular_organisms
0.1509	nr_cellular_organisms	d_Bacteria	nr_Bacteria_incertae_sedis	nr_Bacteria_candidate_phyla	nr_Patescibacteria_group	nr_Parcubacteria_group
10.9728	nr_cellular_organisms	d_Bacteria
2	nr_cellular_organisms	d_Bacteria	nr_Terrabacteria_group	p_Chloroflexi
0.0633	nr_cellular_organisms	d_Bacteria	p_Proteobacteria	c_Alphaproteobacteria	o_Hyphomicrobiales
0.0633	nr_cellular_organisms	d_Bacteria	p_Proteobacteria	c_Alphaproteobacteria	o_Hyphomicrobiales
7.9888	nr_cellular_organisms
2.4089	nr_cellular_organisms	d_Bacteria	nr_Terrabacteria_group
3.2748	nr_cellular_organisms
28.7566	nr_cellular_organisms	d_Bacteria
3.9276	nr_cellular_organisms	d_Archaea	nr_Asgard_group	p_Candidatus_Lokiarchaeota
3.9762	nr_cellular_organisms	d_Bacteria
18.8461	nr_cellular_organisms	d_Bacteria
1.7564	nr_cellular_organisms
2.4841	nr_cellular_organisms	d_Bacteria
10.4011	nr_cellular_organisms	d_Bacteria
4.7685	nr_cellular_organisms	d_Bacteria
3.6772	nr_cellular_organisms	d_Bacteria	nr_Terrabacteria_group
7.2351	nr_cellular_organisms	d_Bacteria
10.3165	nr_cellular_organisms	d_Bacteria
4.5172	nr_cellular_organisms	d_Bacteria
7.2351	nr_cellular_organisms	d_Bacteria
3	nr_cellular_organisms	d_Bacteria	p_Proteobacteria	c_Gammaproteobacteria
4.2898	nr_cellular_organisms	d_Bacteria	nr_Terrabacteria_group
10.8716	nr_cellular_organisms	d_Bacteria
24.1862	nr_cellular_organisms	d_Bacteria	nr_Terrabacteria_group	p_Chloroflexi
16.5166	nr_cellular_organisms
4.8351	nr_cellular_organisms
15.6344
15.6344	nr_cellular_organisms	d_Bacteria
26.7105	nr_cellular_organisms
26.7105	nr_cellular_organisms
26.7105	nr_cellular_organisms
8.6489	nr_cellular_organisms	d_Bacteria	nr_Terrabacteria_group	p_Chloroflexi
26.7105	nr_cellular_organisms
26.7105	nr_cellular_organisms	d_Archaea
2	nr_cellular_organisms	d_Bacteria
8.4823	nr_cellular_organisms	d_Bacteria
32.6156	nr_cellular_organisms	d_Bacteria
1.8339	nr_cellular_organisms	d_Bacteria	nr_PVC_group	p_Planctomycetes
2.0089	nr_cellular_organisms	d_Bacteria
13.2366	nr_cellular_organisms	d_Bacteria
24.4736	nr_cellular_organisms	d_Bacteria
0.3894	nr_cellular_organisms	d_Bacteria
0.6861	nr_cellular_organisms	d_Bacteria	nr_Terrabacteria_group
7.0953	nr_cellular_organisms	d_Bacteria	nr_Terrabacteria_group	p_Chloroflexi
4.0578	nr_cellular_organisms	d_Bacteria
3.4017	nr_cellular_organisms	d_Bacteria
3.9638	nr_cellular_organisms	d_Bacteria
2.9652	nr_cellular_organisms	d_Bacteria	nr_PVC_group	p_Planctomycetes
42.5762	nr_cellular_organisms	d_Archaea	nr_TACK_group	p_Candidatus_Bathyarchaeota
3.9638	nr_cellular_organisms	d_Bacteria
3.9638	nr_cellular_organisms	d_Bacteria
0.6407	nr_cellular_organisms	d_Bacteria	nr_Terrabacteria_group	p_Actinobacteria	c_Actinomycetia	o_Corynebacteriales	f_Nocardiaceae	g_Rhodococcus
4.6648	nr_cellular_organisms
4.6096	nr_cellular_organisms	d_Bacteria	nr_Terrabacteria_group	p_Chloroflexi
0.6407	nr_cellular_organisms	d_Bacteria	nr_Terrabacteria_group	p_Actinobacteria	c_Actinomycetia	o_Corynebacteriales	f_Nocardiaceae	g_Rhodococcus
4.4006	nr_cellular_organisms	d_Bacteria
6.5762	nr_cellular_organisms	d_Bacteria	nr_Terrabacteria_group	p_Chloroflexi
6.1632	nr_cellular_organisms	d_Archaea	nr_TACK_group	p_Candidatus_Bathyarchaeota
14.2087	nr_cellular_organisms	d_Bacteria	p_Proteobacteria
4.4079	nr_cellular_organisms	d_Archaea
34.7021	nr_cellular_organisms	d_Bacteria
88.2421	nr_cellular_organisms	d_Bacteria	nr_Terrabacteria_group
8.8747	nr_cellular_organisms	d_Bacteria
88.2421	nr_cellular_organisms	d_Bacteria
88.2421	nr_cellular_organisms
20.6462	nr_cellular_organisms	d_Bacteria	nr_Terrabacteria_group	p_Chloroflexi
2.6125	nr_cellular_organisms	d_Bacteria
12.1345	nr_cellular_organisms	d_Bacteria	nr_Terrabacteria_group	p_Chloroflexi
6.1024	nr_cellular_organisms	d_Bacteria	nr_Terrabacteria_group
4.1694	nr_cellular_organisms	d_Bacteria	nr_Terrabacteria_group	p_Chloroflexi
6.6628	nr_cellular_organisms	d_Bacteria	nr_Terrabacteria_group	p_Chloroflexi
2.9537	nr_cellular_organisms	d_Bacteria
3.6198	nr_cellular_organisms	d_Bacteria
16.4356	nr_cellular_organisms	d_Bacteria
3.6218	nr_cellular_organisms	d_Bacteria	nr_PVC_group	p_Planctomycetes
0.0686	nr_cellular_organisms	d_Bacteria
3.0782	nr_cellular_organisms	d_Bacteria
4.5246	nr_cellular_organisms	d_Bacteria	nr_Terrabacteria_group
26.0925	nr_cellular_organisms	d_Bacteria	nr_Terrabacteria_group	p_Chloroflexi
13.3922	nr_cellular_organisms	d_Bacteria
0.3606	nr_cellular_organisms	d_Bacteria	p_Proteobacteria	c_Betaproteobacteria	o_Burkholderiales	f_Burkholderiaceae
4.4694	nr_cellular_organisms	d_Bacteria	nr_Terrabacteria_group	p_Chloroflexi
7.1632	nr_cellular_organisms	d_Archaea	nr_TACK_group
2.9037	nr_cellular_organisms	d_Bacteria
6.3488	nr_cellular_organisms	d_Bacteria	nr_Terrabacteria_group	p_Chloroflexi
2.6977	nr_cellular_organisms	d_Bacteria
3.3954	nr_cellular_organisms	d_Bacteria
6.2317	nr_cellular_organisms	d_Bacteria	p_Proteobacteria	c_Alphaproteobacteria
14.8384	nr_cellular_organisms	d_Bacteria
6.5545	nr_cellular_organisms	d_Bacteria
3.9572
3.9572	nr_cellular_organisms	d_Bacteria	nr_Terrabacteria_group
2.9236	nr_cellular_organisms	d_Bacteria
5.0297	nr_cellular_organisms	d_Archaea
5.9835	nr_cellular_organisms	d_Bacteria
3.7696	nr_cellular_organisms	d_Bacteria
7.7107	nr_cellular_organisms	d_Bacteria	p_Proteobacteria	c_Alphaproteobacteria
4.7763	nr_cellular_organisms	d_Bacteria	nr_Terrabacteria_group	p_Chloroflexi
6.5136	nr_cellular_organisms	d_Bacteria
0.2719	nr_cellular_organisms	d_Bacteria
5.0818	nr_cellular_organisms	d_Bacteria
2.1012	nr_cellular_organisms	d_Bacteria	nr_Terrabacteria_group	p_Actinobacteria	c_Actinomycetia	o_Corynebacteriales	f_Mycobacteriaceae	g_Mycobacterium
0.2963	nr_cellular_organisms	d_Bacteria	p_Proteobacteria
0.236	nr_cellular_organisms
0.6584	nr_cellular_organisms	d_Bacteria	nr_Terrabacteria_group	p_Actinobacteria	c_Actinomycetia	o_Propionibacteriales
0.6584	nr_cellular_organisms	d_Bacteria	nr_Terrabacteria_group	p_Actinobacteria	c_Actinomycetia	o_Propionibacteriales	f_Propionibacteriaceae
3.0263
1.6066	nr_cellular_organisms	d_Bacteria	nr_Bacteria_incertae_sedis	nr_Bacteria_candidate_phyla
2.218	nr_cellular_organisms	d_Bacteria
0.0879	nr_cellular_organisms	d_Bacteria	p_Proteobacteria	c_Alphaproteobacteria
0.8324	nr_cellular_organisms	d_Bacteria	nr_Terrabacteria_group	p_Actinobacteria	c_Actinomycetia	o_Corynebacteriales	f_Mycobacteriaceae	g_Mycobacterium
36.8181	nr_cellular_organisms	d_Bacteria	p_Proteobacteria
2.4385	nr_cellular_organisms	d_Bacteria
2	nr_cellular_organisms	d_Bacteria
4.2027	nr_cellular_organisms	d_Archaea
30.7899	nr_cellular_organisms	d_Bacteria	p_Proteobacteria	nr_delta/epsilon_subdivisions	c_Deltaproteobacteria
11.3133	nr_cellular_organisms	d_Bacteria
1	nr_cellular_organisms	d_Bacteria
0.9685	nr_cellular_organisms	d_Bacteria	nr_Terrabacteria_group	p_Actinobacteria
0.9685	nr_cellular_organisms	d_Bacteria	nr_Terrabacteria_group	p_Actinobacteria
10	nr_cellular_organisms
4.2645	nr_cellular_organisms	d_Bacteria
5.9679	nr_cellular_organisms	d_Bacteria	nr_Terrabacteria_group	p_Chloroflexi
21.5658	nr_cellular_organisms	d_Bacteria	nr_Terrabacteria_group	p_Chloroflexi
21.5658	nr_cellular_organisms	d_Bacteria	nr_Terrabacteria_group	p_Chloroflexi
4.459	nr_cellular_organisms	d_Bacteria
2.6069	nr_cellular_organisms	d_Bacteria
3.6953	nr_cellular_organisms	d_Bacteria
9.6742	nr_cellular_organisms	d_Bacteria
24.8077	nr_cellular_organisms	d_Bacteria
24.8077	nr_cellular_organisms	d_Bacteria
24.8077	nr_cellular_organisms	d_Bacteria
5.4321	nr_cellular_organisms	d_Bacteria
24.8077	nr_cellular_organisms	d_Bacteria
19.3864	nr_cellular_organisms	d_Archaea
19.3864	nr_cellular_organisms	d_Archaea
4.7937	nr_cellular_organisms	d_Bacteria
2.6731	nr_cellular_organisms	d_Bacteria	nr_PVC_group	p_Planctomycetes
6.9639	nr_cellular_organisms	d_Bacteria
22.4464	nr_cellular_organisms	d_Bacteria	nr_Terrabacteria_group	p_Chloroflexi
4.349	nr_cellular_organisms	d_Bacteria
2	nr_cellular_organisms	d_Bacteria
3.4306	nr_cellular_organisms	d_Bacteria
0.6081	nr_cellular_organisms	d_Bacteria	nr_Terrabacteria_group	p_Actinobacteria	c_Actinomycetia	o_Corynebacteriales	f_Corynebacteriaceae	g_Corynebacterium
7.739	nr_cellular_organisms	d_Bacteria	nr_Terrabacteria_group
0.0317	nr_cellular_organisms	d_Bacteria
7.8764	nr_cellular_organisms	d_Bacteria	nr_Terrabacteria_group	p_Chloroflexi
1.9538	nr_cellular_organisms
1.9538	nr_cellular_organisms
1.9538	nr_cellular_organisms
3.1946	nr_cellular_organisms	d_Bacteria
1.8824	nr_cellular_organisms	d_Bacteria
4.0209	nr_cellular_organisms	d_Bacteria
2.4982	nr_cellular_organisms	d_Bacteria
2.385	nr_cellular_organisms	d_Bacteria
8.2473	nr_cellular_organisms	d_Bacteria	nr_PVC_group	p_Planctomycetes
10.5136	nr_cellular_organisms	d_Bacteria	nr_Terrabacteria_group	p_Chloroflexi
4.6652	nr_cellular_organisms	d_Bacteria
31.2592	nr_cellular_organisms	d_Bacteria
12.5204	nr_cellular_organisms	d_Bacteria
12.5204	nr_cellular_organisms
12.5204	nr_cellular_organisms	d_Bacteria	nr_Terrabacteria_group
10.3658	nr_cellular_organisms	d_Bacteria	p_Proteobacteria	c_Betaproteobacteria	o_Burkholderiales	f_Burkholderiaceae
12.5204	nr_cellular_organisms	d_Bacteria	nr_Terrabacteria_group	p_Chloroflexi
12.5204	nr_cellular_organisms	d_Bacteria	nr_Terrabacteria_group	p_Chloroflexi
2.8331	nr_cellular_organisms	d_Bacteria	nr_PVC_group	p_Planctomycetes
12.5204	nr_cellular_organisms	d_Bacteria	nr_Terrabacteria_group
89.2448	nr_cellular_organisms	d_Bacteria	nr_Terrabacteria_group	p_Chloroflexi
10.1381	nr_cellular_organisms	d_Bacteria	nr_Terrabacteria_group
89.2448	nr_cellular_organisms	d_Bacteria	nr_Terrabacteria_group	p_Chloroflexi
89.2448	nr_cellular_organisms	d_Bacteria	nr_Terrabacteria_group
2.1774	nr_cellular_organisms	d_Bacteria
89.2448	nr_cellular_organisms	d_Bacteria
89.2448	nr_cellular_organisms	d_Bacteria	nr_Terrabacteria_group
10.1381	nr_cellular_organisms	d_Bacteria	nr_Terrabacteria_group
0.1275	nr_cellular_organisms	d_Bacteria
1.5556	nr_cellular_organisms	d_Bacteria	nr_Terrabacteria_group	p_Chloroflexi
10.1381	nr_cellular_organisms	d_Bacteria	nr_Terrabacteria_group	p_Chloroflexi
32.7515	nr_cellular_organisms	d_Bacteria
10.1381	nr_cellular_organisms	d_Bacteria	nr_Terrabacteria_group	p_Chloroflexi
5.1288	nr_cellular_organisms	d_Archaea
5.1288	nr_cellular_organisms	d_Archaea
2.4349	nr_cellular_organisms	d_Bacteria
4.0747	nr_cellular_organisms	d_Bacteria
5.3865	nr_cellular_organisms
2.5985	nr_cellular_organisms	d_Bacteria	nr_Terrabacteria_group	p_Chloroflexi
10.0241	nr_cellular_organisms	d_Bacteria	nr_Terrabacteria_group	p_Chloroflexi
5.2069	nr_cellular_organisms	d_Bacteria
4.3388	nr_cellular_organisms	d_Bacteria	nr_PVC_group	p_Planctomycetes
2	nr_cellular_organisms	d_Bacteria	nr_Terrabacteria_group	p_Chloroflexi
5.0155	nr_cellular_organisms	d_Archaea
15.3839	nr_cellular_organisms	d_Bacteria
17.4106	nr_cellular_organisms	d_Bacteria	nr_Terrabacteria_group	p_Chloroflexi
56.2469	nr_cellular_organisms	d_Bacteria	nr_Terrabacteria_group	p_Chloroflexi
56.2469	nr_cellular_organisms	d_Bacteria
4.5688	nr_cellular_organisms	d_Bacteria
20.359	nr_cellular_organisms	d_Bacteria	nr_Terrabacteria_group	p_Chloroflexi
56.2469	nr_cellular_organisms	d_Bacteria
3.2174	nr_cellular_organisms	d_Bacteria	nr_PVC_group	p_Planctomycetes
56.2469	nr_cellular_organisms	d_Bacteria
56.2469	nr_cellular_organisms	d_Bacteria
1.619	nr_cellular_organisms	d_Bacteria
3.0289	nr_cellular_organisms	d_Bacteria
7.9165	nr_cellular_organisms	d_Bacteria
4.402	nr_cellular_organisms	d_Archaea
7.9165	nr_cellular_organisms	d_Bacteria
7.9165	nr_cellular_organisms	d_Bacteria
9.7831	nr_cellular_organisms	d_Bacteria
5.0402	nr_cellular_organisms	d_Bacteria
5.0369	nr_cellular_organisms	d_Bacteria
2.6714	nr_cellular_organisms	d_Bacteria	p_Proteobacteria	c_Alphaproteobacteria
3.1034	nr_cellular_organisms	d_Bacteria	nr_PVC_group
6.9538	nr_cellular_organisms	d_Bacteria
6.9538	nr_cellular_organisms	d_Bacteria
1.2857	nr_cellular_organisms	d_Bacteria
0.1502	nr_cellular_organisms	d_Bacteria	nr_Terrabacteria_group	p_Actinobacteria	c_Actinomycetia	o_Micrococcales	f_Micrococcaceae
13.1977	nr_cellular_organisms	d_Bacteria
2.5031
0.3408	nr_cellular_organisms	d_Bacteria	nr_Terrabacteria_group	p_Chloroflexi
7.9546	nr_cellular_organisms	d_Bacteria	nr_Terrabacteria_group	p_Chloroflexi
15.4517	nr_cellular_organisms	d_Bacteria	nr_PVC_group	p_Planctomycetes
3.0641	nr_cellular_organisms	d_Archaea
8.4478	nr_cellular_organisms	d_Archaea	nr_TACK_group
0.8409	nr_cellular_organisms	d_Bacteria	nr_Terrabacteria_group	p_Actinobacteria	c_Actinomycetia	o_Corynebacteriales	f_Mycobacteriaceae	g_Mycobacterium
40.8004	nr_cellular_organisms	d_Bacteria	p_Proteobacteria
9.5623	nr_cellular_organisms	d_Bacteria	nr_Terrabacteria_group	p_Chloroflexi
4.9266	nr_cellular_organisms	d_Bacteria	nr_Bacteria_incertae_sedis	nr_Bacteria_candidate_phyla	nr_Patescibacteria_group	nr_Parcubacteria_group
2.7789	nr_cellular_organisms	d_Bacteria	nr_Terrabacteria_group
1.6207	nr_cellular_organisms	d_Bacteria	nr_Terrabacteria_group
3.2068	nr_cellular_organisms	d_Bacteria
3.9245	nr_cellular_organisms	d_Bacteria
2.3099	nr_cellular_organisms	d_Bacteria	nr_Terrabacteria_group	p_Actinobacteria	c_Actinomycetia	o_Corynebacteriales	f_Mycobacteriaceae	g_Mycobacterium
4.131	nr_cellular_organisms	d_Archaea
2.9801	nr_cellular_organisms	d_Bacteria
8.8258	nr_cellular_organisms	d_Bacteria	p_Proteobacteria	nr_delta/epsilon_subdivisions	c_Deltaproteobacteria
41.654	nr_cellular_organisms	d_Bacteria	nr_Terrabacteria_group	p_Chloroflexi
41.654	nr_cellular_organisms	d_Bacteria	nr_Terrabacteria_group	p_Chloroflexi
0.6043	nr_cellular_organisms	d_Bacteria
2.6845	nr_cellular_organisms	d_Bacteria
5.4854	nr_cellular_organisms	d_Bacteria
4.9227	nr_cellular_organisms	d_Archaea
2.6845	nr_cellular_organisms	d_Bacteria	p_Proteobacteria	nr_delta/epsilon_subdivisions	c_Deltaproteobacteria
0.5104	nr_cellular_organisms	d_Bacteria
2.4319	nr_cellular_organisms	d_Bacteria
10.5741	nr_cellular_organisms	d_Bacteria
10.7757	nr_cellular_organisms	d_Bacteria	nr_Terrabacteria_group	p_Actinobacteria	c_Actinomycetia	o_Corynebacteriales	f_Mycobacteriaceae	g_Mycobacterium
4.061	nr_cellular_organisms	d_Archaea	nr_TACK_group
5.8544	nr_cellular_organisms	d_Bacteria
4.8523	nr_cellular_organisms	d_Bacteria
89.9046	nr_cellular_organisms	d_Bacteria
0.0563	nr_cellular_organisms	d_Bacteria
2.6166	nr_cellular_organisms	d_Bacteria
7.7309	nr_cellular_organisms	d_Archaea
0.4859	nr_cellular_organisms	d_Bacteria	nr_Terrabacteria_group	p_Actinobacteria	c_Actinomycetia	o_Corynebacteriales	f_Nocardiaceae
2.4709	nr_cellular_organisms	d_Bacteria
2.528	nr_cellular_organisms	d_Bacteria
7.1513	nr_cellular_organisms	d_Archaea
9.5261	nr_cellular_organisms	d_Bacteria	nr_Terrabacteria_group	p_Chloroflexi
12.8095	nr_cellular_organisms
15.8112	nr_cellular_organisms	d_Archaea
9.0727	nr_cellular_organisms	d_Bacteria	nr_Terrabacteria_group	p_Chloroflexi
14.4821	nr_cellular_organisms	d_Bacteria	nr_Terrabacteria_group	p_Chloroflexi
16.4249	nr_cellular_organisms	d_Bacteria	nr_Terrabacteria_group
40.3416	nr_cellular_organisms	d_Bacteria	nr_Terrabacteria_group	p_Chloroflexi
0.2302	nr_cellular_organisms	d_Bacteria	p_Proteobacteria	c_Alphaproteobacteria
9.2796	nr_cellular_organisms	d_Bacteria
7.4973	nr_cellular_organisms	d_Bacteria	nr_Terrabacteria_group	p_Chloroflexi
2.4821	nr_cellular_organisms	d_Bacteria
0.9268	nr_cellular_organisms	d_Archaea	nr_TACK_group	p_Candidatus_Bathyarchaeota
5.3661	nr_cellular_organisms
8.2277	nr_cellular_organisms	d_Bacteria	nr_Terrabacteria_group	p_Chloroflexi
0.3356	nr_cellular_organisms	d_Bacteria	nr_Terrabacteria_group
3.2866	nr_cellular_organisms	d_Bacteria
19.2836	nr_cellular_organisms	d_Bacteria
19.2836	nr_cellular_organisms	d_Bacteria	nr_Terrabacteria_group	p_Chloroflexi
3	nr_cellular_organisms	d_Bacteria
0.6261	nr_cellular_organisms	d_Bacteria	nr_Terrabacteria_group	p_Actinobacteria	c_Actinomycetia	o_Corynebacteriales
2.1937	nr_cellular_organisms	d_Bacteria
0.6261	nr_cellular_organisms	d_Bacteria	nr_Terrabacteria_group	p_Actinobacteria	c_Actinomycetia	o_Corynebacteriales	f_Nocardiaceae	g_Rhodococcus
1	nr_cellular_organisms	d_Bacteria
3	nr_cellular_organisms
0.3896	nr_cellular_organisms	d_Bacteria	nr_Bacteria_incertae_sedis	nr_Bacteria_candidate_phyla	nr_Patescibacteria_group	nr_Parcubacteria_group
1.3731	nr_cellular_organisms	d_Archaea
2.941	nr_cellular_organisms	d_Bacteria	nr_Terrabacteria_group	p_Chloroflexi
2.9537	nr_cellular_organisms
5.2355	nr_cellular_organisms	d_Bacteria	nr_Bacteria_incertae_sedis	nr_Bacteria_candidate_phyla
21.6876	nr_cellular_organisms	d_Bacteria
25.3148	nr_cellular_organisms	d_Bacteria
5.2355	nr_cellular_organisms	d_Bacteria	nr_Bacteria_incertae_sedis	nr_Bacteria_candidate_phyla	nr_Patescibacteria_group	nr_Parcubacteria_group
37.2282	nr_cellular_organisms	d_Bacteria	nr_Terrabacteria_group	p_Chloroflexi
7.8494	nr_cellular_organisms	d_Bacteria	nr_Terrabacteria_group	p_Chloroflexi
35.8995	nr_cellular_organisms	d_Bacteria
11.2289	nr_cellular_organisms	d_Bacteria	nr_Terrabacteria_group	p_Chloroflexi
6.5852	nr_cellular_organisms	d_Bacteria
6.5852	nr_cellular_organisms	d_Bacteria
6.5852	nr_cellular_organisms	d_Bacteria
6.5852	nr_cellular_organisms	d_Bacteria
5.0832	nr_cellular_organisms
0.3503	nr_cellular_organisms	d_Bacteria
5.0832	nr_cellular_organisms
0.3503	nr_cellular_organisms	d_Bacteria
13.8816	nr_cellular_organisms	d_Bacteria
0.3503	nr_cellular_organisms	d_Bacteria
0.3503	nr_cellular_organisms	d_Bacteria
0.3503	nr_cellular_organisms	d_Bacteria
0.2781	nr_cellular_organisms	d_Bacteria	nr_Bacteria_incertae_sedis	nr_Bacteria_candidate_phyla	nr_Patescibacteria_group	nr_Parcubacteria_group
0.2781	nr_cellular_organisms	d_Bacteria	nr_Bacteria_incertae_sedis	nr_Bacteria_candidate_phyla	nr_Patescibacteria_group	nr_Parcubacteria_group
61.8468	nr_cellular_organisms
9.8354	nr_cellular_organisms
7.5469	nr_cellular_organisms	d_Bacteria	nr_PVC_group	p_Planctomycetes
7.5469	nr_cellular_organisms	d_Bacteria
7.0644	nr_cellular_organisms	d_Archaea
16.0453	nr_cellular_organisms	d_Bacteria	nr_Terrabacteria_group	p_Chloroflexi
4.1484	nr_cellular_organisms	d_Archaea
6.5236	nr_cellular_organisms	d_Bacteria	p_Proteobacteria	c_Gammaproteobacteria
1	nr_cellular_organisms	d_Bacteria	nr_PVC_group	p_Planctomycetes
3.0431	nr_cellular_organisms	d_Bacteria	nr_Terrabacteria_group
6.823	nr_cellular_organisms	d_Bacteria	p_Proteobacteria
3.0431	nr_cellular_organisms	d_Bacteria
2	nr_cellular_organisms	d_Bacteria	p_Proteobacteria
5.657	nr_cellular_organisms	d_Bacteria	nr_Terrabacteria_group	p_Chloroflexi
15.4156	nr_cellular_organisms	d_Bacteria	nr_Terrabacteria_group	p_Chloroflexi
23.5369	nr_cellular_organisms	d_Bacteria	nr_Terrabacteria_group	p_Chloroflexi
4.2595	nr_cellular_organisms	d_Bacteria
27.453	nr_cellular_organisms	d_Bacteria
25.0328	nr_cellular_organisms	d_Bacteria	nr_Terrabacteria_group	p_Chloroflexi
13.5182	nr_cellular_organisms	d_Bacteria
2.9196	nr_cellular_organisms	d_Archaea	nr_TACK_group	p_Candidatus_Bathyarchaeota
12.8244	nr_cellular_organisms
3.5641	nr_cellular_organisms	d_Bacteria
2.6935	nr_cellular_organisms	d_Bacteria	nr_Terrabacteria_group	p_Chloroflexi
15.8235	nr_cellular_organisms	d_Bacteria
19.6761	nr_cellular_organisms	d_Bacteria
0.3295	nr_cellular_organisms	d_Bacteria	p_Proteobacteria	c_Betaproteobacteria
37.1489	nr_cellular_organisms	d_Bacteria
4.4095	nr_cellular_organisms
6.1891	nr_cellular_organisms	d_Bacteria	nr_Terrabacteria_group	p_Chloroflexi
5.4126	nr_cellular_organisms	d_Archaea
0.564	nr_cellular_organisms	d_Bacteria	p_Proteobacteria	c_Betaproteobacteria	o_Burkholderiales	f_Burkholderiaceae
17.6527	nr_cellular_organisms	d_Bacteria
13.7654	nr_cellular_organisms	d_Bacteria	nr_Terrabacteria_group	p_Chloroflexi
26.1818	nr_cellular_organisms	d_Bacteria
2.7994	nr_cellular_organisms	d_Bacteria
0.2306	nr_cellular_organisms	d_Bacteria
0.2306	nr_cellular_organisms	d_Bacteria	p_Proteobacteria	c_Gammaproteobacteria	o_Xanthomonadales	f_Rhodanobacteraceae
5.6908	nr_cellular_organisms
35.1566	nr_cellular_organisms	d_Bacteria
35.1566	nr_cellular_organisms	d_Bacteria
4.0681	nr_cellular_organisms
0.1536	nr_cellular_organisms	d_Bacteria	p_Proteobacteria	c_Betaproteobacteria	o_Burkholderiales	f_Burkholderiaceae
20.872	nr_cellular_organisms	d_Bacteria	nr_Terrabacteria_group	p_Chloroflexi
2.1964	nr_cellular_organisms	d_Bacteria
2.8095	nr_cellular_organisms	d_Bacteria
2.9798	nr_cellular_organisms	d_Bacteria
4.9345	nr_cellular_organisms	d_Bacteria	nr_Terrabacteria_group	p_Chloroflexi
14.7257	nr_cellular_organisms	d_Bacteria
19.3294	nr_cellular_organisms	d_Bacteria	nr_Terrabacteria_group	p_Chloroflexi
0.1027	nr_cellular_organisms	d_Bacteria	p_Proteobacteria	c_Alphaproteobacteria	o_Hyphomicrobiales	f_Phyllobacteriaceae	g_Mesorhizobium
5.0814	nr_cellular_organisms	d_Bacteria
11.382	nr_cellular_organisms	d_Bacteria	p_Proteobacteria	c_Betaproteobacteria	o_Burkholderiales	f_Burkholderiaceae	g_Ralstonia
5.0814	nr_cellular_organisms	d_Bacteria
5.0612	nr_cellular_organisms	d_Bacteria
5.0814	nr_cellular_organisms	d_Bacteria	nr_Terrabacteria_group
1.5324	nr_cellular_organisms	d_Bacteria	p_Proteobacteria	c_Alphaproteobacteria
2.8557	nr_cellular_organisms	d_Bacteria
1.5324	nr_cellular_organisms	d_Bacteria	p_Proteobacteria	c_Alphaproteobacteria
85.3267	nr_cellular_organisms	d_Bacteria	nr_Terrabacteria_group	p_Chloroflexi
4.3958	nr_cellular_organisms	d_Bacteria
3.6087	nr_cellular_organisms	d_Bacteria	nr_Terrabacteria_group	p_Chloroflexi
85.3267	nr_cellular_organisms	d_Bacteria	nr_Terrabacteria_group	p_Chloroflexi
85.3267	nr_cellular_organisms	d_Bacteria	nr_Terrabacteria_group
85.3267	nr_cellular_organisms	d_Bacteria	nr_Terrabacteria_group
85.3267	nr_cellular_organisms
28.6615	nr_cellular_organisms	d_Bacteria
85.3267	nr_cellular_organisms	d_Bacteria	nr_Terrabacteria_group	p_Chloroflexi
3.8878	nr_cellular_organisms	d_Bacteria
14.3557	nr_cellular_organisms	d_Bacteria	nr_Terrabacteria_group	p_Chloroflexi
3.6546	nr_cellular_organisms	d_Bacteria
11.8133	nr_cellular_organisms	d_Bacteria
11.8133	nr_cellular_organisms	d_Bacteria
11.8133	nr_cellular_organisms	d_Bacteria
7.3033	nr_cellular_organisms	d_Bacteria	nr_Terrabacteria_group	p_Chloroflexi
11.8133	nr_cellular_organisms	d_Bacteria
1.5438	nr_cellular_organisms	d_Bacteria
2.7269	nr_cellular_organisms	d_Bacteria
0.4012	nr_cellular_organisms	d_Bacteria	p_Proteobacteria	c_Betaproteobacteria	o_Burkholderiales
7.3807	nr_cellular_organisms	d_Bacteria	nr_PVC_group	p_Planctomycetes
2	nr_cellular_organisms	d_Bacteria	p_Spirochaetes
0.3008	nr_cellular_organisms	d_Bacteria	p_Proteobacteria
21.5432	nr_cellular_organisms	d_Bacteria
2.2469	nr_cellular_organisms	d_Bacteria	nr_Terrabacteria_group
0.1414	nr_cellular_organisms	d_Bacteria
1.6929	nr_cellular_organisms	d_Bacteria
5.4727	nr_cellular_organisms	d_Bacteria	nr_Terrabacteria_group
6.7097	nr_cellular_organisms	d_Archaea
2.8624	nr_cellular_organisms	d_Bacteria	nr_PVC_group	p_Planctomycetes
3.6097	nr_cellular_organisms	d_Bacteria
21.8577	nr_cellular_organisms	d_Bacteria
1.2538	nr_cellular_organisms	d_Bacteria	nr_Bacteria_incertae_sedis	nr_Bacteria_candidate_phyla	nr_Patescibacteria_group	nr_Parcubacteria_group
6.2781	nr_cellular_organisms	d_Bacteria
41.4631	nr_cellular_organisms	d_Bacteria
5.2208	nr_cellular_organisms	d_Archaea
5.6447	nr_cellular_organisms	d_Archaea
15.189	nr_cellular_organisms	d_Bacteria
1.3869	nr_cellular_organisms	d_Bacteria
11.5147	nr_cellular_organisms	d_Bacteria	nr_Terrabacteria_group	p_Chloroflexi
0.3842	nr_cellular_organisms	d_Bacteria	p_Proteobacteria	c_Betaproteobacteria	o_Burkholderiales	f_Burkholderiaceae
72.6408	nr_cellular_organisms	d_Bacteria
3.9534	nr_cellular_organisms	d_Archaea
0.2093	nr_cellular_organisms	d_Bacteria
17.4748	nr_cellular_organisms	d_Archaea
5.4977	nr_cellular_organisms	d_Bacteria
6.684	nr_cellular_organisms	d_Bacteria	nr_Terrabacteria_group	p_Chloroflexi
1.4424	nr_cellular_organisms	d_Bacteria	p_Proteobacteria	c_Alphaproteobacteria	o_Hyphomicrobiales
2.8204	nr_cellular_organisms	d_Bacteria
2.4682	nr_cellular_organisms
9.856	nr_cellular_organisms	d_Bacteria
4.6933	nr_cellular_organisms	d_Bacteria
16.6484	nr_cellular_organisms	d_Bacteria
4.6933	nr_cellular_organisms	d_Bacteria	nr_Terrabacteria_group
76.778	nr_cellular_organisms	d_Bacteria
4.923	nr_cellular_organisms	d_Bacteria	nr_PVC_group	p_Planctomycetes
9.2411
9.2411	nr_cellular_organisms	d_Bacteria
9.2411	nr_cellular_organisms	d_Bacteria
3.6193	nr_cellular_organisms	d_Bacteria
4.923	nr_cellular_organisms	d_Bacteria	nr_PVC_group	p_Planctomycetes
3.6797	nr_cellular_organisms	d_Bacteria
5.3893	nr_cellular_organisms	d_Archaea
5.3893	nr_cellular_organisms	d_Archaea
5.3391	nr_cellular_organisms	d_Bacteria
2	nr_cellular_organisms
3.8084	nr_cellular_organisms	d_Bacteria
15.7248	nr_cellular_organisms	d_Bacteria
21.1186	nr_cellular_organisms	d_Archaea
4.7053	nr_cellular_organisms	d_Bacteria	p_Proteobacteria
12.2271	nr_cellular_organisms	d_Bacteria
12.2271	nr_cellular_organisms	d_Bacteria
2.3084	nr_cellular_organisms	d_Bacteria
2.6702	nr_cellular_organisms	d_Bacteria
50.5349	nr_cellular_organisms	d_Bacteria	nr_Terrabacteria_group	p_Chloroflexi
2.7749	nr_cellular_organisms	d_Bacteria	nr_Terrabacteria_group	p_Chloroflexi
12.2271	nr_cellular_organisms	d_Bacteria
4.2039	nr_cellular_organisms	d_Archaea
12.2271	nr_cellular_organisms	d_Bacteria
2.315	nr_cellular_organisms	d_Bacteria	nr_Terrabacteria_group	p_Chloroflexi
2.943	nr_cellular_organisms	d_Bacteria
32.1827	nr_cellular_organisms
7.897	nr_cellular_organisms	d_Bacteria
3.1132
6.0246	nr_cellular_organisms	d_Bacteria
11.3142	nr_cellular_organisms	d_Bacteria	nr_Terrabacteria_group	p_Chloroflexi
11.3142	nr_cellular_organisms	d_Bacteria
8.3134	nr_cellular_organisms	d_Bacteria	nr_Terrabacteria_group	p_Chloroflexi
4.8037	nr_cellular_organisms	d_Bacteria
1.7885	nr_cellular_organisms	d_Bacteria	p_Proteobacteria
12.9945	nr_cellular_organisms	d_Bacteria
4.3796	nr_cellular_organisms
52.6682	nr_cellular_organisms	d_Bacteria	nr_Terrabacteria_group	p_Chloroflexi
12.6392	nr_cellular_organisms	d_Bacteria
20.8995	nr_cellular_organisms	d_Bacteria
13.5303	nr_cellular_organisms	d_Bacteria
19.4084	nr_cellular_organisms	d_Archaea
0.274	nr_cellular_organisms	d_Bacteria
1.3107	nr_cellular_organisms	d_Bacteria	p_Proteobacteria	c_Alphaproteobacteria
12.6667	nr_cellular_organisms	d_Bacteria
37.6957	nr_cellular_organisms	d_Bacteria	nr_Terrabacteria_group	p_Chloroflexi
3.8781	nr_cellular_organisms	d_Bacteria	nr_Terrabacteria_group	p_Actinobacteria	c_Actinomycetia
22.351	nr_cellular_organisms	d_Bacteria	nr_Terrabacteria_group	p_Chloroflexi
4.3893	nr_cellular_organisms	d_Bacteria
12.7507	nr_cellular_organisms	d_Bacteria
39.3487	nr_cellular_organisms	d_Archaea	nr_TACK_group	p_Candidatus_Bathyarchaeota	nr_unclassified_Candidatus_Bathyarchaeota
18.0734	nr_cellular_organisms	d_Bacteria	nr_Terrabacteria_group	p_Chloroflexi
1.3616	nr_cellular_organisms	d_Bacteria
2.9002	nr_cellular_organisms	d_Bacteria
9.3386	nr_cellular_organisms	d_Bacteria	nr_Terrabacteria_group	p_Chloroflexi
8.9191	nr_cellular_organisms	d_Bacteria	nr_Terrabacteria_group	p_Chloroflexi
7.1312	nr_cellular_organisms	d_Bacteria	nr_Terrabacteria_group
5.305	nr_cellular_organisms	d_Bacteria
5.305	nr_cellular_organisms
4.1429	nr_cellular_organisms	d_Archaea
6.7856	nr_cellular_organisms	d_Bacteria
6.7856	nr_cellular_organisms	d_Bacteria
2.4788	nr_cellular_organisms	d_Bacteria	nr_Terrabacteria_group	p_Chloroflexi
6.7856	nr_cellular_organisms	d_Bacteria	p_Proteobacteria	nr_delta/epsilon_subdivisions	c_Deltaproteobacteria
6.4617	nr_cellular_organisms	d_Bacteria	nr_Terrabacteria_group	p_Chloroflexi
6.4617	nr_cellular_organisms	d_Bacteria	nr_Terrabacteria_group	p_Chloroflexi
5.1538	nr_cellular_organisms	d_Bacteria	nr_Terrabacteria_group	p_Chloroflexi
1.4168	nr_cellular_organisms	d_Bacteria	nr_Terrabacteria_group	p_Actinobacteria	c_Actinomycetia	o_Micrococcales	f_Micrococcaceae	g_Kocuria
4.7367	nr_cellular_organisms	d_Bacteria	nr_Terrabacteria_group	p_Chloroflexi
27.8798	nr_cellular_organisms	d_Bacteria	nr_Terrabacteria_group
28.8429	nr_cellular_organisms
18.2115	nr_cellular_organisms	d_Bacteria	nr_Terrabacteria_group	p_Chloroflexi
1.4569	nr_cellular_organisms
1	nr_cellular_organisms	d_Bacteria	nr_PVC_group	p_Planctomycetes
11.5941	nr_cellular_organisms	d_Bacteria
18.7384	nr_cellular_organisms	d_Bacteria	nr_Terrabacteria_group	p_Chloroflexi
36.6783	nr_cellular_organisms	d_Bacteria
8.986	nr_cellular_organisms
19.7745	nr_cellular_organisms	d_Bacteria
4.8722	nr_cellular_organisms	d_Bacteria
4.3758	nr_cellular_organisms	d_Bacteria
4.2048	nr_cellular_organisms	d_Archaea	nr_TACK_group	p_Candidatus_Bathyarchaeota	nr_unclassified_Candidatus_Bathyarchaeota
3.102	nr_cellular_organisms	d_Bacteria
4.8964	nr_cellular_organisms	d_Bacteria	nr_Terrabacteria_group	p_Actinobacteria	c_Actinomycetia	o_Corynebacteriales	f_Mycobacteriaceae
2.7778	nr_cellular_organisms	d_Bacteria
0.2982	nr_cellular_organisms	d_Bacteria	p_Proteobacteria	c_Betaproteobacteria	o_Burkholderiales	f_Burkholderiaceae
2	nr_cellular_organisms	d_Bacteria
6.5948	nr_cellular_organisms	d_Archaea
7.3341	nr_cellular_organisms	d_Bacteria
9.091	nr_cellular_organisms
2.7465	nr_cellular_organisms
9.1582	nr_cellular_organisms	d_Bacteria
3.5393	nr_cellular_organisms
5.7197	nr_cellular_organisms	d_Bacteria	nr_Bacteria_incertae_sedis	nr_Bacteria_candidate_phyla	nr_Patescibacteria_group	nr_Microgenomates_group
9.1582	nr_cellular_organisms	d_Bacteria
9.1582	nr_cellular_organisms	d_Bacteria
0.4461	nr_cellular_organisms
9.1582	nr_cellular_organisms	d_Bacteria
9.1582	nr_cellular_organisms	d_Bacteria
9.1582	nr_cellular_organisms	d_Bacteria
4.2311	nr_cellular_organisms	d_Bacteria
30.8504	nr_cellular_organisms
9.5509	nr_cellular_organisms	d_Bacteria
117.807	nr_cellular_organisms	d_Archaea	nr_TACK_group	p_Candidatus_Bathyarchaeota	nr_unclassified_Candidatus_Bathyarchaeota
8.4149	nr_cellular_organisms	d_Bacteria
1.2693	nr_cellular_organisms	d_Bacteria	nr_Terrabacteria_group	p_Actinobacteria	c_Actinomycetia	o_Corynebacteriales	f_Nocardiaceae	g_Rhodococcus
1.7035	nr_cellular_organisms	d_Bacteria	nr_Terrabacteria_group	p_Chloroflexi
4.786	nr_cellular_organisms	d_Eukaryota	nr_Sar
5.0611	nr_cellular_organisms	d_Bacteria
53.13	nr_cellular_organisms	d_Bacteria
2.929	nr_cellular_organisms	d_Bacteria	nr_Terrabacteria_group	p_Chloroflexi
5.1662	nr_cellular_organisms	d_Bacteria
4.776	nr_cellular_organisms	d_Bacteria	nr_Terrabacteria_group	p_Chloroflexi
5.1821	nr_cellular_organisms	d_Bacteria
3.8865	nr_cellular_organisms	d_Bacteria
5.9153	nr_cellular_organisms	d_Bacteria
5.805	nr_cellular_organisms	d_Bacteria
13.1723	nr_cellular_organisms	d_Bacteria
12.8819	nr_cellular_organisms	d_Bacteria
2.5562
7.8917	nr_cellular_organisms	d_Bacteria	nr_Terrabacteria_group	p_Chloroflexi
7.6864	nr_cellular_organisms	d_Bacteria	nr_Terrabacteria_group	p_Chloroflexi
2.7181
0.6573	nr_cellular_organisms	d_Bacteria
2.9106	nr_cellular_organisms	d_Bacteria
10.8085	nr_cellular_organisms	d_Bacteria	nr_Terrabacteria_group	p_Chloroflexi
87.582	nr_cellular_organisms	d_Bacteria	nr_Terrabacteria_group	p_Chloroflexi
1	nr_cellular_organisms	d_Bacteria	p_Proteobacteria	c_Alphaproteobacteria	o_Hyphomicrobiales	f_Phyllobacteriaceae	g_Mesorhizobium
2	nr_cellular_organisms	d_Bacteria
2.1667	nr_cellular_organisms	d_Bacteria
7.1773	nr_cellular_organisms	d_Bacteria	nr_Terrabacteria_group	p_Chloroflexi
6.9617	nr_cellular_organisms	d_Bacteria
22.2367	nr_cellular_organisms	d_Bacteria	nr_PVC_group
17.7902	nr_cellular_organisms	d_Bacteria	nr_Terrabacteria_group	p_Chloroflexi
6.5207	nr_cellular_organisms	d_Archaea
8.1119	nr_cellular_organisms	d_Bacteria	nr_Terrabacteria_group	p_Chloroflexi
11.5283	nr_cellular_organisms	d_Bacteria	nr_Terrabacteria_group	p_Chloroflexi
11.3917	nr_cellular_organisms	d_Bacteria
3.0371	nr_cellular_organisms	d_Bacteria	nr_Terrabacteria_group	p_Chloroflexi
14.5603	nr_cellular_organisms
5.2129	nr_cellular_organisms	d_Bacteria	nr_PVC_group	p_Planctomycetes
0.2143	nr_cellular_organisms	d_Bacteria	nr_Terrabacteria_group	p_Actinobacteria
2	nr_cellular_organisms	d_Archaea
2	nr_cellular_organisms
9.0593	nr_cellular_organisms	d_Archaea	nr_TACK_group	p_Candidatus_Bathyarchaeota
9.0593	nr_cellular_organisms	d_Archaea	nr_TACK_group	p_Candidatus_Bathyarchaeota
14.6893	nr_cellular_organisms	d_Bacteria
19.5065	nr_cellular_organisms	d_Archaea
4.8119	nr_cellular_organisms	d_Bacteria
19.5065	nr_cellular_organisms	d_Archaea
19.5065	nr_cellular_organisms	d_Archaea
2.2355	nr_cellular_organisms	d_Archaea
3.6099	nr_cellular_organisms	d_Bacteria	nr_Terrabacteria_group	p_Chloroflexi
11.1236	nr_cellular_organisms	d_Bacteria
19.9406	nr_cellular_organisms	d_Archaea
11.1236	nr_cellular_organisms	d_Bacteria	nr_Terrabacteria_group
1.5125	nr_cellular_organisms	d_Archaea	nr_TACK_group	p_Candidatus_Bathyarchaeota	nr_unclassified_Candidatus_Bathyarchaeota
11.1236	nr_cellular_organisms	d_Bacteria	nr_Terrabacteria_group
19.9406	nr_cellular_organisms	d_Archaea
37.3171	nr_cellular_organisms	d_Bacteria	p_Proteobacteria	c_Alphaproteobacteria
11.1236	nr_cellular_organisms	d_Bacteria
2.4216	nr_cellular_organisms	d_Bacteria
2.5146	nr_cellular_organisms	d_Bacteria
10.718	nr_cellular_organisms	d_Bacteria	nr_Terrabacteria_group	p_Actinobacteria	c_Actinomycetia	o_Corynebacteriales	f_Mycobacteriaceae
11.7508	nr_cellular_organisms	d_Bacteria
10.8953	nr_cellular_organisms
43.8023	nr_cellular_organisms	d_Bacteria	nr_Terrabacteria_group	p_Chloroflexi
8.257	nr_cellular_organisms	d_Bacteria
1	nr_cellular_organisms	d_Bacteria	p_Proteobacteria
12.1536	nr_cellular_organisms	d_Eukaryota	nr_Sar
6.4069	nr_cellular_organisms	d_Bacteria
4.9851	nr_cellular_organisms	d_Bacteria
8.9644	nr_cellular_organisms	d_Bacteria
8.9644	nr_cellular_organisms	d_Bacteria
2.9086	nr_cellular_organisms	d_Bacteria	p_Proteobacteria
2.6443	nr_cellular_organisms	d_Bacteria	nr_Terrabacteria_group	p_Chloroflexi
14.7539	nr_cellular_organisms	d_Bacteria	nr_Terrabacteria_group	p_Actinobacteria	c_Actinomycetia	o_Corynebacteriales	f_Mycobacteriaceae
2.8988	nr_cellular_organisms	d_Bacteria
2.5319	nr_cellular_organisms	d_Bacteria
5.9972	nr_cellular_organisms
5.9972	nr_cellular_organisms	d_Bacteria	nr_Terrabacteria_group	p_Chloroflexi
5.9972	nr_cellular_organisms	d_Bacteria	nr_Terrabacteria_group	p_Chloroflexi
3.4458	nr_cellular_organisms
4.7422	nr_cellular_organisms
0.4652	nr_cellular_organisms	d_Bacteria	nr_Terrabacteria_group
6.7817	nr_cellular_organisms	d_Bacteria	nr_Terrabacteria_group	p_Chloroflexi
5.3282	nr_cellular_organisms	d_Bacteria
5.2052	nr_cellular_organisms	d_Bacteria	nr_Terrabacteria_group
9.8562	nr_cellular_organisms	d_Bacteria
5.5034	nr_cellular_organisms	d_Bacteria
12.2907	nr_cellular_organisms	d_Bacteria
2.3682	nr_cellular_organisms	d_Bacteria	nr_Terrabacteria_group	p_Chloroflexi
5.9711	nr_cellular_organisms	d_Bacteria	nr_Terrabacteria_group	p_Chloroflexi
5.9711	nr_cellular_organisms	d_Bacteria	nr_Terrabacteria_group
3.6708	nr_cellular_organisms	d_Bacteria	nr_Terrabacteria_group	p_Chloroflexi
6.8279	nr_cellular_organisms	d_Bacteria
5.8567	nr_cellular_organisms	d_Bacteria
3	nr_cellular_organisms	d_Bacteria
3.8118	nr_cellular_organisms	d_Bacteria
5.1191	nr_cellular_organisms	d_Archaea
9.533	nr_cellular_organisms	d_Bacteria
3.2429	nr_cellular_organisms
9.5033	nr_cellular_organisms
9.5033	nr_cellular_organisms
2	nr_cellular_organisms	d_Bacteria
2.6707	nr_cellular_organisms	d_Bacteria
2.2407	nr_cellular_organisms	d_Bacteria
2.6707	nr_cellular_organisms	d_Bacteria
1	nr_cellular_organisms	d_Bacteria
3.8943	nr_cellular_organisms	d_Bacteria	nr_PVC_group	p_Planctomycetes
5.3398	nr_cellular_organisms	d_Bacteria	p_Proteobacteria	c_Betaproteobacteria	o_Nitrosomonadales	f_Nitrosomonadaceae
5.0594	nr_cellular_organisms	d_Bacteria
20.5804	nr_cellular_organisms	d_Bacteria	nr_Terrabacteria_group
3.5157	nr_cellular_organisms	d_Bacteria
0.1508	nr_cellular_organisms	d_Bacteria	nr_Terrabacteria_group	p_Actinobacteria	c_Actinomycetia	o_Micrococcales	f_Micrococcaceae
0.2213	nr_cellular_organisms	d_Bacteria	nr_Terrabacteria_group	p_Actinobacteria	c_Actinomycetia	o_Corynebacteriales	f_Corynebacteriaceae	g_Corynebacterium
5.6026	nr_cellular_organisms	d_Bacteria
3.5746	nr_cellular_organisms	d_Bacteria	nr_Terrabacteria_group
4.3274	nr_cellular_organisms	d_Bacteria
2.2825	nr_cellular_organisms	d_Bacteria	nr_Terrabacteria_group	p_Chloroflexi
17.629	nr_cellular_organisms	d_Bacteria
2.8588	nr_cellular_organisms	d_Bacteria	nr_Terrabacteria_group	p_Actinobacteria	c_Actinomycetia	o_Corynebacteriales	f_Mycobacteriaceae
47.6782	nr_cellular_organisms	d_Bacteria	nr_Terrabacteria_group	p_Chloroflexi
13.7408	nr_cellular_organisms	d_Bacteria	nr_Terrabacteria_group	p_Actinobacteria	c_Actinomycetia	o_Corynebacteriales	f_Mycobacteriaceae
12.71	nr_cellular_organisms	d_Bacteria	p_Proteobacteria	nr_delta/epsilon_subdivisions	c_Deltaproteobacteria
24.7325	nr_cellular_organisms	d_Bacteria	p_Proteobacteria	nr_delta/epsilon_subdivisions	c_Deltaproteobacteria
24.7325	nr_cellular_organisms	d_Bacteria
24.7325	nr_cellular_organisms	d_Bacteria	p_Proteobacteria	nr_delta/epsilon_subdivisions	c_Deltaproteobacteria
2.7865	nr_cellular_organisms	d_Bacteria	nr_Terrabacteria_group	p_Chloroflexi
24.7325	nr_cellular_organisms	d_Bacteria	p_Proteobacteria	nr_delta/epsilon_subdivisions	c_Deltaproteobacteria
8.6677	nr_cellular_organisms	d_Bacteria	nr_Terrabacteria_group
5.3784	nr_cellular_organisms	d_Archaea
6.5902	nr_cellular_organisms	d_Bacteria
0.2631	nr_cellular_organisms	d_Bacteria	nr_Terrabacteria_group
2.4262	nr_cellular_organisms	d_Bacteria
20.657	nr_cellular_organisms	d_Bacteria	nr_Terrabacteria_group	p_Chloroflexi
5.6006	nr_cellular_organisms	d_Archaea
2.3409	nr_cellular_organisms	d_Bacteria
6.5108	nr_cellular_organisms	d_Bacteria
2.1024	nr_cellular_organisms	d_Bacteria
8.749	nr_cellular_organisms
24.9453	nr_cellular_organisms	d_Bacteria	nr_Terrabacteria_group	p_Chloroflexi
6.6259	nr_cellular_organisms
6.6259	nr_cellular_organisms	d_Bacteria
49.7104	nr_cellular_organisms	d_Bacteria	nr_Terrabacteria_group	p_Chloroflexi
6.6259	nr_cellular_organisms	d_Bacteria	nr_Terrabacteria_group
6.6259	nr_cellular_organisms	d_Bacteria
49.7104	nr_cellular_organisms
8.216	nr_cellular_organisms	d_Bacteria	nr_Terrabacteria_group	p_Chloroflexi
2.567	nr_cellular_organisms	d_Bacteria	nr_Bacteria_incertae_sedis	nr_Bacteria_candidate_phyla
1.2417	nr_cellular_organisms	d_Bacteria	nr_Terrabacteria_group
1.2417	nr_cellular_organisms	d_Bacteria	nr_Terrabacteria_group
9.3823	nr_cellular_organisms	d_Bacteria	nr_Terrabacteria_group	p_Actinobacteria	c_Actinomycetia	o_Streptomycetales	f_Streptomycetaceae	g_Streptomyces
8.5442	nr_cellular_organisms	d_Bacteria	p_Proteobacteria
3.1057	nr_cellular_organisms	d_Bacteria	nr_Terrabacteria_group	p_Chloroflexi
9.3823	nr_cellular_organisms	d_Bacteria	nr_Terrabacteria_group	p_Actinobacteria	c_Actinomycetia	o_Streptomycetales	f_Streptomycetaceae
9.3823	nr_cellular_organisms	d_Bacteria	nr_Terrabacteria_group	p_Actinobacteria	c_Actinomycetia
3.6358	nr_cellular_organisms	d_Archaea
3.3189	nr_cellular_organisms	d_Archaea	nr_TACK_group
0.5323	nr_cellular_organisms	d_Bacteria
0.1522	nr_cellular_organisms	d_Bacteria	p_Proteobacteria	c_Alphaproteobacteria	o_Hyphomicrobiales	f_Phyllobacteriaceae	g_Mesorhizobium
0.1522	nr_cellular_organisms	d_Bacteria	p_Proteobacteria	c_Alphaproteobacteria	o_Hyphomicrobiales	f_Phyllobacteriaceae	g_Mesorhizobium
0.3074	nr_cellular_organisms	d_Bacteria	p_Proteobacteria	c_Alphaproteobacteria
7.0956	nr_cellular_organisms	d_Bacteria
3.4302	nr_cellular_organisms	d_Bacteria	nr_Terrabacteria_group	p_Chloroflexi
3.1095	nr_cellular_organisms	d_Bacteria	nr_Terrabacteria_group	p_Chloroflexi
1	nr_cellular_organisms	d_Bacteria
7.1204	nr_cellular_organisms	d_Bacteria
0.4519	nr_cellular_organisms	d_Bacteria	nr_Terrabacteria_group	p_Chloroflexi
4.3077	nr_cellular_organisms	d_Archaea
4.4497	nr_cellular_organisms	d_Archaea
0.3877	nr_cellular_organisms	d_Bacteria	nr_Bacteria_incertae_sedis	nr_Bacteria_candidate_phyla	nr_Patescibacteria_group	nr_Parcubacteria_group
0.3403	nr_cellular_organisms	d_Bacteria	nr_Bacteria_incertae_sedis	nr_Bacteria_candidate_phyla	nr_Patescibacteria_group
0.3403	nr_cellular_organisms	d_Bacteria	nr_Bacteria_incertae_sedis	nr_Bacteria_candidate_phyla	nr_Patescibacteria_group	nr_Parcubacteria_group
19.5784	nr_cellular_organisms	d_Bacteria
10.1271	nr_cellular_organisms	d_Bacteria	nr_Terrabacteria_group	p_Chloroflexi
9.9599	nr_cellular_organisms	d_Bacteria
1.3262	nr_cellular_organisms	d_Bacteria
2.8331	nr_cellular_organisms	d_Bacteria	nr_PVC_group	p_Planctomycetes
5.8205	nr_cellular_organisms	d_Bacteria	nr_PVC_group	p_Planctomycetes
31.9298	nr_cellular_organisms	d_Bacteria	nr_Terrabacteria_group	p_Chloroflexi
4.7826	nr_cellular_organisms	d_Bacteria	nr_Terrabacteria_group	p_Chloroflexi
4.7826	nr_cellular_organisms	d_Bacteria
5.6596	nr_cellular_organisms
7.481	nr_cellular_organisms
5.2644	nr_cellular_organisms	d_Bacteria
7.7831	nr_cellular_organisms	d_Bacteria
6.8647	nr_cellular_organisms	d_Bacteria	nr_Terrabacteria_group	p_Chloroflexi
1.202	nr_cellular_organisms
11.406	nr_cellular_organisms	d_Bacteria	nr_Terrabacteria_group	p_Actinobacteria	c_Actinomycetia	o_Corynebacteriales	f_Mycobacteriaceae
0.6024	nr_cellular_organisms	d_Bacteria
5.8951	nr_cellular_organisms	d_Bacteria
6.0693	nr_cellular_organisms	d_Bacteria
6.0693	nr_cellular_organisms	d_Bacteria	nr_Terrabacteria_group
1	nr_cellular_organisms	d_Bacteria	nr_Terrabacteria_group	p_Actinobacteria	c_Actinomycetia
10.8643	nr_cellular_organisms	d_Bacteria
1.0586	nr_cellular_organisms	d_Bacteria	nr_Terrabacteria_group	p_Actinobacteria	c_Actinomycetia	o_Propionibacteriales	f_Nocardioidaceae
3.875	nr_cellular_organisms	d_Bacteria	nr_Terrabacteria_group	p_Chloroflexi
49.3663	nr_cellular_organisms	d_Bacteria	nr_Bacteria_incertae_sedis	nr_Bacteria_candidate_phyla
4.4402	nr_cellular_organisms	d_Bacteria
6.7704	nr_cellular_organisms	d_Bacteria	nr_Terrabacteria_group	p_Chloroflexi
6.1184	nr_cellular_organisms	d_Bacteria
6.1184	nr_cellular_organisms	d_Bacteria
6.1184	nr_cellular_organisms	d_Bacteria
7.4718	nr_cellular_organisms	d_Archaea	nr_TACK_group
24.73	nr_cellular_organisms	d_Bacteria	nr_PVC_group	p_Planctomycetes
0.3132	nr_cellular_organisms	d_Bacteria	nr_Terrabacteria_group
0.3132	nr_cellular_organisms	d_Bacteria
0.3132	nr_cellular_organisms	d_Bacteria	nr_Terrabacteria_group	p_Actinobacteria	c_Actinomycetia	o_Propionibacteriales	f_Propionibacteriaceae
7.6658	nr_cellular_organisms
7.6658	nr_cellular_organisms
2.5486	nr_cellular_organisms
13.6065	nr_cellular_organisms	d_Bacteria	p_Proteobacteria
2.1994	nr_cellular_organisms	d_Bacteria
6.6945	nr_cellular_organisms
7.9805	nr_cellular_organisms	d_Bacteria
18.63	nr_cellular_organisms	d_Bacteria	nr_Terrabacteria_group	p_Chloroflexi
6.6945	nr_cellular_organisms	d_Archaea
5.4091	nr_cellular_organisms	d_Bacteria
27.7601	nr_cellular_organisms	d_Bacteria
3.4266	nr_cellular_organisms	d_Bacteria	nr_Terrabacteria_group	p_Chloroflexi
23.3683	nr_cellular_organisms	d_Bacteria
8.1431	nr_cellular_organisms	d_Bacteria
3.925	nr_cellular_organisms	d_Bacteria
5.918	nr_cellular_organisms
1.7683	nr_cellular_organisms	d_Bacteria
8.8815	nr_cellular_organisms	d_Archaea	nr_TACK_group	p_Candidatus_Bathyarchaeota
8.8815	nr_cellular_organisms	d_Archaea	nr_TACK_group	p_Candidatus_Bathyarchaeota	nr_unclassified_Candidatus_Bathyarchaeota
2.2601	nr_cellular_organisms	d_Bacteria
8.8815	nr_cellular_organisms	d_Archaea	nr_TACK_group
4.6726	nr_cellular_organisms	d_Bacteria
4.638	nr_cellular_organisms	d_Bacteria
2.6073	nr_cellular_organisms	d_Bacteria	nr_Terrabacteria_group
10.379	nr_cellular_organisms	d_Bacteria
2.6053	nr_cellular_organisms	d_Archaea
11.7048	nr_cellular_organisms
28.779	nr_cellular_organisms	d_Bacteria	nr_Terrabacteria_group	p_Chloroflexi
1.8372	nr_cellular_organisms	d_Bacteria
0.0823	nr_cellular_organisms	d_Bacteria
13.9816	nr_cellular_organisms	d_Bacteria	nr_Terrabacteria_group	p_Chloroflexi
13.9816	nr_cellular_organisms	d_Bacteria	nr_Terrabacteria_group	p_Chloroflexi
13.9816	nr_cellular_organisms	d_Bacteria	nr_Terrabacteria_group
13.9816	nr_cellular_organisms	d_Bacteria	nr_Terrabacteria_group
13.9816	nr_cellular_organisms	d_Bacteria
13.9816	nr_cellular_organisms	d_Bacteria
1.9249	nr_cellular_organisms	d_Bacteria	nr_Terrabacteria_group	p_Actinobacteria	c_Actinomycetia
3.8457	nr_cellular_organisms	d_Bacteria
2.5689	nr_cellular_organisms	d_Bacteria	nr_Terrabacteria_group	p_Firmicutes	c_Bacilli	o_Bacillales
3.8694	nr_cellular_organisms	d_Bacteria	nr_Terrabacteria_group	p_Actinobacteria
3.2856	nr_cellular_organisms	d_Bacteria	nr_Bacteria_incertae_sedis	nr_Bacteria_candidate_phyla	nr_Patescibacteria_group	nr_Parcubacteria_group
2.8868	nr_cellular_organisms	d_Bacteria	nr_Terrabacteria_group	p_Chloroflexi
12.6566	nr_cellular_organisms	d_Bacteria	nr_PVC_group	p_Planctomycetes
2.8868	nr_cellular_organisms	d_Bacteria
3.7596	nr_cellular_organisms	d_Bacteria
16.1977	nr_cellular_organisms	d_Bacteria
11.3376	nr_cellular_organisms	d_Bacteria
0.2191	nr_cellular_organisms	d_Bacteria	p_Proteobacteria	c_Alphaproteobacteria	o_Hyphomicrobiales
4.0461	nr_cellular_organisms	d_Bacteria	nr_FCB_group	nr_Bacteroidetes/Chlorobi_group	p_Bacteroidetes
0.2191	nr_cellular_organisms	d_Bacteria	p_Proteobacteria	c_Alphaproteobacteria	o_Hyphomicrobiales
6.0274	nr_cellular_organisms	d_Bacteria
11.5061	nr_cellular_organisms	d_Bacteria
3.876	nr_cellular_organisms	d_Bacteria	p_Proteobacteria	c_Alphaproteobacteria
10.2456	nr_cellular_organisms	d_Bacteria
9.3138	nr_cellular_organisms	d_Bacteria
13.2867	nr_cellular_organisms	d_Bacteria	nr_Terrabacteria_group	p_Chloroflexi
2	nr_cellular_organisms	d_Bacteria	p_Proteobacteria	nr_delta/epsilon_subdivisions	c_Deltaproteobacteria
17.3848	nr_cellular_organisms	d_Bacteria
3.3925	nr_cellular_organisms	d_Bacteria
7.5901	nr_cellular_organisms	d_Bacteria
6.9278	nr_cellular_organisms	d_Bacteria	nr_Terrabacteria_group	p_Actinobacteria	c_Actinomycetia	o_Corynebacteriales	f_Mycobacteriaceae
25.1809	nr_cellular_organisms	d_Bacteria	p_Proteobacteria
9.3138	nr_cellular_organisms	d_Bacteria
7.9866	nr_cellular_organisms	d_Archaea
7.9866	nr_cellular_organisms	d_Archaea
60.484	nr_cellular_organisms	d_Bacteria	nr_Terrabacteria_group
0.0877	nr_cellular_organisms	d_Bacteria	nr_Terrabacteria_group	p_Chloroflexi
0.0877	nr_cellular_organisms	d_Bacteria	nr_Terrabacteria_group	p_Chloroflexi
2.9976	nr_cellular_organisms	d_Bacteria
4.7174	nr_cellular_organisms	d_Bacteria
1
2.5896	nr_cellular_organisms	d_Bacteria	nr_Bacteria_incertae_sedis	nr_Bacteria_candidate_phyla	nr_Patescibacteria_group	nr_Parcubacteria_group
34.0249	nr_cellular_organisms	d_Bacteria	nr_Terrabacteria_group	p_Chloroflexi
20.1628	nr_cellular_organisms	d_Bacteria
6.4831	nr_cellular_organisms	d_Bacteria
7.3442	nr_cellular_organisms	d_Bacteria
9.6221	nr_cellular_organisms	d_Bacteria	nr_Terrabacteria_group	p_Chloroflexi
32.5547	nr_cellular_organisms	d_Bacteria	nr_Terrabacteria_group	p_Chloroflexi
3.4408	nr_cellular_organisms	d_Bacteria	nr_Terrabacteria_group	p_Chloroflexi
5.8051	nr_cellular_organisms	d_Bacteria	nr_Terrabacteria_group	p_Chloroflexi
22.0455	nr_cellular_organisms	d_Bacteria	nr_Terrabacteria_group	p_Chloroflexi
5.7426	nr_cellular_organisms	d_Bacteria	nr_PVC_group	p_Planctomycetes
12.8063	nr_cellular_organisms	d_Bacteria
0.9247	nr_cellular_organisms	d_Bacteria	nr_Terrabacteria_group	p_Actinobacteria
2.9431	nr_cellular_organisms	d_Bacteria
0.9247	nr_cellular_organisms	d_Bacteria	nr_Terrabacteria_group	p_Actinobacteria
4.0751	nr_cellular_organisms	d_Archaea
0.9247	nr_cellular_organisms	d_Bacteria
2.1051	nr_cellular_organisms	d_Bacteria
20.9352	nr_cellular_organisms	d_Bacteria	p_Proteobacteria	nr_delta/epsilon_subdivisions	c_Deltaproteobacteria
5.8923	nr_cellular_organisms	d_Bacteria	nr_Terrabacteria_group	p_Chloroflexi
3.6603	nr_cellular_organisms	d_Bacteria	nr_Terrabacteria_group	p_Chloroflexi
2.6893	nr_cellular_organisms	d_Bacteria
12.6888	nr_cellular_organisms	d_Bacteria
14.4718	nr_cellular_organisms	d_Bacteria	p_Proteobacteria
2.5363	nr_cellular_organisms	d_Bacteria	nr_Bacteria_incertae_sedis	nr_Bacteria_candidate_phyla
44.7334	nr_cellular_organisms	d_Bacteria
5.8696	nr_cellular_organisms	d_Bacteria
1.8848	nr_cellular_organisms	d_Bacteria	nr_Terrabacteria_group	p_Chloroflexi
5.1429	nr_cellular_organisms	d_Bacteria
4.1189	nr_cellular_organisms	d_Bacteria	nr_Bacteria_incertae_sedis	nr_Bacteria_candidate_phyla	nr_Patescibacteria_group	nr_Parcubacteria_group
8.1411	nr_cellular_organisms	d_Bacteria	nr_Terrabacteria_group	p_Chloroflexi
0.8424	nr_cellular_organisms	d_Bacteria	p_Proteobacteria	c_Gammaproteobacteria	o_Xanthomonadales	f_Rhodanobacteraceae
0.8424	nr_cellular_organisms	d_Bacteria
4.5933	nr_cellular_organisms	d_Bacteria
2.7189	nr_cellular_organisms
14.4718	nr_cellular_organisms	d_Bacteria	p_Proteobacteria
2.7246	nr_cellular_organisms	d_Bacteria	nr_FCB_group	nr_Bacteroidetes/Chlorobi_group	p_Bacteroidetes
1.2115	nr_cellular_organisms	d_Bacteria
6.3619	nr_cellular_organisms	d_Bacteria
6.3619	nr_cellular_organisms	d_Bacteria
7.3636	nr_cellular_organisms	d_Bacteria	nr_PVC_group	p_Planctomycetes
6.3619	nr_cellular_organisms	d_Bacteria
6.3619	nr_cellular_organisms	d_Bacteria
4.1687	nr_cellular_organisms	d_Archaea
4.2771	nr_cellular_organisms	d_Bacteria	nr_Terrabacteria_group	p_Chloroflexi
5.4794	nr_cellular_organisms	d_Bacteria
4.5953	nr_cellular_organisms	d_Bacteria	nr_Terrabacteria_group	p_Chloroflexi
4.5953	nr_cellular_organisms	d_Bacteria	nr_Terrabacteria_group	p_Chloroflexi
4.1118	nr_cellular_organisms	d_Bacteria
7.0056	nr_cellular_organisms	d_Bacteria	nr_Terrabacteria_group	p_Chloroflexi
0.0112	nr_cellular_organisms	d_Bacteria
7.0056	nr_cellular_organisms	d_Bacteria	nr_Terrabacteria_group	p_Chloroflexi
7.0056	nr_cellular_organisms	d_Bacteria
19.7354	nr_cellular_organisms	d_Bacteria	nr_Terrabacteria_group	p_Chloroflexi
7.0056	nr_cellular_organisms	d_Bacteria	nr_Terrabacteria_group	p_Chloroflexi
7.0056	nr_cellular_organisms	d_Bacteria	nr_Terrabacteria_group	p_Chloroflexi
12.9986	nr_cellular_organisms	d_Bacteria	nr_Terrabacteria_group	p_Chloroflexi
6.2017	nr_cellular_organisms	d_Bacteria	nr_Terrabacteria_group	p_Actinobacteria	c_Actinomycetia
7.0056	nr_cellular_organisms	d_Bacteria	nr_Terrabacteria_group	p_Chloroflexi
3	nr_cellular_organisms	d_Bacteria
3.9331	nr_cellular_organisms	d_Bacteria
4.6987	nr_cellular_organisms	d_Bacteria	nr_PVC_group
7.8265	nr_cellular_organisms	d_Bacteria
7.8265	nr_cellular_organisms	d_Bacteria
8.6594	nr_cellular_organisms	d_Bacteria	nr_Terrabacteria_group	p_Chloroflexi
2.8571	nr_cellular_organisms	d_Bacteria
2.4395	nr_cellular_organisms	d_Bacteria
4.4647	nr_cellular_organisms	d_Archaea	nr_TACK_group	p_Candidatus_Bathyarchaeota
2.7578	nr_cellular_organisms	d_Bacteria	nr_Terrabacteria_group	p_Chloroflexi
11.0117	nr_cellular_organisms	d_Bacteria	p_Proteobacteria	c_Betaproteobacteria	o_Burkholderiales	f_Burkholderiaceae
2.7788	nr_cellular_organisms	d_Bacteria
1.9538	nr_cellular_organisms	d_Bacteria
1.9538	nr_cellular_organisms	d_Bacteria
6.8276	nr_cellular_organisms	d_Bacteria	nr_Terrabacteria_group	p_Chloroflexi
1.236	nr_cellular_organisms	d_Bacteria
12.2338	nr_cellular_organisms	d_Bacteria	nr_Terrabacteria_group	p_Chloroflexi
4.7421	nr_cellular_organisms	d_Bacteria	nr_Terrabacteria_group	p_Actinobacteria	c_Actinomycetia	o_Streptomycetales	f_Streptomycetaceae	g_Streptomyces
6.826	nr_cellular_organisms	d_Bacteria
6.826	nr_cellular_organisms	d_Bacteria
5.5541	nr_cellular_organisms	d_Bacteria	nr_Terrabacteria_group
2.449	nr_cellular_organisms	d_Archaea
3.5857	nr_cellular_organisms	d_Bacteria	nr_Terrabacteria_group	p_Chloroflexi
4.3235	nr_cellular_organisms	d_Bacteria
2.3553	nr_cellular_organisms	d_Bacteria
6.4016	nr_cellular_organisms	d_Bacteria	nr_Terrabacteria_group	p_Chloroflexi
3.2937	nr_cellular_organisms	d_Bacteria	nr_Bacteria_incertae_sedis	nr_Bacteria_candidate_phyla
3.2937	nr_cellular_organisms	d_Bacteria
4.271	nr_cellular_organisms	d_Bacteria	nr_Terrabacteria_group	p_Chloroflexi
1.206	nr_cellular_organisms	d_Bacteria	nr_Terrabacteria_group	p_Chloroflexi
0.4321	nr_cellular_organisms	d_Bacteria	p_Proteobacteria	c_Alphaproteobacteria	o_Hyphomicrobiales	f_Bradyrhizobiaceae
10.0668	nr_cellular_organisms	d_Bacteria	nr_Terrabacteria_group	p_Chloroflexi
10.0668	nr_cellular_organisms	d_Bacteria	nr_Terrabacteria_group	p_Chloroflexi
0.8262	nr_cellular_organisms	d_Archaea
3.4121	nr_cellular_organisms	d_Bacteria	p_Proteobacteria	nr_delta/epsilon_subdivisions	c_Deltaproteobacteria
1.4914	nr_cellular_organisms	d_Bacteria
9.2819	nr_cellular_organisms	d_Archaea
3.2358	nr_cellular_organisms	d_Bacteria
4.8967	nr_cellular_organisms	d_Bacteria
5.994	nr_cellular_organisms	d_Bacteria
11.063	nr_cellular_organisms	d_Bacteria	nr_Terrabacteria_group	p_Chloroflexi
3.5239	nr_cellular_organisms	d_Bacteria
3.1446	nr_cellular_organisms	d_Bacteria
9.4846	nr_cellular_organisms	d_Bacteria	nr_Terrabacteria_group
2.6721	nr_cellular_organisms	d_Bacteria	nr_PVC_group	p_Planctomycetes
11.924	nr_cellular_organisms	d_Archaea
6.8575	nr_cellular_organisms	d_Bacteria
1.2384	nr_cellular_organisms	d_Bacteria
3.2194	nr_cellular_organisms	d_Bacteria	nr_Terrabacteria_group	p_Chloroflexi
19.7047	nr_cellular_organisms	d_Bacteria
8.9847	nr_cellular_organisms	d_Bacteria	nr_Terrabacteria_group	p_Chloroflexi
8.9847	nr_cellular_organisms	d_Bacteria
2.5442	nr_cellular_organisms	d_Bacteria
0.1258	nr_cellular_organisms	d_Bacteria	nr_Terrabacteria_group
0.1258	nr_cellular_organisms	d_Bacteria
22.6218	nr_cellular_organisms	d_Bacteria
2	nr_cellular_organisms	d_Bacteria	nr_Terrabacteria_group	p_Firmicutes	c_Bacilli	o_Bacillales
26.3119	nr_cellular_organisms	d_Archaea
18.8756	nr_cellular_organisms	d_Archaea
18.8756	nr_cellular_organisms	d_Archaea	nr_TACK_group	p_Candidatus_Bathyarchaeota
3.1646	nr_cellular_organisms	d_Bacteria
2.4245	nr_cellular_organisms	d_Bacteria
9.9296	nr_cellular_organisms	d_Bacteria	nr_Terrabacteria_group	p_Chloroflexi
3.3924	nr_cellular_organisms	d_Bacteria	p_Proteobacteria	c_Alphaproteobacteria
4.2197	nr_cellular_organisms	d_Bacteria
20.087	nr_cellular_organisms	d_Bacteria	nr_Terrabacteria_group	p_Chloroflexi
0.1361	nr_cellular_organisms
1.3721	nr_cellular_organisms	d_Bacteria	p_Proteobacteria	c_Betaproteobacteria	o_Burkholderiales	f_Burkholderiaceae	g_Ralstonia
7.6567	nr_cellular_organisms	d_Bacteria	p_Proteobacteria	nr_delta/epsilon_subdivisions	c_Deltaproteobacteria
0.1361	nr_cellular_organisms
11.0764	nr_cellular_organisms	d_Bacteria
8.7835	nr_cellular_organisms	d_Bacteria
17.104	nr_cellular_organisms	d_Bacteria
8.0708	nr_cellular_organisms	d_Bacteria	nr_Terrabacteria_group	p_Chloroflexi
10.0121	nr_cellular_organisms	d_Bacteria
23.9192	nr_cellular_organisms	d_Bacteria
3.7601	nr_cellular_organisms	d_Bacteria
40.3515	nr_cellular_organisms	d_Bacteria
3.5851	nr_cellular_organisms	d_Bacteria	nr_Terrabacteria_group	p_Chloroflexi
3.7678	nr_cellular_organisms	d_Bacteria
3.7678	nr_cellular_organisms	d_Bacteria
7.8767	nr_cellular_organisms	d_Bacteria	nr_PVC_group	p_Planctomycetes
232.257	nr_cellular_organisms	d_Archaea	nr_TACK_group
232.257	nr_cellular_organisms	d_Archaea	nr_TACK_group
232.257	nr_cellular_organisms	d_Archaea	nr_TACK_group	p_Candidatus_Bathyarchaeota
16.4341	nr_cellular_organisms	d_Bacteria	nr_Terrabacteria_group
16.4341	nr_cellular_organisms	d_Bacteria	nr_Terrabacteria_group	p_Chloroflexi
2.041	nr_cellular_organisms	d_Bacteria	nr_Terrabacteria_group	p_Chloroflexi
6.1786	nr_cellular_organisms
4.5494	nr_cellular_organisms
7.5896	nr_cellular_organisms	d_Bacteria
48.8406	nr_cellular_organisms	d_Bacteria
4.5107	nr_cellular_organisms	d_Bacteria	p_Proteobacteria
4.6703	nr_cellular_organisms	d_Bacteria
48.8406	nr_cellular_organisms	d_Bacteria
48.8406
48.8406	nr_cellular_organisms	d_Bacteria
0.5861	nr_cellular_organisms	d_Bacteria	p_Proteobacteria
48.8406	nr_cellular_organisms	d_Bacteria
9.21	nr_cellular_organisms	d_Bacteria	nr_Terrabacteria_group	p_Actinobacteria	c_Actinomycetia	o_Corynebacteriales	f_Mycobacteriaceae
11.5595	nr_cellular_organisms	d_Bacteria	nr_Terrabacteria_group	p_Chloroflexi
2.2736	nr_cellular_organisms	d_Bacteria	nr_Terrabacteria_group	p_Chloroflexi
4.9124	nr_cellular_organisms	d_Bacteria
28.9762	nr_cellular_organisms	d_Bacteria
18.7686	nr_cellular_organisms	d_Archaea
0.2715	nr_cellular_organisms	d_Bacteria	p_Proteobacteria	c_Alphaproteobacteria	o_Hyphomicrobiales
7.1344	nr_cellular_organisms	d_Bacteria
6.2564	nr_cellular_organisms	d_Bacteria
65.4859	nr_cellular_organisms	d_Bacteria
3.104	nr_cellular_organisms	d_Bacteria
8.7257	nr_cellular_organisms	d_Bacteria	nr_Terrabacteria_group	p_Chloroflexi
8.7257	nr_cellular_organisms	d_Bacteria
8.1226	nr_cellular_organisms
22.2439	nr_cellular_organisms	d_Bacteria	nr_Terrabacteria_group	p_Chloroflexi
65.4859	nr_cellular_organisms	d_Bacteria	nr_Terrabacteria_group
33.8779	nr_cellular_organisms	d_Bacteria
4.6978	nr_cellular_organisms	d_Bacteria
8.8066	nr_cellular_organisms
8.7183	nr_cellular_organisms	d_Archaea	nr_TACK_group	p_Candidatus_Bathyarchaeota
1	nr_cellular_organisms	d_Bacteria
0.5304	nr_cellular_organisms	d_Bacteria
5.328	nr_cellular_organisms	d_Bacteria
1.6197	nr_cellular_organisms
6.7079	nr_cellular_organisms	d_Archaea	nr_TACK_group	p_Candidatus_Bathyarchaeota	nr_unclassified_Candidatus_Bathyarchaeota
0.3667	nr_cellular_organisms	d_Bacteria	p_Proteobacteria	c_Alphaproteobacteria	o_Hyphomicrobiales	f_Bradyrhizobiaceae	g_Bradyrhizobium
3.9917	nr_cellular_organisms	d_Bacteria
1.3376	nr_cellular_organisms	d_Bacteria	nr_Terrabacteria_group	p_Actinobacteria	c_Actinomycetia	o_Corynebacteriales
3.5975	nr_cellular_organisms	d_Bacteria	nr_Terrabacteria_group	p_Chloroflexi
3.0241	nr_cellular_organisms	d_Bacteria	nr_Terrabacteria_group	p_Chloroflexi
18.4	nr_cellular_organisms	d_Bacteria	nr_Terrabacteria_group	p_Chloroflexi
3.251	nr_cellular_organisms
14.3209	nr_cellular_organisms	d_Bacteria	nr_Terrabacteria_group	p_Chloroflexi
14.3209	nr_cellular_organisms	d_Bacteria	nr_Terrabacteria_group	p_Chloroflexi
1.5212	nr_cellular_organisms	d_Bacteria	p_Proteobacteria	c_Alphaproteobacteria	o_Rhodobacterales	f_Rhodobacteraceae
9.2036	nr_cellular_organisms	d_Archaea	nr_TACK_group	p_Candidatus_Bathyarchaeota
4.6629	nr_cellular_organisms	d_Bacteria	nr_Terrabacteria_group
4.6716	nr_cellular_organisms	d_Bacteria	p_Proteobacteria
6.96	nr_cellular_organisms	d_Bacteria
7.1342	nr_cellular_organisms
7.0503	nr_cellular_organisms
6.2894	nr_cellular_organisms
14.0297	nr_cellular_organisms	d_Bacteria	nr_Terrabacteria_group	p_Chloroflexi
12.0216	nr_cellular_organisms	d_Bacteria	nr_Terrabacteria_group	p_Actinobacteria	c_Actinomycetia	o_Corynebacteriales	f_Mycobacteriaceae
2.4149	nr_cellular_organisms	d_Bacteria
6.5831	nr_cellular_organisms	d_Bacteria
19.2241	nr_cellular_organisms	d_Archaea
99.0443	nr_cellular_organisms	d_Bacteria
0.2148	nr_cellular_organisms	d_Bacteria	nr_Terrabacteria_group	p_Actinobacteria
4.3598	nr_cellular_organisms	d_Bacteria
19.3017	nr_cellular_organisms
1.5647	nr_cellular_organisms	d_Bacteria
1.5647	nr_cellular_organisms	d_Bacteria
24.762	nr_cellular_organisms	d_Bacteria
24.762	nr_cellular_organisms	d_Bacteria
0.2888	nr_cellular_organisms
7.3304	nr_cellular_organisms	d_Archaea
22.9027	nr_cellular_organisms	d_Bacteria
3.6739
1.8211	nr_cellular_organisms	d_Bacteria	nr_Terrabacteria_group	p_Chloroflexi
5.2556	nr_cellular_organisms	d_Bacteria
9.1883	nr_cellular_organisms	d_Bacteria	nr_Terrabacteria_group	p_Actinobacteria	c_Actinomycetia	o_Corynebacteriales	f_Mycobacteriaceae	g_Mycobacterium
11.7545	nr_cellular_organisms	d_Bacteria
36.0661	nr_cellular_organisms	d_Bacteria
11.7545	nr_cellular_organisms	d_Bacteria	nr_Terrabacteria_group	p_Chloroflexi
3.6855	nr_cellular_organisms	d_Archaea	nr_TACK_group	p_Candidatus_Bathyarchaeota
7.3771	nr_cellular_organisms	d_Bacteria
31.3929	nr_cellular_organisms
9.887	nr_cellular_organisms	d_Bacteria
35.6476	nr_cellular_organisms	d_Bacteria
8.1479	nr_cellular_organisms	d_Bacteria	nr_Terrabacteria_group	p_Chloroflexi
15.1296	nr_cellular_organisms	d_Bacteria
7.5833	nr_cellular_organisms	d_Bacteria	nr_Terrabacteria_group	p_Chloroflexi
34.2258	nr_cellular_organisms	d_Bacteria
8.6087	nr_cellular_organisms	d_Bacteria	nr_Terrabacteria_group	p_Chloroflexi
8.6087	nr_cellular_organisms	d_Bacteria	nr_Terrabacteria_group	p_Chloroflexi
0.2209	nr_cellular_organisms	d_Bacteria	p_Proteobacteria	c_Alphaproteobacteria	o_Hyphomicrobiales
8.2679	nr_cellular_organisms
8.2679	nr_cellular_organisms	d_Bacteria	nr_Terrabacteria_group	p_Chloroflexi
8.3115	nr_cellular_organisms	d_Bacteria
23.3068	nr_cellular_organisms	d_Bacteria	nr_Terrabacteria_group	p_Chloroflexi
21.0638	nr_cellular_organisms	d_Bacteria
27.4305	nr_cellular_organisms	d_Bacteria	nr_Terrabacteria_group	p_Chloroflexi
2	nr_cellular_organisms	d_Bacteria
1	nr_cellular_organisms	d_Bacteria	nr_Terrabacteria_group	p_Actinobacteria	c_Actinomycetia	o_Corynebacteriales
4.47	nr_cellular_organisms	d_Bacteria
2.7219	nr_cellular_organisms	d_Bacteria	nr_Terrabacteria_group	p_Chloroflexi
18.4828	nr_cellular_organisms	d_Bacteria	nr_PVC_group	p_Planctomycetes
3.452	nr_cellular_organisms	d_Bacteria	nr_Terrabacteria_group	p_Chloroflexi
8.5096	nr_cellular_organisms	d_Archaea	nr_TACK_group
7.0054	nr_cellular_organisms
1	nr_cellular_organisms	d_Bacteria	nr_Terrabacteria_group	p_Actinobacteria	c_Actinomycetia	o_Corynebacteriales
7.0054	nr_cellular_organisms	d_Archaea
4.6288	nr_cellular_organisms	d_Bacteria	nr_Terrabacteria_group	p_Chloroflexi
7.0054	nr_cellular_organisms	d_Archaea	nr_TACK_group	p_Candidatus_Bathyarchaeota
7.0054	nr_cellular_organisms	d_Archaea
7.0054	nr_cellular_organisms	d_Archaea	nr_TACK_group	p_Candidatus_Bathyarchaeota	nr_unclassified_Candidatus_Bathyarchaeota
5.932	nr_cellular_organisms	d_Archaea	nr_TACK_group
8.9913	nr_cellular_organisms	d_Bacteria
4.0784	nr_cellular_organisms	d_Bacteria	nr_Terrabacteria_group
2	nr_cellular_organisms	d_Archaea
26.4869	nr_cellular_organisms	d_Archaea
4.4867	nr_cellular_organisms	d_Bacteria	nr_Terrabacteria_group	p_Chloroflexi
1.6343	nr_cellular_organisms	d_Bacteria	nr_Terrabacteria_group	p_Actinobacteria	c_Actinomycetia	o_Corynebacteriales
12.3487	nr_cellular_organisms	d_Bacteria
5.101	nr_cellular_organisms	d_Archaea
5.3402	nr_cellular_organisms	d_Bacteria
5.3402	nr_cellular_organisms	d_Bacteria
5.3402	nr_cellular_organisms	d_Bacteria
12.2934	nr_cellular_organisms	d_Archaea	nr_TACK_group	p_Candidatus_Bathyarchaeota
4.5765	nr_cellular_organisms	d_Bacteria	nr_Terrabacteria_group	p_Chloroflexi
5.7027	nr_cellular_organisms	d_Archaea
5.2943	nr_cellular_organisms	d_Bacteria	p_Proteobacteria	c_Alphaproteobacteria
5.1168	nr_cellular_organisms	d_Bacteria	nr_Terrabacteria_group	p_Chloroflexi
14.3826	nr_cellular_organisms	d_Bacteria	nr_Terrabacteria_group	p_Actinobacteria	c_Actinomycetia
14.3826	nr_cellular_organisms	d_Bacteria	nr_Terrabacteria_group	p_Actinobacteria	c_Actinomycetia	o_Corynebacteriales	f_Mycobacteriaceae
2	nr_cellular_organisms	d_Bacteria
7.8545	nr_cellular_organisms
10.5246	nr_cellular_organisms	d_Bacteria	nr_Terrabacteria_group	p_Chloroflexi
4.8874	nr_cellular_organisms	d_Bacteria
7.0304	nr_cellular_organisms	d_Archaea
5.5233	nr_cellular_organisms	d_Bacteria
7.0304	nr_cellular_organisms	d_Archaea
13.7356	nr_cellular_organisms	d_Bacteria	nr_Terrabacteria_group	p_Chloroflexi
4.4392	nr_cellular_organisms	d_Bacteria	p_Proteobacteria
6.2442	nr_cellular_organisms	d_Bacteria	nr_Terrabacteria_group	p_Chloroflexi
4.1093	nr_cellular_organisms	d_Bacteria
7.2168	nr_cellular_organisms	d_Bacteria	nr_Terrabacteria_group	p_Chloroflexi
9.9235	nr_cellular_organisms	d_Bacteria	nr_Terrabacteria_group
9.9235	nr_cellular_organisms	d_Bacteria	nr_Terrabacteria_group
9.9235	nr_cellular_organisms	d_Bacteria	nr_Terrabacteria_group
9.9235	nr_cellular_organisms
9.9235	nr_cellular_organisms	d_Bacteria
13.1328	nr_cellular_organisms	d_Bacteria	nr_Terrabacteria_group	p_Chloroflexi
7.0216	nr_cellular_organisms	d_Eukaryota	nr_Sar
1	nr_cellular_organisms	d_Bacteria	nr_PVC_group	p_Planctomycetes
2.5014	nr_cellular_organisms	d_Bacteria	nr_Terrabacteria_group	p_Chloroflexi
2.7963	nr_cellular_organisms	d_Bacteria
3.805	nr_cellular_organisms	d_Bacteria	nr_PVC_group	p_Planctomycetes
5.8852	nr_cellular_organisms	d_Bacteria	nr_Terrabacteria_group	p_Chloroflexi
7.8083	nr_cellular_organisms	d_Bacteria	nr_Terrabacteria_group	p_Chloroflexi
3.2667	nr_cellular_organisms	d_Bacteria	nr_Terrabacteria_group	p_Chloroflexi
11.9456	nr_cellular_organisms	d_Bacteria
3.5956	nr_cellular_organisms	d_Bacteria
0.626	nr_cellular_organisms	d_Bacteria	nr_Terrabacteria_group	p_Actinobacteria	c_Actinomycetia	o_Corynebacteriales	f_Corynebacteriaceae	g_Corynebacterium
0.5173	nr_cellular_organisms	d_Bacteria	nr_Terrabacteria_group	p_Actinobacteria	c_Actinomycetia	o_Micrococcales	f_Micrococcaceae
11.9456	nr_cellular_organisms	d_Bacteria
8.2156	nr_cellular_organisms	d_Bacteria	nr_Terrabacteria_group	p_Chloroflexi
13.5657	nr_cellular_organisms	d_Bacteria
23.551	nr_cellular_organisms	d_Bacteria	nr_Terrabacteria_group	p_Chloroflexi
5.7407	nr_cellular_organisms	d_Bacteria
19.9364	nr_cellular_organisms	d_Bacteria
2.8846	nr_cellular_organisms	d_Bacteria	nr_Terrabacteria_group	p_Chloroflexi
0.2842	nr_cellular_organisms	d_Bacteria	p_Proteobacteria
0.2873	nr_cellular_organisms	d_Bacteria	p_Proteobacteria	c_Alphaproteobacteria	o_Hyphomicrobiales
0.3465	nr_cellular_organisms	d_Bacteria
3.3837	nr_cellular_organisms	d_Bacteria
19.5063	nr_cellular_organisms	d_Bacteria
15.2633	nr_cellular_organisms	d_Bacteria	nr_PVC_group	p_Planctomycetes
2.2714	nr_cellular_organisms	d_Bacteria
7.425	nr_cellular_organisms	d_Bacteria	nr_Terrabacteria_group	p_Actinobacteria	c_Actinomycetia
23.1994	nr_cellular_organisms	d_Bacteria	nr_Terrabacteria_group	p_Chloroflexi
0.3465	nr_cellular_organisms	d_Bacteria
29.5878	nr_cellular_organisms	d_Bacteria	nr_Terrabacteria_group	p_Chloroflexi
25.5901	nr_cellular_organisms	d_Bacteria	nr_Terrabacteria_group	p_Chloroflexi
25.5901	nr_cellular_organisms	d_Bacteria
25.5901	nr_cellular_organisms	d_Bacteria
16.908	nr_cellular_organisms	d_Bacteria
0.3465	nr_cellular_organisms	d_Bacteria	nr_Bacteria_incertae_sedis	nr_Bacteria_candidate_phyla	nr_Patescibacteria_group	nr_Parcubacteria_group
6.5393	nr_cellular_organisms	d_Bacteria	nr_Terrabacteria_group	p_Chloroflexi
0.3734	nr_cellular_organisms	d_Bacteria	p_Proteobacteria	c_Alphaproteobacteria	o_Hyphomicrobiales	f_Bradyrhizobiaceae
19.7673	nr_cellular_organisms	d_Bacteria	nr_Terrabacteria_group	p_Chloroflexi
19.7673	nr_cellular_organisms	d_Bacteria
6.2841	nr_cellular_organisms	d_Bacteria	nr_Terrabacteria_group	p_Chloroflexi
0.0959	nr_cellular_organisms	d_Bacteria
10.2582	nr_cellular_organisms	d_Bacteria
10.2582	nr_cellular_organisms	d_Bacteria
16.4413	nr_cellular_organisms	d_Bacteria
1.6619	nr_cellular_organisms	d_Bacteria	nr_PVC_group	p_Planctomycetes
37.5945	nr_cellular_organisms	d_Bacteria
2.6137	nr_cellular_organisms	d_Bacteria	nr_Terrabacteria_group	p_Chloroflexi
16.4413	nr_cellular_organisms	d_Bacteria
3.1556	nr_cellular_organisms
3.8689	nr_cellular_organisms	d_Bacteria
8.5919	nr_cellular_organisms	d_Bacteria
5.0395	nr_cellular_organisms	d_Bacteria	nr_Terrabacteria_group	p_Actinobacteria	c_Actinomycetia	o_Corynebacteriales	f_Mycobacteriaceae
10.1159	nr_cellular_organisms	d_Bacteria	nr_Terrabacteria_group	p_Actinobacteria	c_Actinomycetia
0.8591	nr_cellular_organisms	d_Bacteria	p_Proteobacteria	c_Alphaproteobacteria	o_Hyphomicrobiales
37.5945	nr_cellular_organisms	d_Bacteria	p_Proteobacteria	c_Alphaproteobacteria	o_Hyphomicrobiales
2.5844	nr_cellular_organisms	d_Bacteria
2.5844	nr_cellular_organisms	d_Bacteria
1.6264	nr_cellular_organisms	d_Bacteria	nr_Terrabacteria_group	p_Chloroflexi
1.6264	nr_cellular_organisms	d_Bacteria	nr_Terrabacteria_group	p_Chloroflexi
12.2315	nr_cellular_organisms	d_Bacteria	nr_Terrabacteria_group	p_Chloroflexi
22.972	nr_cellular_organisms	d_Bacteria	nr_Terrabacteria_group	p_Chloroflexi
1.5803	nr_cellular_organisms	d_Bacteria	nr_PVC_group	p_Planctomycetes
14.5597	nr_cellular_organisms	d_Bacteria	nr_Terrabacteria_group	p_Chloroflexi
37.7713	nr_cellular_organisms
9.9176	nr_cellular_organisms	d_Bacteria	nr_Terrabacteria_group	p_Chloroflexi
9.9176	nr_cellular_organisms
1.8784	nr_cellular_organisms
3.7884	nr_cellular_organisms	d_Archaea
3.7205	nr_cellular_organisms	d_Bacteria
10.5249	nr_cellular_organisms	d_Bacteria
10.5249	nr_cellular_organisms	d_Bacteria
0.3319	nr_cellular_organisms	d_Bacteria	nr_Bacteria_incertae_sedis	nr_Bacteria_candidate_phyla	nr_Patescibacteria_group
8.0482	nr_cellular_organisms	d_Bacteria
51.003	nr_cellular_organisms	d_Bacteria
29.8836	nr_cellular_organisms	d_Archaea
4.175	nr_cellular_organisms	d_Bacteria
4.175	nr_cellular_organisms	d_Bacteria	nr_Terrabacteria_group	p_Chloroflexi
20.327	nr_cellular_organisms
4.7257	nr_cellular_organisms	d_Bacteria	nr_Terrabacteria_group	p_Chloroflexi
4.9554	nr_cellular_organisms	d_Archaea
8.3812	nr_cellular_organisms	d_Bacteria	nr_PVC_group	p_Planctomycetes
2.3854	nr_cellular_organisms	d_Bacteria
2.6786	nr_cellular_organisms	d_Bacteria
9.0316	nr_cellular_organisms	d_Bacteria	nr_Terrabacteria_group	p_Chloroflexi
5.806	nr_cellular_organisms	d_Bacteria
1.6297	nr_cellular_organisms	d_Bacteria	nr_Bacteria_incertae_sedis	nr_Bacteria_candidate_phyla	nr_Patescibacteria_group	nr_Parcubacteria_group
7.7681	nr_cellular_organisms	d_Bacteria	nr_Terrabacteria_group	p_Chloroflexi
3.2222	nr_cellular_organisms	d_Bacteria	nr_Terrabacteria_group	p_Chloroflexi
7.7454	nr_cellular_organisms	d_Bacteria
11.8142	nr_cellular_organisms	d_Bacteria
5.9667	nr_cellular_organisms	d_Archaea
7.8691	nr_cellular_organisms	d_Bacteria	nr_Terrabacteria_group
5.2724	nr_cellular_organisms	d_Bacteria
10.4668	nr_cellular_organisms	d_Bacteria	nr_Terrabacteria_group
2.0857	nr_cellular_organisms	d_Bacteria
2.4094	nr_cellular_organisms	d_Archaea	nr_TACK_group	p_Candidatus_Bathyarchaeota	nr_unclassified_Candidatus_Bathyarchaeota
0.7413	nr_cellular_organisms	d_Archaea	nr_TACK_group	p_Candidatus_Bathyarchaeota
33.2666	nr_cellular_organisms	d_Archaea
33.2666	nr_cellular_organisms	d_Archaea	p_Euryarchaeota
5.6064	nr_cellular_organisms	d_Archaea
17.9794	nr_cellular_organisms	d_Bacteria
6.209	nr_cellular_organisms	d_Bacteria	nr_Terrabacteria_group	p_Chloroflexi
2.1474	nr_cellular_organisms	d_Bacteria	nr_Terrabacteria_group	p_Chloroflexi
33.2666	nr_cellular_organisms	d_Archaea
4.127	nr_cellular_organisms	d_Bacteria
10.3286	nr_cellular_organisms	d_Bacteria	nr_Terrabacteria_group	p_Chloroflexi
33.2666	nr_cellular_organisms	d_Archaea
2.9659	nr_cellular_organisms	d_Bacteria
11.7774	nr_cellular_organisms	d_Bacteria
4.161	nr_cellular_organisms	d_Bacteria
10.3579	nr_cellular_organisms	d_Bacteria
4.161	nr_cellular_organisms	d_Bacteria
15.0686	nr_cellular_organisms	d_Bacteria
3.6298	nr_cellular_organisms	d_Bacteria	nr_Terrabacteria_group	p_Chloroflexi
10.5887	nr_cellular_organisms	d_Bacteria	nr_Terrabacteria_group	p_Chloroflexi
5.1335	nr_cellular_organisms
11.2191	nr_cellular_organisms	d_Archaea
2.4879	nr_cellular_organisms	d_Bacteria	nr_Terrabacteria_group	p_Chloroflexi
5.1335	nr_cellular_organisms	d_Bacteria	nr_Terrabacteria_group	p_Chloroflexi
3.4711	nr_cellular_organisms	d_Bacteria	nr_Terrabacteria_group	p_Chloroflexi
6.7257	nr_cellular_organisms	d_Bacteria
6.7257	nr_cellular_organisms	d_Bacteria
6.7861	nr_cellular_organisms	d_Bacteria	p_Proteobacteria	c_Gammaproteobacteria
6.7861	nr_cellular_organisms	d_Bacteria	p_Proteobacteria	c_Gammaproteobacteria
5.8523	nr_cellular_organisms	d_Bacteria
5.8523	nr_cellular_organisms	d_Bacteria
7.2801	nr_cellular_organisms	d_Bacteria	nr_Terrabacteria_group	p_Chloroflexi
7.2801	nr_cellular_organisms	d_Bacteria	nr_Terrabacteria_group	p_Chloroflexi
7.2801	nr_cellular_organisms	d_Bacteria	nr_Terrabacteria_group	p_Chloroflexi
2.0924	nr_cellular_organisms	d_Bacteria	nr_PVC_group	p_Planctomycetes
4.7793	nr_cellular_organisms	d_Bacteria
9.6895	nr_cellular_organisms	d_Bacteria
9.2131	nr_cellular_organisms	d_Bacteria	nr_Terrabacteria_group
3.4635	nr_cellular_organisms	d_Bacteria
59.4467	nr_cellular_organisms	d_Bacteria
2.4625
0.1675	nr_cellular_organisms	d_Bacteria	p_Proteobacteria	c_Alphaproteobacteria	o_Hyphomicrobiales
2.9894	nr_cellular_organisms	d_Bacteria
16.7965	nr_cellular_organisms	d_Bacteria	nr_PVC_group	p_Planctomycetes
6.4656	nr_cellular_organisms	d_Bacteria
14.6343	nr_cellular_organisms	d_Bacteria	nr_Terrabacteria_group
1	nr_cellular_organisms	d_Bacteria
2.2902	nr_cellular_organisms	d_Bacteria	nr_PVC_group	p_Planctomycetes
0.4558	nr_cellular_organisms
3.8161	nr_cellular_organisms
0.668	nr_cellular_organisms	d_Bacteria
5.9444	nr_cellular_organisms	d_Bacteria	nr_Terrabacteria_group	p_Chloroflexi
4.0816	nr_cellular_organisms	d_Bacteria	nr_Terrabacteria_group	p_Chloroflexi
5.9444	nr_cellular_organisms	d_Bacteria	nr_Terrabacteria_group	p_Chloroflexi
5.5204	nr_cellular_organisms	d_Bacteria	nr_Terrabacteria_group	p_Chloroflexi
16.8691	nr_cellular_organisms	d_Bacteria	nr_PVC_group	p_Planctomycetes
4.0537	nr_cellular_organisms	d_Bacteria
5.6674	nr_cellular_organisms	d_Bacteria
25.0148	nr_cellular_organisms
1.4149	nr_cellular_organisms	d_Bacteria	p_Proteobacteria	c_Alphaproteobacteria
1.4149	nr_cellular_organisms	d_Bacteria
0.1263	nr_cellular_organisms	d_Bacteria	p_Proteobacteria	c_Alphaproteobacteria	o_Hyphomicrobiales	f_Bradyrhizobiaceae
18.7199	nr_cellular_organisms	d_Bacteria	nr_Terrabacteria_group	p_Firmicutes
4.4392	nr_cellular_organisms	d_Bacteria
29.2741	nr_cellular_organisms	d_Bacteria	nr_PVC_group	p_Planctomycetes
29.2741	nr_cellular_organisms	d_Bacteria	nr_PVC_group	p_Planctomycetes
29.2741	nr_cellular_organisms	d_Bacteria	nr_PVC_group	p_Planctomycetes
1	nr_cellular_organisms	d_Bacteria
7.2859	nr_cellular_organisms	d_Archaea
22.56	nr_cellular_organisms	d_Bacteria
2.9193	nr_cellular_organisms	d_Bacteria
8.0178	nr_cellular_organisms
2.1431	nr_cellular_organisms	d_Bacteria	nr_Terrabacteria_group	p_Chloroflexi
23.2803	nr_cellular_organisms	d_Bacteria	nr_Terrabacteria_group	p_Chloroflexi
0.3576	nr_cellular_organisms	d_Bacteria
11.622	nr_cellular_organisms	d_Bacteria
6.1328	nr_cellular_organisms	d_Bacteria	nr_Terrabacteria_group	p_Chloroflexi
2.2864	nr_cellular_organisms	d_Bacteria	nr_Terrabacteria_group	p_Chloroflexi
11.622	nr_cellular_organisms	d_Bacteria
3	nr_cellular_organisms	d_Bacteria	nr_FCB_group	nr_Bacteroidetes/Chlorobi_group	p_Bacteroidetes
8.4886	nr_cellular_organisms	d_Archaea
9.9639	nr_cellular_organisms	d_Bacteria	nr_Terrabacteria_group	p_Chloroflexi
15.9893	nr_cellular_organisms	d_Bacteria	nr_Terrabacteria_group	p_Chloroflexi
0.3125	nr_cellular_organisms	d_Bacteria
17.814	nr_cellular_organisms	d_Bacteria	nr_Terrabacteria_group	p_Chloroflexi
7.6268	nr_cellular_organisms	d_Bacteria
9.2417	nr_cellular_organisms	d_Bacteria
2.5483	nr_cellular_organisms	d_Bacteria	nr_PVC_group	p_Planctomycetes
1.477	nr_cellular_organisms	d_Bacteria
15.5473	nr_cellular_organisms	d_Bacteria	nr_Terrabacteria_group	p_Chloroflexi
2	nr_cellular_organisms	d_Bacteria
1.5317	nr_cellular_organisms	d_Bacteria	nr_Terrabacteria_group	p_Chloroflexi
1	nr_cellular_organisms	d_Bacteria
4.1155	nr_cellular_organisms	d_Bacteria
2.5147	nr_cellular_organisms	d_Bacteria
2.9249	nr_cellular_organisms	d_Bacteria
8.4465	nr_cellular_organisms	d_Bacteria	nr_Terrabacteria_group	p_Chloroflexi
4.3777	nr_cellular_organisms	d_Bacteria	nr_Terrabacteria_group	p_Chloroflexi
15.1842	nr_cellular_organisms	d_Bacteria
20.4842	nr_cellular_organisms	d_Bacteria
14.879	nr_cellular_organisms	d_Bacteria
12.1326	nr_cellular_organisms	d_Bacteria	nr_Terrabacteria_group	p_Chloroflexi
5.1281	nr_cellular_organisms	d_Bacteria
14.1421	nr_cellular_organisms	d_Bacteria	nr_Terrabacteria_group	p_Chloroflexi
5.9231	nr_cellular_organisms	d_Bacteria	p_Proteobacteria
1.8407	nr_cellular_organisms	d_Bacteria	p_Proteobacteria	c_Betaproteobacteria	o_Burkholderiales	f_Burkholderiaceae
4.784	nr_cellular_organisms	d_Bacteria	nr_PVC_group	p_Planctomycetes
4.8539	nr_cellular_organisms	d_Bacteria
4.2067	nr_cellular_organisms	d_Bacteria
4.2004	nr_cellular_organisms	d_Bacteria	nr_Terrabacteria_group
9.9399	nr_cellular_organisms	d_Bacteria	nr_Terrabacteria_group	p_Chloroflexi
2.1299	nr_cellular_organisms	d_Bacteria	nr_Terrabacteria_group	p_Chloroflexi
4.8539	nr_cellular_organisms	d_Bacteria	nr_Terrabacteria_group	p_Chloroflexi
4.9896	nr_cellular_organisms	d_Archaea
6.9938	nr_cellular_organisms	d_Bacteria
2.041	nr_cellular_organisms	d_Bacteria	nr_Terrabacteria_group	p_Chloroflexi
2.7401	nr_cellular_organisms	d_Bacteria	nr_Bacteria_incertae_sedis	nr_Bacteria_candidate_phyla	nr_Patescibacteria_group	nr_Parcubacteria_group
27.8783	nr_cellular_organisms	d_Bacteria	nr_Terrabacteria_group	p_Chloroflexi
5.1603	nr_cellular_organisms	d_Bacteria
18.1101	nr_cellular_organisms	d_Bacteria
5.2615	nr_cellular_organisms	d_Bacteria	nr_Terrabacteria_group	p_Chloroflexi
4.3526	nr_cellular_organisms	d_Bacteria	nr_Terrabacteria_group	p_Actinobacteria	c_Actinomycetia
5.2615	nr_cellular_organisms	d_Bacteria	nr_Terrabacteria_group	p_Chloroflexi
4.9453	nr_cellular_organisms	d_Bacteria	nr_Terrabacteria_group	p_Chloroflexi
29.8846	nr_cellular_organisms
12.4382	nr_cellular_organisms
12.4382	nr_cellular_organisms	d_Archaea
12.4382	nr_cellular_organisms	d_Archaea
5.2857	nr_cellular_organisms	d_Bacteria
3.2747	nr_cellular_organisms	d_Bacteria	nr_Bacteria_incertae_sedis	nr_Bacteria_candidate_phyla
3.2747	nr_cellular_organisms	d_Bacteria	nr_Bacteria_incertae_sedis	nr_Bacteria_candidate_phyla	nr_Patescibacteria_group	nr_Parcubacteria_group
8.9634	nr_cellular_organisms	d_Archaea	nr_TACK_group	p_Candidatus_Bathyarchaeota
21.7054	nr_cellular_organisms	d_Bacteria	nr_Terrabacteria_group	p_Chloroflexi
0.362	nr_cellular_organisms	d_Bacteria	nr_Terrabacteria_group	p_Actinobacteria	c_Actinomycetia	o_Propionibacteriales	f_Propionibacteriaceae
0.1866	nr_cellular_organisms	d_Bacteria
21.7054	nr_cellular_organisms	d_Bacteria	nr_Terrabacteria_group	p_Chloroflexi
0.1866	nr_cellular_organisms	d_Bacteria
0.1866	nr_cellular_organisms	d_Bacteria	p_Proteobacteria	c_Gammaproteobacteria	o_Xanthomonadales	f_Rhodanobacteraceae
0.1866	nr_cellular_organisms	d_Bacteria
2.9002	nr_cellular_organisms	d_Archaea
4.6544
2.9366	nr_cellular_organisms	d_Bacteria
3.6443	nr_cellular_organisms	d_Bacteria	nr_Terrabacteria_group	p_Chloroflexi
2.9366	nr_cellular_organisms	d_Bacteria
3.1212	nr_cellular_organisms	d_Bacteria	nr_Terrabacteria_group	p_Actinobacteria	c_Actinomycetia
6.949	nr_cellular_organisms	d_Bacteria	nr_Terrabacteria_group	p_Chloroflexi
3.3605	nr_cellular_organisms	d_Archaea	nr_TACK_group	p_Candidatus_Bathyarchaeota
7.3199	nr_cellular_organisms	d_Bacteria	nr_Terrabacteria_group	p_Chloroflexi
3.4086	nr_cellular_organisms	d_Bacteria	nr_Terrabacteria_group
11.174	nr_cellular_organisms
15.9248	nr_cellular_organisms	d_Bacteria	nr_Terrabacteria_group	p_Chloroflexi
3.4663	nr_cellular_organisms	d_Bacteria
10.3514	nr_cellular_organisms	d_Bacteria	p_Proteobacteria	c_Betaproteobacteria	o_Burkholderiales	f_Burkholderiaceae
10.3514	nr_cellular_organisms	d_Bacteria	p_Proteobacteria	c_Betaproteobacteria	o_Burkholderiales	f_Burkholderiaceae
26.6721	nr_cellular_organisms	d_Bacteria	nr_Terrabacteria_group	p_Chloroflexi
2.6447	nr_cellular_organisms	d_Bacteria	nr_Terrabacteria_group
4.6228	nr_cellular_organisms	d_Bacteria	nr_Terrabacteria_group
2.6447	nr_cellular_organisms	d_Bacteria	nr_Terrabacteria_group	p_Chloroflexi
3.9719	nr_cellular_organisms	d_Bacteria
9.1965	nr_cellular_organisms	d_Bacteria
24.9373	nr_cellular_organisms	d_Bacteria	p_Proteobacteria
0.3804	nr_cellular_organisms	d_Bacteria	nr_Terrabacteria_group	p_Chloroflexi
24.9373	nr_cellular_organisms	d_Bacteria
0.1583	nr_cellular_organisms	d_Bacteria	nr_Terrabacteria_group	p_Actinobacteria	c_Actinomycetia	o_Corynebacteriales
6.2688	nr_cellular_organisms	d_Archaea
13.5432	nr_cellular_organisms	d_Bacteria
0.5335	nr_cellular_organisms	d_Bacteria	p_Proteobacteria	c_Alphaproteobacteria	o_Hyphomicrobiales	f_Bradyrhizobiaceae
9.9891	nr_cellular_organisms	d_Bacteria	nr_Terrabacteria_group	p_Chloroflexi
80.9177	nr_cellular_organisms	d_Bacteria	nr_Terrabacteria_group	p_Chloroflexi
4.1864	nr_cellular_organisms	d_Bacteria
4.1864	nr_cellular_organisms	d_Bacteria
6.402	nr_cellular_organisms	d_Bacteria
4.419	nr_cellular_organisms
4.419	nr_cellular_organisms	d_Bacteria	nr_Bacteria_incertae_sedis	nr_Bacteria_candidate_phyla	nr_Patescibacteria_group	nr_Parcubacteria_group
3.4171	nr_cellular_organisms	d_Bacteria	nr_Terrabacteria_group
4.289	nr_cellular_organisms	d_Bacteria
0.524	nr_cellular_organisms	d_Bacteria	p_Proteobacteria	c_Alphaproteobacteria	o_Hyphomicrobiales
9.9891	nr_cellular_organisms	d_Bacteria	nr_Terrabacteria_group	p_Chloroflexi
0.0454	nr_cellular_organisms	d_Bacteria
0.524	nr_cellular_organisms	d_Bacteria	p_Proteobacteria
7.125	nr_cellular_organisms	d_Bacteria	nr_Terrabacteria_group
28.434
5.8577	nr_cellular_organisms
7.2989	nr_cellular_organisms	d_Bacteria	nr_Terrabacteria_group	p_Chloroflexi
4.2928	nr_cellular_organisms
2.2799	nr_cellular_organisms	d_Bacteria	nr_Terrabacteria_group	p_Chloroflexi
4.992	nr_cellular_organisms	d_Bacteria
3.3491	nr_cellular_organisms	d_Bacteria	nr_Terrabacteria_group	p_Chloroflexi
4.1587	nr_cellular_organisms	d_Bacteria	nr_Bacteria_incertae_sedis	nr_Bacteria_candidate_phyla	nr_Patescibacteria_group	nr_Parcubacteria_group
0.2996	nr_cellular_organisms	d_Bacteria	p_Proteobacteria	c_Alphaproteobacteria	o_Hyphomicrobiales	f_Bradyrhizobiaceae
9.3662	nr_cellular_organisms
3.0264	nr_cellular_organisms	d_Bacteria
10.2673	nr_cellular_organisms	d_Bacteria	nr_PVC_group	p_Planctomycetes
3.8565	nr_cellular_organisms	d_Bacteria
1.3121	nr_cellular_organisms	d_Bacteria	p_Proteobacteria	c_Alphaproteobacteria	o_Hyphomicrobiales
0.4267	nr_cellular_organisms	d_Archaea	nr_TACK_group	p_Candidatus_Bathyarchaeota	nr_unclassified_Candidatus_Bathyarchaeota
11.0139	nr_cellular_organisms	d_Bacteria	nr_Terrabacteria_group	p_Chloroflexi
3.9785	nr_cellular_organisms	d_Bacteria
11.0139	nr_cellular_organisms	d_Bacteria
11.0139	nr_cellular_organisms	d_Bacteria	nr_Terrabacteria_group	p_Chloroflexi
5.0166	nr_cellular_organisms	d_Eukaryota	nr_Sar	nr_Stramenopiles	nr_Ochrophyta	p_Bacillariophyta
9.7801	nr_cellular_organisms	d_Bacteria	nr_Terrabacteria_group
9.471	nr_cellular_organisms	d_Bacteria
22.1242	nr_cellular_organisms	d_Bacteria	p_Elusimicrobia
7.4202	nr_cellular_organisms	d_Bacteria
46.3087	nr_cellular_organisms	d_Bacteria
47.0916	nr_cellular_organisms	d_Bacteria
7.4202	nr_cellular_organisms	d_Bacteria
0.1261	nr_cellular_organisms	d_Bacteria
3.2933	nr_cellular_organisms
3.8542	nr_cellular_organisms	d_Bacteria	nr_Bacteria_incertae_sedis	nr_Bacteria_candidate_phyla
1.2219	nr_cellular_organisms	d_Bacteria
2.9026	nr_cellular_organisms	d_Bacteria
5.3615	nr_cellular_organisms	d_Bacteria	nr_Terrabacteria_group	p_Chloroflexi
3.1643	nr_cellular_organisms	d_Bacteria
2.4178	nr_cellular_organisms	d_Bacteria	nr_Terrabacteria_group	p_Chloroflexi
1.3758	nr_cellular_organisms	d_Bacteria	nr_Bacteria_incertae_sedis	nr_Bacteria_candidate_phyla	nr_Patescibacteria_group	nr_Parcubacteria_group
0.1797	nr_cellular_organisms	d_Bacteria	nr_Terrabacteria_group
0.1797	nr_cellular_organisms	d_Bacteria	nr_Terrabacteria_group	p_Chloroflexi
6.7225	nr_cellular_organisms	d_Archaea
2.8473	nr_cellular_organisms	d_Bacteria
12.2934	nr_cellular_organisms	d_Archaea
7.5979	nr_cellular_organisms
2	nr_cellular_organisms	d_Bacteria
7.5979	nr_cellular_organisms
11.7477	nr_cellular_organisms
11.8889	nr_cellular_organisms	d_Bacteria	nr_PVC_group	p_Planctomycetes
9.0426	nr_cellular_organisms	d_Bacteria	nr_Terrabacteria_group	p_Chloroflexi
21.1611	nr_cellular_organisms	d_Bacteria	nr_Terrabacteria_group	p_Chloroflexi
3.3839	nr_cellular_organisms	d_Bacteria	nr_Bacteria_incertae_sedis	nr_Bacteria_candidate_phyla	nr_Patescibacteria_group	nr_Parcubacteria_group
3.1847	nr_cellular_organisms	d_Bacteria	p_Proteobacteria
4.5916	nr_cellular_organisms	d_Archaea
15.6796	nr_cellular_organisms	d_Archaea
5.0376	nr_cellular_organisms	d_Archaea	nr_TACK_group	p_Candidatus_Bathyarchaeota
4.9971	nr_cellular_organisms	d_Bacteria
1.9352	nr_cellular_organisms	d_Bacteria
38.0128	nr_cellular_organisms	d_Bacteria
38.0128	nr_cellular_organisms	d_Bacteria
11.5231	nr_cellular_organisms	d_Bacteria	p_Proteobacteria
11.5231	nr_cellular_organisms	d_Bacteria
0.0979	nr_cellular_organisms	d_Archaea	nr_TACK_group	p_Candidatus_Bathyarchaeota
3.0795	nr_cellular_organisms
7.6107	nr_cellular_organisms
4.107	nr_cellular_organisms	d_Bacteria	nr_Terrabacteria_group	p_Chloroflexi
3.8133	nr_cellular_organisms	d_Bacteria
0.3187	nr_cellular_organisms	d_Bacteria	p_Proteobacteria	c_Betaproteobacteria	o_Burkholderiales	f_Burkholderiaceae
3.6954	nr_cellular_organisms
6.3305	nr_cellular_organisms
3.0635	nr_cellular_organisms	d_Bacteria	nr_PVC_group	p_Planctomycetes
72.203	nr_cellular_organisms	d_Bacteria
3.8986	nr_cellular_organisms	d_Archaea
3.8986	nr_cellular_organisms	d_Archaea
9.0278	nr_cellular_organisms	d_Archaea
8.7697	nr_cellular_organisms	d_Bacteria	nr_PVC_group	p_Planctomycetes
32.9557	nr_cellular_organisms	d_Bacteria	p_Proteobacteria
5.0562	nr_cellular_organisms	d_Eukaryota	nr_Sar	nr_Stramenopiles	nr_Ochrophyta	p_Bacillariophyta
6.2383	nr_cellular_organisms	d_Bacteria	nr_Terrabacteria_group	p_Chloroflexi
3.1337	nr_cellular_organisms	d_Bacteria
6.6134	nr_cellular_organisms	d_Archaea
14.9326	nr_cellular_organisms
8.0861	nr_cellular_organisms
2.6561	nr_cellular_organisms	d_Bacteria	p_Proteobacteria	c_Alphaproteobacteria
9.7866	nr_cellular_organisms	d_Bacteria	nr_Terrabacteria_group
4.6599	nr_cellular_organisms	d_Bacteria
42.2826	nr_cellular_organisms	d_Bacteria
42.2826
16.812	nr_cellular_organisms	d_Bacteria
42.2826	nr_cellular_organisms	d_Bacteria
42.2826	nr_cellular_organisms	d_Bacteria
42.2826	nr_cellular_organisms	d_Bacteria
0.2942	nr_cellular_organisms	d_Bacteria	p_Proteobacteria	c_Alphaproteobacteria
12.2377	nr_cellular_organisms	d_Bacteria	nr_Terrabacteria_group	p_Chloroflexi
14.866	nr_cellular_organisms	d_Bacteria	nr_Terrabacteria_group	p_Chloroflexi
2.6461	nr_cellular_organisms	d_Bacteria
2.2127	nr_cellular_organisms	d_Bacteria
14.9927	nr_cellular_organisms	d_Bacteria	nr_Terrabacteria_group	p_Chloroflexi
2.8551	nr_cellular_organisms	d_Bacteria	nr_Bacteria_incertae_sedis	nr_Bacteria_candidate_phyla	nr_Patescibacteria_group	nr_Parcubacteria_group
2.3679	nr_cellular_organisms	d_Bacteria	nr_Bacteria_incertae_sedis	nr_Bacteria_candidate_phyla
31.4568	nr_cellular_organisms	d_Bacteria	nr_Terrabacteria_group	p_Chloroflexi
7.3373	nr_cellular_organisms
86.7215	nr_cellular_organisms	d_Bacteria
86.7215	nr_cellular_organisms	d_Bacteria
2.5975	nr_cellular_organisms	d_Bacteria
25.7062	nr_cellular_organisms	d_Bacteria	nr_Terrabacteria_group	p_Chloroflexi
22.2793	nr_cellular_organisms	d_Bacteria
0.1753
0.8393	nr_cellular_organisms	d_Bacteria
9.4295	nr_cellular_organisms	d_Bacteria
6.4523	nr_cellular_organisms	d_Archaea
7.3696	nr_cellular_organisms	d_Bacteria
20.4732	nr_cellular_organisms	d_Bacteria
9.0993	nr_cellular_organisms	d_Bacteria	nr_Terrabacteria_group	p_Chloroflexi
8.0914	nr_cellular_organisms	d_Bacteria	nr_Terrabacteria_group	p_Chloroflexi
3.3175	nr_cellular_organisms	d_Archaea
16.9616	nr_cellular_organisms	d_Archaea	nr_Asgard_group
13.045	nr_cellular_organisms	d_Bacteria	nr_Terrabacteria_group	p_Chloroflexi
15.9696	nr_cellular_organisms	d_Bacteria	nr_Terrabacteria_group	p_Chloroflexi
4.256	nr_cellular_organisms
0.708	nr_cellular_organisms	d_Bacteria	p_Proteobacteria	c_Betaproteobacteria	o_Burkholderiales	f_Burkholderiaceae
0.708	nr_cellular_organisms	d_Bacteria	p_Proteobacteria	c_Betaproteobacteria	o_Burkholderiales	f_Burkholderiaceae
3.3296	nr_cellular_organisms	d_Bacteria	nr_Terrabacteria_group	p_Chloroflexi
5.9446	nr_cellular_organisms	d_Bacteria	nr_Terrabacteria_group	p_Chloroflexi
1.9177	nr_cellular_organisms	d_Bacteria	p_Proteobacteria	nr_delta/epsilon_subdivisions	c_Deltaproteobacteria
4.389	nr_cellular_organisms	d_Bacteria
5.1465	nr_cellular_organisms	d_Bacteria
4.389	nr_cellular_organisms
10.182	nr_cellular_organisms	d_Bacteria	p_Proteobacteria	c_Betaproteobacteria	o_Burkholderiales	f_Burkholderiaceae
0.083	nr_cellular_organisms	d_Bacteria	p_Proteobacteria	c_Gammaproteobacteria	o_Enterobacterales
7.8657	nr_cellular_organisms
0.083	nr_cellular_organisms	d_Bacteria
34.9207	nr_cellular_organisms
6.3676	nr_cellular_organisms	d_Bacteria
2.9051	nr_cellular_organisms	d_Bacteria	nr_Terrabacteria_group	p_Chloroflexi
5.266	nr_cellular_organisms	d_Bacteria	nr_Terrabacteria_group	p_Chloroflexi
4.7909	nr_cellular_organisms	d_Bacteria
10.9401	nr_cellular_organisms	d_Bacteria
8.3902	nr_cellular_organisms	d_Bacteria	nr_Terrabacteria_group	p_Chloroflexi
2.9498	nr_cellular_organisms	d_Archaea
3.1993	nr_cellular_organisms	d_Bacteria
1.8619	nr_cellular_organisms	d_Archaea	nr_TACK_group	p_Candidatus_Bathyarchaeota	nr_unclassified_Candidatus_Bathyarchaeota
1.052	nr_cellular_organisms	d_Bacteria	nr_Terrabacteria_group
8.4253	nr_cellular_organisms	d_Bacteria	nr_Terrabacteria_group
2.1581	nr_cellular_organisms	d_Bacteria	p_Proteobacteria	c_Alphaproteobacteria
0.2722	nr_cellular_organisms	d_Bacteria	p_Proteobacteria	c_Alphaproteobacteria	o_Hyphomicrobiales
5.6758	nr_cellular_organisms	d_Archaea	nr_TACK_group	p_Candidatus_Bathyarchaeota	nr_unclassified_Candidatus_Bathyarchaeota
3.4911	nr_cellular_organisms	d_Bacteria
0.2722	nr_cellular_organisms	d_Bacteria
0.2722	nr_cellular_organisms	d_Bacteria	p_Proteobacteria
0.1585	nr_cellular_organisms	d_Bacteria
32.6302	nr_cellular_organisms	d_Bacteria
48.9319	nr_cellular_organisms	d_Bacteria
11.1306	nr_cellular_organisms
7.8532	nr_cellular_organisms	d_Bacteria	nr_Terrabacteria_group	p_Chloroflexi
12.1113	nr_cellular_organisms	d_Bacteria
5.5836	nr_cellular_organisms	d_Archaea
27.0452	nr_cellular_organisms	d_Bacteria	nr_Terrabacteria_group
7.1267	nr_cellular_organisms	d_Archaea
27.0452	nr_cellular_organisms	d_Bacteria	nr_Terrabacteria_group	p_Chloroflexi
27.0452	nr_cellular_organisms	d_Bacteria
0.3982	nr_cellular_organisms	d_Bacteria	nr_Terrabacteria_group	p_Actinobacteria	c_Actinomycetia	o_Propionibacteriales	f_Propionibacteriaceae
3.3761	nr_cellular_organisms	d_Bacteria
5.3305	nr_cellular_organisms	d_Bacteria	nr_Terrabacteria_group
19.8957	nr_cellular_organisms	d_Bacteria	nr_Terrabacteria_group	p_Chloroflexi
6.8249	nr_cellular_organisms	d_Bacteria	nr_Terrabacteria_group
4.2705	nr_cellular_organisms	d_Bacteria	nr_Terrabacteria_group	p_Chloroflexi
3.3138	nr_cellular_organisms	d_Bacteria	nr_Terrabacteria_group	p_Actinobacteria	c_Actinomycetia
0.22	nr_cellular_organisms	d_Bacteria
31.5365	nr_cellular_organisms	d_Archaea	nr_TACK_group
4.7482	nr_cellular_organisms	d_Bacteria
10.145	nr_cellular_organisms	d_Bacteria	nr_PVC_group	p_Planctomycetes
8.4636	nr_cellular_organisms	d_Bacteria	nr_Terrabacteria_group	p_Chloroflexi
3.8574	nr_cellular_organisms	d_Bacteria	nr_Terrabacteria_group	p_Chloroflexi
8.3333	nr_cellular_organisms	d_Bacteria
3.1125	nr_cellular_organisms	d_Bacteria	nr_Terrabacteria_group	p_Chloroflexi
7.3793	nr_cellular_organisms	d_Bacteria	nr_Terrabacteria_group
0.2422	nr_cellular_organisms	d_Bacteria
19.5135	nr_cellular_organisms	d_Bacteria
5.2883	nr_cellular_organisms	d_Bacteria	p_Proteobacteria	c_Alphaproteobacteria
1.3886	nr_cellular_organisms
5.1152	nr_cellular_organisms	d_Bacteria	nr_Terrabacteria_group	p_Chloroflexi
5.7176	nr_cellular_organisms	d_Bacteria
2.4121	nr_cellular_organisms	d_Bacteria
10.2414	nr_cellular_organisms	d_Bacteria	nr_Terrabacteria_group	p_Chloroflexi
278.748	nr_cellular_organisms	d_Archaea	nr_TACK_group	p_Candidatus_Bathyarchaeota	nr_unclassified_Candidatus_Bathyarchaeota
0.2099	nr_cellular_organisms	d_Bacteria	nr_Bacteria_incertae_sedis	nr_Bacteria_candidate_phyla	nr_Patescibacteria_group	nr_Parcubacteria_group
8.0766	nr_cellular_organisms	d_Bacteria
278.748	nr_cellular_organisms	d_Archaea	nr_TACK_group	p_Candidatus_Bathyarchaeota	nr_unclassified_Candidatus_Bathyarchaeota
278.748	nr_cellular_organisms	d_Archaea	nr_TACK_group	p_Candidatus_Bathyarchaeota
6.0891	nr_cellular_organisms	d_Bacteria	nr_Terrabacteria_group	p_Chloroflexi
278.748	nr_cellular_organisms	d_Archaea	nr_TACK_group	p_Candidatus_Bathyarchaeota	nr_unclassified_Candidatus_Bathyarchaeota
2.2333	nr_cellular_organisms	d_Bacteria
13.8553	nr_cellular_organisms	d_Archaea
278.748	nr_cellular_organisms	d_Archaea	nr_TACK_group	p_Candidatus_Bathyarchaeota	nr_unclassified_Candidatus_Bathyarchaeota
4.448	nr_cellular_organisms	d_Archaea	nr_TACK_group	p_Candidatus_Bathyarchaeota	nr_unclassified_Candidatus_Bathyarchaeota
12.9689	nr_cellular_organisms	d_Bacteria
12.9689	nr_cellular_organisms	d_Bacteria
4.3402	nr_cellular_organisms	d_Bacteria
2.6134	nr_cellular_organisms	d_Bacteria
4.4483	nr_cellular_organisms	d_Archaea
22.0079	nr_cellular_organisms	d_Bacteria	nr_PVC_group	p_Planctomycetes
0.3948	nr_cellular_organisms	d_Bacteria	p_Proteobacteria	c_Alphaproteobacteria
0.3003	nr_cellular_organisms	d_Bacteria
21.6046	nr_cellular_organisms	d_Bacteria
7.483	nr_cellular_organisms	d_Bacteria
5.5487	nr_cellular_organisms	d_Bacteria
2.7404	nr_cellular_organisms	d_Bacteria
7.2351	nr_cellular_organisms
16.7872	nr_cellular_organisms	d_Bacteria	nr_Terrabacteria_group	p_Chloroflexi
15.7181	nr_cellular_organisms	d_Bacteria
4.9648	nr_cellular_organisms	d_Bacteria	nr_Terrabacteria_group	p_Chloroflexi
9.5534	nr_cellular_organisms	d_Bacteria	nr_Terrabacteria_group	p_Chloroflexi
13.5061	nr_cellular_organisms	d_Bacteria	nr_Terrabacteria_group	p_Chloroflexi
0.127	nr_cellular_organisms	d_Bacteria
23.8	nr_cellular_organisms	d_Bacteria	nr_Terrabacteria_group	p_Chloroflexi
2.7833	nr_cellular_organisms	d_Bacteria
22.9098	nr_cellular_organisms	d_Bacteria	nr_Terrabacteria_group	p_Chloroflexi
0.7759	nr_cellular_organisms	d_Bacteria	p_Proteobacteria	c_Alphaproteobacteria	o_Hyphomicrobiales	f_Bradyrhizobiaceae	g_Bradyrhizobium
0.2085
0.1962	nr_cellular_organisms	d_Bacteria	p_Proteobacteria	c_Gammaproteobacteria	o_Xanthomonadales	f_Rhodanobacteraceae
3.9707	nr_cellular_organisms	d_Bacteria	nr_Terrabacteria_group	p_Chloroflexi
7.5155	nr_cellular_organisms	d_Eukaryota	nr_Sar
7.5155	nr_cellular_organisms	d_Eukaryota	nr_Sar	nr_Stramenopiles	nr_Ochrophyta	p_Bacillariophyta
0.2731	nr_cellular_organisms	d_Bacteria	p_Proteobacteria	c_Gammaproteobacteria	o_Xanthomonadales	f_Rhodanobacteraceae
30.8402	nr_cellular_organisms	d_Bacteria	p_Proteobacteria
30.8402	nr_cellular_organisms	d_Bacteria	p_Proteobacteria
2	nr_cellular_organisms	d_Bacteria
0.1387	nr_cellular_organisms	d_Bacteria	p_Proteobacteria	c_Alphaproteobacteria	o_Hyphomicrobiales
2.9113	nr_cellular_organisms
9.4963	nr_cellular_organisms	d_Bacteria	nr_Terrabacteria_group	p_Chloroflexi
30.5878	nr_cellular_organisms	d_Bacteria	p_Proteobacteria	nr_delta/epsilon_subdivisions	c_Deltaproteobacteria
5.8099	nr_cellular_organisms	d_Bacteria
4.7477	nr_cellular_organisms	d_Bacteria
5.9891	nr_cellular_organisms	d_Eukaryota	nr_Sar
5.7983	nr_cellular_organisms	d_Bacteria
[truncated: 10,542 more rows]
[truncated: 9 more columns]

## Sheet: C6H6
0.1964	nr_cellular_organisms	d_Bacteria
0.807	nr_cellular_organisms	d_Bacteria
1.6555	nr_cellular_organisms	d_Bacteria
0.0065	nr_cellular_organisms	d_Bacteria
8.0416	nr_cellular_organisms	d_Bacteria
8.0416	nr_cellular_organisms	d_Bacteria
1.7137	nr_cellular_organisms	d_Bacteria	nr_Terrabacteria_group
1.0119	nr_cellular_organisms
8.7687	nr_cellular_organisms	d_Bacteria	nr_Terrabacteria_group	p_Actinobacteria
8.7687	nr_cellular_organisms	d_Bacteria	nr_Terrabacteria_group	p_Actinobacteria	c_Actinomycetia	o_Micrococcales	f_Micrococcaceae
8.7687	nr_cellular_organisms	d_Bacteria	nr_Terrabacteria_group	p_Actinobacteria	c_Actinomycetia
0.0569	nr_cellular_organisms	d_Bacteria	p_Proteobacteria	c_Alphaproteobacteria	o_Hyphomicrobiales
0.0569	nr_cellular_organisms	d_Bacteria	p_Proteobacteria	c_Alphaproteobacteria	o_Hyphomicrobiales
0.2101	nr_cellular_organisms	d_Bacteria
0.5018	nr_cellular_organisms	d_Bacteria	nr_Terrabacteria_group	p_Actinobacteria	c_Actinomycetia	o_Corynebacteriales	f_Mycobacteriaceae	g_Mycobacterium
0.3376	nr_cellular_organisms	d_Bacteria	nr_Terrabacteria_group	p_Actinobacteria	c_Actinomycetia	o_Corynebacteriales	f_Corynebacteriaceae	g_Corynebacterium
0.307	nr_cellular_organisms	d_Bacteria	p_Proteobacteria	c_Alphaproteobacteria
5.5737	nr_cellular_organisms	d_Bacteria	nr_Terrabacteria_group	p_Chloroflexi
0.2555	nr_cellular_organisms	d_Bacteria	p_Acidobacteria
6.3942	nr_cellular_organisms	d_Bacteria	p_Proteobacteria	c_Gammaproteobacteria
0.0004	nr_cellular_organisms	d_Bacteria
0.0031	nr_cellular_organisms	d_Bacteria	nr_Terrabacteria_group	p_Actinobacteria	c_Actinomycetia	o_Corynebacteriales	f_Mycobacteriaceae
24.5596	nr_cellular_organisms	d_Bacteria	nr_Terrabacteria_group	p_Actinobacteria	c_Actinomycetia	o_Corynebacteriales	f_Corynebacteriaceae	g_Corynebacterium
21.8022	nr_cellular_organisms	d_Bacteria	nr_FCB_group	nr_Bacteroidetes/Chlorobi_group	p_Bacteroidetes	c_Flavobacteriia	o_Flavobacteriales
2.3795	nr_cellular_organisms	d_Bacteria	nr_Terrabacteria_group	p_Actinobacteria	c_Actinomycetia
0.2605	nr_cellular_organisms	d_Bacteria
0.4439	nr_cellular_organisms	d_Bacteria
0.0002	nr_cellular_organisms	d_Archaea	nr_TACK_group	p_Candidatus_Bathyarchaeota	nr_unclassified_Candidatus_Bathyarchaeota
0.2605	nr_cellular_organisms	d_Bacteria
57.5903	nr_cellular_organisms	d_Bacteria	nr_Terrabacteria_group	p_Actinobacteria	c_Actinomycetia	o_Propionibacteriales	f_Propionibacteriaceae
1.1094	nr_cellular_organisms	d_Bacteria
4.1707	nr_cellular_organisms	d_Eukaryota	nr_Viridiplantae	p_Streptophyta	nr_Streptophytina	nr_Embryophyta	nr_Tracheophyta	nr_Euphyllophyta	nr_Spermatophyta
2.0653	nr_cellular_organisms	d_Bacteria	nr_Terrabacteria_group	p_Chloroflexi
0.3716	nr_cellular_organisms	d_Bacteria	nr_Bacteria_incertae_sedis	nr_Bacteria_candidate_phyla	nr_Patescibacteria_group	nr_Parcubacteria_group
0.4695	nr_cellular_organisms	d_Bacteria	nr_Terrabacteria_group	p_Actinobacteria	c_Actinomycetia	o_Corynebacteriales
0.0007	nr_cellular_organisms	d_Archaea	p_Euryarchaeota
0.0007	nr_cellular_organisms	d_Archaea
0.0007	nr_cellular_organisms	d_Archaea	p_Euryarchaeota
0.0007	nr_cellular_organisms	d_Archaea	p_Euryarchaeota
0.0007	nr_cellular_organisms	d_Archaea
0.0007	nr_cellular_organisms	d_Archaea	p_Euryarchaeota
6.0393	nr_cellular_organisms	d_Bacteria	p_Proteobacteria
6.0393	nr_cellular_organisms	d_Bacteria	p_Proteobacteria	c_Alphaproteobacteria
2.8173	nr_cellular_organisms	d_Bacteria	p_Proteobacteria	c_Alphaproteobacteria
6.0393	nr_cellular_organisms	d_Bacteria	p_Proteobacteria	c_Alphaproteobacteria
6.0393	nr_cellular_organisms	d_Bacteria	p_Proteobacteria	c_Alphaproteobacteria
6.0393	nr_cellular_organisms	d_Bacteria	p_Proteobacteria	c_Alphaproteobacteria
6.0393	nr_cellular_organisms	d_Bacteria	p_Proteobacteria	c_Alphaproteobacteria
6.0393	nr_cellular_organisms	d_Bacteria	p_Proteobacteria	c_Alphaproteobacteria
5.9043	nr_cellular_organisms	d_Bacteria
5.9043	nr_cellular_organisms	d_Bacteria
0.9861	nr_cellular_organisms	d_Bacteria	p_Proteobacteria	c_Alphaproteobacteria	o_Hyphomicrobiales	f_Bradyrhizobiaceae	g_Bradyrhizobium
1.592	nr_cellular_organisms	d_Bacteria	p_Proteobacteria	c_Alphaproteobacteria
0.1426	nr_cellular_organisms	d_Bacteria	p_Proteobacteria
0.4211	nr_cellular_organisms	d_Bacteria	nr_Bacteria_incertae_sedis	nr_Bacteria_candidate_phyla	nr_Patescibacteria_group	nr_Parcubacteria_group
0.6933	nr_cellular_organisms	d_Bacteria	nr_Terrabacteria_group	p_Actinobacteria	c_Actinomycetia	o_Corynebacteriales	f_Nocardiaceae	g_Rhodococcus
0.0028	nr_cellular_organisms	d_Bacteria	p_Proteobacteria	c_Alphaproteobacteria	o_Hyphomicrobiales
0.0028	nr_cellular_organisms	d_Bacteria	p_Proteobacteria	c_Alphaproteobacteria	o_Hyphomicrobiales
0.0001	nr_cellular_organisms	d_Bacteria
0.0816	nr_cellular_organisms	d_Bacteria
26.411	nr_cellular_organisms
0.0229	nr_cellular_organisms	d_Bacteria	nr_Terrabacteria_group	p_Actinobacteria	c_Actinomycetia	o_Corynebacteriales	f_Nocardiaceae	g_Rhodococcus
0.0229	nr_cellular_organisms	d_Bacteria	nr_Terrabacteria_group	p_Actinobacteria	c_Actinomycetia	o_Corynebacteriales	f_Nocardiaceae	g_Rhodococcus
0.1582	nr_cellular_organisms	d_Bacteria	nr_Terrabacteria_group
0.1582	nr_cellular_organisms	d_Bacteria
0.1582	nr_cellular_organisms
0.0226	nr_cellular_organisms	d_Bacteria	p_Proteobacteria	c_Alphaproteobacteria	o_Sphingomonadales	f_Sphingomonadaceae
33.8929	nr_cellular_organisms	d_Bacteria	nr_Terrabacteria_group
1.4494	nr_cellular_organisms	d_Bacteria	p_Proteobacteria	c_Betaproteobacteria	o_Burkholderiales	f_Burkholderiaceae
1.3769	nr_cellular_organisms	d_Bacteria
0.6275	nr_cellular_organisms	d_Bacteria	nr_Terrabacteria_group	p_Actinobacteria	c_Actinomycetia	o_Corynebacteriales	f_Mycobacteriaceae	g_Mycobacterium
26.7766	nr_cellular_organisms	d_Bacteria	nr_Terrabacteria_group	p_Actinobacteria	c_Actinomycetia	o_Corynebacteriales	f_Corynebacteriaceae	g_Corynebacterium
0.9644	nr_cellular_organisms
67.0259	nr_cellular_organisms	d_Bacteria	nr_Terrabacteria_group	p_Actinobacteria	c_Actinomycetia	o_Propionibacteriales
67.0259	nr_cellular_organisms	d_Bacteria	nr_Terrabacteria_group	p_Actinobacteria	c_Actinomycetia	o_Propionibacteriales	f_Propionibacteriaceae
4.377	nr_cellular_organisms	d_Bacteria	p_Proteobacteria	c_Alphaproteobacteria
0.2426	nr_cellular_organisms	d_Bacteria	nr_Terrabacteria_group	p_Actinobacteria	c_Actinomycetia	o_Corynebacteriales	f_Mycobacteriaceae	g_Mycobacterium
0.3554	nr_cellular_organisms	d_Bacteria	nr_Terrabacteria_group	p_Actinobacteria
0.3554	nr_cellular_organisms	d_Bacteria	nr_Terrabacteria_group	p_Actinobacteria
1.2972	nr_cellular_organisms	d_Bacteria	nr_FCB_group	nr_Bacteroidetes/Chlorobi_group	p_Bacteroidetes
0.0007	nr_cellular_organisms	d_Archaea	p_Euryarchaeota
0.0007	nr_cellular_organisms	d_Archaea	p_Euryarchaeota
0.0007	nr_cellular_organisms	d_Archaea	p_Euryarchaeota
0.0007	nr_cellular_organisms	d_Archaea
94.3692	nr_cellular_organisms	d_Bacteria	p_Proteobacteria	c_Betaproteobacteria	o_Burkholderiales	f_Burkholderiaceae
3.2386	nr_cellular_organisms	d_Bacteria	nr_Terrabacteria_group	p_Chloroflexi
3.2386	nr_cellular_organisms	d_Bacteria	nr_Terrabacteria_group	p_Chloroflexi
3.2386	nr_cellular_organisms	d_Bacteria	nr_Terrabacteria_group
3.2386	nr_cellular_organisms	d_Bacteria
3.2386	nr_cellular_organisms	d_Bacteria	nr_Terrabacteria_group
0.0338	nr_cellular_organisms	d_Archaea
3.3322	nr_cellular_organisms	d_Bacteria	nr_Terrabacteria_group	p_Chloroflexi
3.3322	nr_cellular_organisms	d_Bacteria
3.3322	nr_cellular_organisms	d_Bacteria
3.3322	nr_cellular_organisms	d_Bacteria
3.3322	nr_cellular_organisms	d_Bacteria
0.5982	nr_cellular_organisms	d_Bacteria	p_Proteobacteria	c_Alphaproteobacteria	o_Hyphomicrobiales	f_Bradyrhizobiaceae	g_Bradyrhizobium
7.8412	nr_cellular_organisms	d_Bacteria	nr_Terrabacteria_group	p_Actinobacteria	c_Actinomycetia	o_Micrococcales	f_Micrococcaceae
1.9628	nr_cellular_organisms	d_Bacteria	nr_Terrabacteria_group	p_Actinobacteria	c_Actinomycetia	o_Corynebacteriales	f_Mycobacteriaceae	g_Mycobacterium
0.746	nr_cellular_organisms	d_Bacteria	nr_Terrabacteria_group
1.1412	nr_cellular_organisms	d_Bacteria	nr_Terrabacteria_group	p_Actinobacteria	c_Actinomycetia	o_Corynebacteriales	f_Mycobacteriaceae	g_Mycobacterium
0.1541	nr_cellular_organisms	d_Bacteria
2.3376	nr_cellular_organisms	d_Bacteria
0.0047	nr_cellular_organisms	d_Bacteria	nr_Terrabacteria_group	p_Actinobacteria	c_Actinomycetia	o_Corynebacteriales	f_Nocardiaceae
0.4238	nr_cellular_organisms	d_Bacteria	p_Proteobacteria	c_Alphaproteobacteria
0.1181	nr_cellular_organisms	d_Bacteria	nr_Terrabacteria_group	p_Actinobacteria	c_Actinomycetia	o_Corynebacteriales
0.1181	nr_cellular_organisms	d_Bacteria	nr_Terrabacteria_group	p_Actinobacteria	c_Actinomycetia	o_Corynebacteriales	f_Nocardiaceae	g_Rhodococcus
1.5479	nr_cellular_organisms	d_Bacteria
0.8229	nr_cellular_organisms	d_Bacteria
0.8229	nr_cellular_organisms	d_Bacteria
0.5859	nr_cellular_organisms	d_Bacteria
0.8229	nr_cellular_organisms	d_Bacteria
0.8229	nr_cellular_organisms	d_Bacteria
0.8229	nr_cellular_organisms	d_Bacteria
1.4926	nr_cellular_organisms	d_Bacteria	nr_Bacteria_incertae_sedis	nr_Bacteria_candidate_phyla	nr_Patescibacteria_group	nr_Parcubacteria_group
1.4926	nr_cellular_organisms	d_Bacteria	nr_Bacteria_incertae_sedis	nr_Bacteria_candidate_phyla	nr_Patescibacteria_group	nr_Parcubacteria_group
0.0407	nr_cellular_organisms	d_Bacteria	p_Proteobacteria
2.2294	nr_cellular_organisms	d_Bacteria
2.7524	nr_cellular_organisms	d_Bacteria	p_Proteobacteria	c_Betaproteobacteria
0.2147	nr_cellular_organisms	d_Bacteria	p_Proteobacteria	c_Betaproteobacteria	o_Burkholderiales	f_Burkholderiaceae
0.0479	nr_cellular_organisms	d_Bacteria	nr_Terrabacteria_group	p_Actinobacteria	c_Actinomycetia	o_Corynebacteriales	f_Corynebacteriaceae	g_Corynebacterium
0.3129	nr_cellular_organisms	d_Bacteria
0.3129	nr_cellular_organisms	d_Bacteria	p_Proteobacteria	c_Gammaproteobacteria	o_Xanthomonadales	f_Rhodanobacteraceae
1.3632	nr_cellular_organisms	d_Bacteria	p_Proteobacteria	c_Betaproteobacteria	o_Burkholderiales	f_Burkholderiaceae
1.968	nr_cellular_organisms	d_Bacteria	nr_Terrabacteria_group	p_Actinobacteria	c_Actinomycetia	o_Corynebacteriales
1.7229	nr_cellular_organisms	d_Bacteria	p_Proteobacteria	c_Alphaproteobacteria	o_Hyphomicrobiales	f_Phyllobacteriaceae	g_Mesorhizobium
110.844	nr_cellular_organisms	d_Bacteria	p_Proteobacteria	c_Betaproteobacteria	o_Burkholderiales	f_Burkholderiaceae	g_Ralstonia
5.8217	nr_cellular_organisms	d_Bacteria	p_Proteobacteria	c_Alphaproteobacteria
5.8217	nr_cellular_organisms	d_Bacteria	p_Proteobacteria	c_Alphaproteobacteria
0.0004	nr_cellular_organisms	d_Bacteria	nr_Terrabacteria_group	p_Chloroflexi
0.003	nr_cellular_organisms	d_Bacteria	p_Proteobacteria	c_Betaproteobacteria	o_Burkholderiales
15.7126	nr_cellular_organisms	d_Bacteria
0.2783	nr_cellular_organisms	d_Bacteria	p_Proteobacteria	c_Betaproteobacteria	o_Burkholderiales	f_Burkholderiaceae
0.0334	nr_cellular_organisms	d_Bacteria
0.0029	nr_cellular_organisms	d_Bacteria
3.3381	nr_cellular_organisms	d_Bacteria
5.6631	nr_cellular_organisms	d_Bacteria
0.2605	nr_cellular_organisms	d_Bacteria
0.2605	nr_cellular_organisms	d_Bacteria
0.2605	nr_cellular_organisms	d_Bacteria
0.2605	nr_cellular_organisms	d_Bacteria
0.9082	nr_cellular_organisms
0.1359	nr_cellular_organisms	d_Bacteria	p_Proteobacteria	c_Alphaproteobacteria
0.0211	nr_cellular_organisms	d_Bacteria	nr_Terrabacteria_group	p_Actinobacteria	c_Actinomycetia
0.0614	nr_cellular_organisms	d_Bacteria
0.0216	nr_cellular_organisms	d_Bacteria
0.0216	nr_cellular_organisms
0.9276	nr_cellular_organisms	d_Bacteria	nr_Terrabacteria_group	p_Actinobacteria	c_Actinomycetia	o_Micrococcales	f_Micrococcaceae	g_Kocuria
1.8885	nr_cellular_organisms	d_Bacteria	nr_Terrabacteria_group	p_Chloroflexi
23.6809	nr_cellular_organisms	d_Bacteria	p_Proteobacteria
23.53	nr_cellular_organisms	d_Bacteria
1.8434	nr_cellular_organisms	d_Bacteria	p_Proteobacteria	c_Betaproteobacteria	o_Burkholderiales	f_Burkholderiaceae
0.0027	nr_cellular_organisms	d_Bacteria
0.3686	nr_cellular_organisms	d_Bacteria
38.1447	nr_cellular_organisms	d_Bacteria	p_Proteobacteria	c_Gammaproteobacteria	o_Enterobacterales
1.4214	nr_cellular_organisms	d_Bacteria
13.3644	nr_cellular_organisms	d_Bacteria	nr_Terrabacteria_group	p_Actinobacteria	c_Actinomycetia	o_Micrococcales	f_Micrococcaceae
0.4519	nr_cellular_organisms	d_Bacteria	nr_Terrabacteria_group	p_Actinobacteria	c_Actinomycetia	o_Corynebacteriales	f_Corynebacteriaceae	g_Corynebacterium
0.0018	nr_cellular_organisms	d_Bacteria	p_Proteobacteria	nr_delta/epsilon_subdivisions	c_Deltaproteobacteria
0.0018	nr_cellular_organisms	d_Bacteria
0.0018	nr_cellular_organisms	d_Bacteria	p_Proteobacteria	nr_delta/epsilon_subdivisions	c_Deltaproteobacteria
0.0018	nr_cellular_organisms	d_Bacteria	p_Proteobacteria	nr_delta/epsilon_subdivisions	c_Deltaproteobacteria
3.7492	nr_cellular_organisms	d_Bacteria	nr_Terrabacteria_group
0.3607	nr_cellular_organisms	d_Bacteria	nr_Terrabacteria_group
0.3607	nr_cellular_organisms	d_Bacteria	nr_Terrabacteria_group
0.0146	nr_cellular_organisms	d_Bacteria	p_Proteobacteria	c_Alphaproteobacteria
0.611	nr_cellular_organisms	d_Bacteria	nr_Bacteria_incertae_sedis	nr_Bacteria_candidate_phyla	nr_Patescibacteria_group	nr_Parcubacteria_group
0.1441	nr_cellular_organisms
0.0461	nr_cellular_organisms	d_Bacteria	nr_Terrabacteria_group	p_Actinobacteria	c_Actinomycetia	o_Corynebacteriales	f_Mycobacteriaceae
0.0668	nr_cellular_organisms	d_Bacteria
64.5802	nr_cellular_organisms	d_Bacteria	nr_Terrabacteria_group
64.5802	nr_cellular_organisms	d_Bacteria
64.5802	nr_cellular_organisms	d_Bacteria	nr_Terrabacteria_group	p_Actinobacteria	c_Actinomycetia	o_Propionibacteriales	f_Propionibacteriaceae
0.0436	nr_cellular_organisms	d_Bacteria
0.3183	nr_cellular_organisms	d_Bacteria
26.7565	nr_cellular_organisms	d_Bacteria	nr_Bacteria_incertae_sedis	nr_Bacteria_candidate_phyla	nr_Patescibacteria_group	nr_Parcubacteria_group
0.2353	nr_cellular_organisms	d_Bacteria	p_Proteobacteria	c_Alphaproteobacteria	o_Hyphomicrobiales
0.2353	nr_cellular_organisms	d_Bacteria	p_Proteobacteria	c_Alphaproteobacteria	o_Hyphomicrobiales
22.19
1.5564	nr_cellular_organisms	d_Bacteria	nr_Terrabacteria_group	p_Actinobacteria
1.5564	nr_cellular_organisms	d_Bacteria	nr_Terrabacteria_group	p_Actinobacteria
1.5564	nr_cellular_organisms	d_Bacteria
9.9147	nr_cellular_organisms	d_Bacteria	p_Proteobacteria	c_Alphaproteobacteria
3.1987	nr_cellular_organisms	d_Bacteria	p_Proteobacteria	c_Betaproteobacteria	o_Burkholderiales	f_Burkholderiaceae
2.4863	nr_cellular_organisms	d_Bacteria	p_Proteobacteria	c_Gammaproteobacteria	o_Xanthomonadales	f_Rhodanobacteraceae
2.4863	nr_cellular_organisms	d_Bacteria
107.524	nr_cellular_organisms	d_Bacteria	p_Proteobacteria	c_Betaproteobacteria	o_Burkholderiales	f_Burkholderiaceae
4.3246	nr_cellular_organisms	d_Bacteria	p_Proteobacteria	c_Gammaproteobacteria	o_Moraxellales	f_Moraxellaceae
4.3246	nr_cellular_organisms	d_Bacteria	p_Proteobacteria	c_Gammaproteobacteria	o_Moraxellales	f_Moraxellaceae
1.4665	nr_cellular_organisms	d_Bacteria	p_Proteobacteria	c_Alphaproteobacteria	o_Hyphomicrobiales	f_Bradyrhizobiaceae
2.0023	nr_cellular_organisms	d_Bacteria
0.0836	nr_cellular_organisms	d_Bacteria	nr_Terrabacteria_group	p_Firmicutes	c_Bacilli	o_Bacillales	f_Staphylococcaceae	g_Staphylococcus
12.1355	nr_cellular_organisms	d_Bacteria	p_Proteobacteria	c_Betaproteobacteria	o_Burkholderiales	f_Burkholderiaceae	g_Ralstonia
4.7777	nr_cellular_organisms	d_Bacteria	p_Proteobacteria
5.8515	nr_cellular_organisms	d_Bacteria	nr_Terrabacteria_group	p_Actinobacteria	c_Actinomycetia	o_Corynebacteriales
12.0182	nr_cellular_organisms	d_Bacteria
12.0182	nr_cellular_organisms	d_Bacteria	nr_Terrabacteria_group
0.1031	nr_cellular_organisms	d_Bacteria
1.3911	nr_cellular_organisms	d_Bacteria	p_Proteobacteria	c_Alphaproteobacteria	o_Hyphomicrobiales	f_Bradyrhizobiaceae	g_Bradyrhizobium
22.2861	nr_cellular_organisms	d_Bacteria	nr_Terrabacteria_group	p_Firmicutes	c_Bacilli	o_Lactobacillales	f_Streptococcaceae	g_Streptococcus
0.3654	nr_cellular_organisms
0.0057	nr_cellular_organisms	d_Bacteria
0.6555	nr_cellular_organisms	d_Bacteria	nr_Terrabacteria_group	p_Actinobacteria
1.617	nr_cellular_organisms	d_Bacteria
1.617	nr_cellular_organisms	d_Bacteria
0.7753	nr_cellular_organisms	d_Bacteria	p_Proteobacteria	c_Alphaproteobacteria	o_Hyphomicrobiales
0.0043	nr_cellular_organisms	d_Bacteria	nr_Terrabacteria_group	p_Actinobacteria	c_Actinomycetia
0.0043	nr_cellular_organisms	d_Bacteria	nr_Terrabacteria_group	p_Actinobacteria	c_Actinomycetia	o_Corynebacteriales	f_Mycobacteriaceae
0.4608	nr_cellular_organisms	d_Bacteria	nr_Terrabacteria_group	p_Chloroflexi
0.4439	nr_cellular_organisms	d_Bacteria
0.352	nr_cellular_organisms	d_Bacteria	nr_Terrabacteria_group	p_Actinobacteria	c_Actinomycetia	o_Micrococcales	f_Micrococcaceae
0.4439	nr_cellular_organisms	d_Bacteria
0.6461	nr_cellular_organisms	d_Bacteria	p_Proteobacteria	c_Alphaproteobacteria	o_Hyphomicrobiales
0.6801	nr_cellular_organisms	d_Bacteria
0.0804	nr_cellular_organisms	d_Bacteria
0.6801	nr_cellular_organisms	d_Bacteria
0.6801	nr_cellular_organisms	d_Bacteria	nr_Bacteria_incertae_sedis	nr_Bacteria_candidate_phyla	nr_Patescibacteria_group	nr_Parcubacteria_group
4.657	nr_cellular_organisms	d_Bacteria	p_Proteobacteria	c_Alphaproteobacteria	o_Hyphomicrobiales	f_Bradyrhizobiaceae
0.0004	nr_cellular_organisms	d_Bacteria
0.0004	nr_cellular_organisms	d_Bacteria	p_Proteobacteria	c_Alphaproteobacteria	o_Hyphomicrobiales
3.3831	nr_cellular_organisms	d_Bacteria	nr_Bacteria_incertae_sedis	nr_Bacteria_candidate_phyla	nr_Patescibacteria_group
23.0746	nr_cellular_organisms	d_Bacteria	nr_Terrabacteria_group	p_Actinobacteria	c_Actinomycetia	o_Corynebacteriales
0.026	nr_cellular_organisms	d_Archaea
1.5748	nr_cellular_organisms	d_Bacteria	p_Proteobacteria
0.1806	nr_cellular_organisms	d_Bacteria
0.0007	nr_cellular_organisms	d_Archaea
0.0007	nr_cellular_organisms	d_Archaea	p_Euryarchaeota
1.1042	nr_cellular_organisms	d_Bacteria
0.0007	nr_cellular_organisms	d_Archaea
0.0007	nr_cellular_organisms	d_Archaea
0.0001	nr_cellular_organisms
0.0054	nr_cellular_organisms	d_Bacteria
5.1407	nr_cellular_organisms	d_Bacteria	p_Proteobacteria	c_Alphaproteobacteria
5.1407	nr_cellular_organisms	d_Bacteria
0.0001	nr_cellular_organisms	d_Bacteria	nr_Terrabacteria_group	p_Firmicutes
1.5169	nr_cellular_organisms	d_Bacteria
1.6894	nr_cellular_organisms	d_Bacteria
0.0137	nr_cellular_organisms	d_Bacteria
1.2215	nr_cellular_organisms	d_Bacteria	nr_Terrabacteria_group
27.5543	nr_cellular_organisms	d_Bacteria	p_Proteobacteria	c_Betaproteobacteria	o_Burkholderiales	f_Burkholderiaceae
0.0058	nr_cellular_organisms	d_Bacteria	p_Proteobacteria	c_Alphaproteobacteria	o_Hyphomicrobiales
58.3344	nr_cellular_organisms	d_Bacteria	nr_Terrabacteria_group	p_Actinobacteria	c_Actinomycetia	o_Propionibacteriales	f_Propionibacteriaceae
3.0037	nr_cellular_organisms	d_Bacteria
3.0037	nr_cellular_organisms	d_Bacteria
3.0037	nr_cellular_organisms	d_Bacteria	p_Proteobacteria	c_Gammaproteobacteria	o_Xanthomonadales	f_Rhodanobacteraceae
3.0037	nr_cellular_organisms	d_Bacteria
89.0901	nr_cellular_organisms	d_Bacteria	p_Proteobacteria	c_Betaproteobacteria	o_Burkholderiales	f_Burkholderiaceae
89.0901	nr_cellular_organisms	d_Bacteria	p_Proteobacteria	c_Betaproteobacteria	o_Burkholderiales	f_Burkholderiaceae
0.3661	nr_cellular_organisms	d_Bacteria	nr_Terrabacteria_group	p_Actinobacteria	c_Actinomycetia	o_Corynebacteriales
5.4768	nr_cellular_organisms	d_Bacteria
0.1544	nr_cellular_organisms	d_Bacteria	p_Proteobacteria	c_Alphaproteobacteria	o_Hyphomicrobiales	f_Bradyrhizobiaceae
3.5965	nr_cellular_organisms	d_Bacteria
0.1649	nr_cellular_organisms	d_Bacteria	p_Proteobacteria	c_Alphaproteobacteria	o_Hyphomicrobiales
0.1649	nr_cellular_organisms	d_Bacteria	p_Proteobacteria
5.9162	nr_cellular_organisms	d_Bacteria	p_Proteobacteria	c_Alphaproteobacteria	o_Hyphomicrobiales
0.0001	nr_cellular_organisms	d_Bacteria
0.0162	nr_cellular_organisms
1.4785	nr_cellular_organisms	d_Bacteria	nr_FCB_group	nr_Bacteroidetes/Chlorobi_group	p_Bacteroidetes
1.4785	nr_cellular_organisms	d_Bacteria	nr_FCB_group	nr_Bacteroidetes/Chlorobi_group	p_Bacteroidetes
1.4785	nr_cellular_organisms	d_Bacteria	nr_FCB_group	nr_Bacteroidetes/Chlorobi_group	p_Bacteroidetes
1.9462	nr_cellular_organisms	d_Bacteria	p_Proteobacteria	c_Betaproteobacteria	o_Burkholderiales	f_Burkholderiaceae
5.567	nr_cellular_organisms	d_Bacteria
0.0008	nr_cellular_organisms	d_Bacteria
0.0008
0.0008	nr_cellular_organisms	d_Bacteria
0.0008	nr_cellular_organisms	d_Bacteria
0.0008	nr_cellular_organisms	d_Bacteria
1.0571	nr_cellular_organisms	d_Bacteria	p_Proteobacteria	c_Alphaproteobacteria
4.7699	nr_cellular_organisms	d_Bacteria
4.7699	nr_cellular_organisms	d_Bacteria
11.4141	nr_cellular_organisms
0.085	nr_cellular_organisms	d_Bacteria	p_Proteobacteria	c_Betaproteobacteria	o_Burkholderiales	f_Burkholderiaceae
0.085	nr_cellular_organisms	d_Bacteria	p_Proteobacteria	c_Betaproteobacteria	o_Burkholderiales	f_Burkholderiaceae
2.5423	nr_cellular_organisms	d_Bacteria	p_Proteobacteria	c_Alphaproteobacteria	o_Caulobacterales
111.841	nr_cellular_organisms	d_Bacteria	p_Proteobacteria	c_Betaproteobacteria	o_Burkholderiales	f_Burkholderiaceae
11.1233	nr_cellular_organisms	d_Bacteria	p_Proteobacteria	c_Gammaproteobacteria	o_Enterobacterales
11.1233	nr_cellular_organisms	d_Bacteria
0.0008	nr_cellular_organisms	d_Bacteria	nr_FCB_group	nr_Bacteroidetes/Chlorobi_group	p_Bacteroidetes
0.0032	nr_cellular_organisms	d_Bacteria
5.683	nr_cellular_organisms	d_Bacteria	nr_Terrabacteria_group
0.2682	nr_cellular_organisms	d_Bacteria	p_Proteobacteria	c_Alphaproteobacteria	o_Hyphomicrobiales
0.2682	nr_cellular_organisms	d_Bacteria
0.2682	nr_cellular_organisms	d_Bacteria	p_Proteobacteria
0.0283	nr_cellular_organisms	d_Bacteria
0.0703	nr_cellular_organisms
0.0703	nr_cellular_organisms	d_Bacteria	nr_Terrabacteria_group
60.5083	nr_cellular_organisms	d_Bacteria	nr_Terrabacteria_group	p_Actinobacteria	c_Actinomycetia	o_Propionibacteriales	f_Propionibacteriaceae
0.6	nr_cellular_organisms	d_Bacteria	nr_Terrabacteria_group	p_Actinobacteria	c_Actinomycetia
29.6613	nr_cellular_organisms	d_Bacteria
0.0034	nr_cellular_organisms	d_Bacteria	nr_Bacteria_incertae_sedis	nr_Bacteria_candidate_phyla	nr_Patescibacteria_group	nr_Parcubacteria_group
0.0073	nr_cellular_organisms	d_Bacteria
0.0073	nr_cellular_organisms	d_Bacteria
1.5581	nr_cellular_organisms	d_Bacteria	p_Proteobacteria	c_Alphaproteobacteria
2.4533	nr_cellular_organisms	d_Bacteria
0.1988	nr_cellular_organisms	d_Bacteria	p_Proteobacteria	c_Alphaproteobacteria	o_Hyphomicrobiales	f_Bradyrhizobiaceae	g_Bradyrhizobium
1.6283	nr_cellular_organisms	d_Bacteria	p_Proteobacteria	c_Gammaproteobacteria	o_Xanthomonadales	f_Rhodanobacteraceae
2.3987	nr_cellular_organisms	d_Bacteria	p_Proteobacteria	c_Gammaproteobacteria	o_Xanthomonadales	f_Rhodanobacteraceae
3.0872	nr_cellular_organisms	d_Bacteria	p_Proteobacteria	c_Alphaproteobacteria	o_Hyphomicrobiales
0.0796	nr_cellular_organisms	d_Bacteria	nr_PVC_group	p_Planctomycetes
0.0108	nr_cellular_organisms	d_Archaea
0.0108	nr_cellular_organisms
0.0001	nr_cellular_organisms	d_Archaea
1.4541	nr_cellular_organisms	d_Bacteria
57.5903	nr_cellular_organisms	d_Bacteria	nr_Terrabacteria_group	p_Actinobacteria	c_Actinomycetia	o_Propionibacteriales	f_Propionibacteriaceae
0.3347	nr_cellular_organisms	d_Bacteria
1.8734	nr_cellular_organisms	d_Bacteria	nr_Terrabacteria_group	p_Actinobacteria	c_Actinomycetia	o_Corynebacteriales	f_Mycobacteriaceae
1.8734	nr_cellular_organisms	d_Bacteria	nr_Terrabacteria_group	p_Actinobacteria	c_Actinomycetia	o_Corynebacteriales	f_Mycobacteriaceae	g_Mycobacterium
0.4468	nr_cellular_organisms	d_Bacteria	nr_Terrabacteria_group	p_Actinobacteria	c_Actinomycetia	o_Micrococcales	f_Micrococcaceae
0.4468	nr_cellular_organisms	d_Bacteria	nr_Terrabacteria_group	p_Actinobacteria	c_Actinomycetia
0.0194	nr_cellular_organisms	d_Bacteria
2.3559	nr_cellular_organisms	d_Bacteria	p_Proteobacteria	c_Alphaproteobacteria
2.3559	nr_cellular_organisms	d_Bacteria	p_Proteobacteria	c_Alphaproteobacteria
13.4615	nr_cellular_organisms	d_Bacteria	p_Proteobacteria	c_Alphaproteobacteria	o_Rhodobacterales	f_Rhodobacteraceae
0.0003	nr_cellular_organisms	d_Bacteria	nr_Terrabacteria_group	p_Chloroflexi
37.6714	nr_cellular_organisms	d_Bacteria	nr_Terrabacteria_group	p_Firmicutes	c_Bacilli	o_Lactobacillales	f_Streptococcaceae	g_Streptococcus
94.4475	nr_cellular_organisms	d_Bacteria	p_Proteobacteria	c_Betaproteobacteria	o_Burkholderiales	f_Burkholderiaceae
94.4475	nr_cellular_organisms	d_Bacteria	p_Proteobacteria	c_Betaproteobacteria	o_Burkholderiales	f_Burkholderiaceae
94.4475	nr_cellular_organisms	d_Bacteria	p_Proteobacteria
94.4475	nr_cellular_organisms	d_Bacteria	p_Proteobacteria	c_Betaproteobacteria	o_Burkholderiales	f_Burkholderiaceae
94.4475	nr_cellular_organisms	d_Bacteria	p_Proteobacteria	c_Betaproteobacteria	o_Burkholderiales
14.5365	nr_cellular_organisms	d_Bacteria	nr_Terrabacteria_group	p_Actinobacteria	c_Actinomycetia	o_Corynebacteriales	f_Corynebacteriaceae	g_Corynebacterium
0.4695	nr_cellular_organisms	d_Bacteria	nr_Terrabacteria_group	p_Actinobacteria	c_Actinomycetia	o_Corynebacteriales	f_Nocardiaceae	g_Rhodococcus
0.4695	nr_cellular_organisms	d_Bacteria	nr_Terrabacteria_group	p_Actinobacteria	c_Actinomycetia	o_Corynebacteriales	f_Nocardiaceae	g_Rhodococcus
0.4695	nr_cellular_organisms	d_Bacteria	nr_Terrabacteria_group	p_Actinobacteria	c_Actinomycetia	o_Corynebacteriales	f_Nocardiaceae
0.0001	nr_cellular_organisms	d_Bacteria	nr_Terrabacteria_group
0.3788	nr_cellular_organisms	d_Bacteria
0.0001	nr_cellular_organisms	d_Bacteria
0.0004	nr_cellular_organisms	d_Bacteria	nr_Terrabacteria_group	p_Firmicutes
33.4215	nr_cellular_organisms	d_Bacteria	nr_Terrabacteria_group	p_Firmicutes	c_Bacilli	o_Lactobacillales	f_Streptococcaceae	g_Streptococcus
0.2278	nr_cellular_organisms	d_Bacteria	nr_Bacteria_incertae_sedis	nr_Bacteria_candidate_phyla	nr_Patescibacteria_group	nr_Parcubacteria_group
3.1378	nr_cellular_organisms	d_Bacteria
0.7188	nr_cellular_organisms	d_Bacteria	nr_Terrabacteria_group	p_Actinobacteria	c_Actinomycetia	o_Corynebacteriales	f_Nocardiaceae	g_Rhodococcus
0.3122	nr_cellular_organisms	d_Bacteria	nr_Terrabacteria_group
6.3344	nr_cellular_organisms	d_Bacteria	p_Proteobacteria	c_Alphaproteobacteria
6.2068	nr_cellular_organisms	d_Bacteria	p_Proteobacteria	c_Gammaproteobacteria
6.2068	nr_cellular_organisms	d_Bacteria	p_Proteobacteria	c_Gammaproteobacteria
0.1718	nr_cellular_organisms	d_Bacteria	p_Proteobacteria	c_Alphaproteobacteria
0.0082	nr_cellular_organisms	d_Bacteria	nr_Terrabacteria_group	p_Chloroflexi
4.9362	nr_cellular_organisms	d_Bacteria
0.0244	nr_cellular_organisms	d_Bacteria
0.0043	nr_cellular_organisms	d_Bacteria
1.1453	nr_cellular_organisms	d_Bacteria	p_Proteobacteria	c_Betaproteobacteria	o_Burkholderiales	f_Burkholderiaceae
5.6515	nr_cellular_organisms	d_Bacteria
3.8624	nr_cellular_organisms	d_Bacteria
1.3328	nr_cellular_organisms	d_Bacteria	nr_FCB_group	nr_Bacteroidetes/Chlorobi_group	p_Bacteroidetes
2.4403	nr_cellular_organisms	d_Bacteria	nr_Terrabacteria_group	p_Chloroflexi
0.2895	nr_cellular_organisms	d_Bacteria	nr_Terrabacteria_group	p_Actinobacteria	c_Actinomycetia	o_Corynebacteriales	f_Nocardiaceae
0.2895	nr_cellular_organisms	d_Bacteria	nr_Terrabacteria_group	p_Actinobacteria	c_Actinomycetia	o_Corynebacteriales	f_Nocardiaceae	g_Rhodococcus
103.608	nr_cellular_organisms	d_Bacteria	p_Proteobacteria	c_Betaproteobacteria	o_Burkholderiales	f_Burkholderiaceae	g_Ralstonia
0.6305	nr_cellular_organisms	d_Bacteria
0.0691	nr_cellular_organisms	d_Bacteria	p_Proteobacteria	c_Betaproteobacteria	o_Burkholderiales	f_Burkholderiaceae
0.0002	nr_cellular_organisms	d_Bacteria	nr_Terrabacteria_group	p_Chloroflexi
2.3623	nr_cellular_organisms	d_Bacteria	p_Proteobacteria	c_Betaproteobacteria	o_Burkholderiales	f_Burkholderiaceae
23.1604	nr_cellular_organisms	d_Bacteria
23.1604	nr_cellular_organisms	d_Bacteria
0.0002	nr_cellular_organisms	d_Bacteria	nr_Terrabacteria_group	p_Actinobacteria	c_Actinomycetia	o_Corynebacteriales	f_Mycobacteriaceae
2.3108	nr_cellular_organisms	d_Bacteria	p_Proteobacteria	c_Alphaproteobacteria	o_Hyphomicrobiales	f_Phyllobacteriaceae
0.6867	nr_cellular_organisms	d_Bacteria	nr_Terrabacteria_group
1.056	nr_cellular_organisms	d_Bacteria
0.0006	nr_cellular_organisms
0.0006	nr_cellular_organisms	d_Archaea	nr_TACK_group
0.0006	nr_cellular_organisms	d_Archaea	nr_TACK_group	p_Candidatus_Bathyarchaeota
8.0697	nr_cellular_organisms	d_Bacteria	p_Proteobacteria	c_Alphaproteobacteria
3.1833	nr_cellular_organisms	d_Bacteria	p_Proteobacteria	c_Alphaproteobacteria	o_Hyphomicrobiales	f_Bradyrhizobiaceae
0.0008	nr_cellular_organisms	d_Bacteria
0.5283	nr_cellular_organisms	d_Bacteria	nr_Terrabacteria_group	p_Chloroflexi
0.0008	nr_cellular_organisms	d_Bacteria
0.0669	nr_cellular_organisms	d_Bacteria
30.072	nr_cellular_organisms	d_Bacteria
0.2788	nr_cellular_organisms	d_Bacteria	p_Proteobacteria	c_Alphaproteobacteria
29.0751	nr_cellular_organisms	d_Bacteria	nr_Bacteria_incertae_sedis	nr_Bacteria_candidate_phyla	nr_Patescibacteria_group	nr_Parcubacteria_group
29.0751	nr_cellular_organisms	d_Bacteria	nr_Bacteria_incertae_sedis	nr_Bacteria_candidate_phyla	nr_Patescibacteria_group	nr_Parcubacteria_group
0.0549	nr_cellular_organisms
1.8136	nr_cellular_organisms	d_Bacteria	nr_Terrabacteria_group	p_Firmicutes	c_Bacilli
1.8136	nr_cellular_organisms	d_Bacteria
1.8136	nr_cellular_organisms	d_Bacteria	nr_Terrabacteria_group	p_Firmicutes	c_Bacilli	o_Bacillales
1.9118	nr_cellular_organisms	d_Bacteria	p_Proteobacteria	c_Alphaproteobacteria
0.5464	nr_cellular_organisms	d_Bacteria	p_Proteobacteria	c_Alphaproteobacteria	o_Hyphomicrobiales	f_Bradyrhizobiaceae	g_Bradyrhizobium
0.0018	nr_cellular_organisms	d_Bacteria
1.6689	nr_cellular_organisms	d_Bacteria
0.0018	nr_cellular_organisms	d_Bacteria
0.0018	nr_cellular_organisms	d_Bacteria
3.0645	nr_cellular_organisms	d_Bacteria
3.0645	nr_cellular_organisms	d_Bacteria
5.3944	nr_cellular_organisms	d_Bacteria	nr_Terrabacteria_group	p_Actinobacteria	c_Actinomycetia	o_Corynebacteriales	f_Mycobacteriaceae	g_Mycobacterium
0.0018	nr_cellular_organisms	d_Bacteria
0.1582
0.0004	nr_cellular_organisms	d_Bacteria
26.091	nr_cellular_organisms	d_Bacteria	p_Proteobacteria	c_Betaproteobacteria	o_Burkholderiales	f_Burkholderiaceae
0.0006	nr_cellular_organisms	d_Bacteria
1.2311	nr_cellular_organisms	d_Bacteria	p_Proteobacteria	c_Gammaproteobacteria	o_Xanthomonadales	f_Rhodanobacteraceae
0.0138	nr_cellular_organisms	d_Bacteria
0.0138	nr_cellular_organisms	d_Bacteria
4.4208	nr_cellular_organisms	d_Bacteria	p_Proteobacteria	c_Alphaproteobacteria
3.4108	nr_cellular_organisms	d_Bacteria	nr_Terrabacteria_group	p_Actinobacteria	c_Actinomycetia	o_Corynebacteriales
0.7079	nr_cellular_organisms	d_Bacteria	nr_Terrabacteria_group	p_Chloroflexi
0.0023	nr_cellular_organisms	d_Bacteria
3.1256	nr_cellular_organisms	d_Bacteria	nr_Bacteria_incertae_sedis	nr_Bacteria_candidate_phyla	nr_Patescibacteria_group	nr_Parcubacteria_group
0.0272	nr_cellular_organisms	d_Bacteria	nr_Terrabacteria_group	p_Actinobacteria	c_Actinomycetia	o_Corynebacteriales	f_Mycobacteriaceae
0.0272	nr_cellular_organisms	d_Bacteria	nr_Terrabacteria_group	p_Actinobacteria	c_Actinomycetia
0.0272	nr_cellular_organisms	d_Bacteria	nr_Terrabacteria_group	p_Actinobacteria	c_Actinomycetia	o_Corynebacteriales	f_Mycobacteriaceae
0.0004	nr_cellular_organisms	d_Bacteria
0.0069	nr_cellular_organisms	d_Bacteria	nr_PVC_group	p_Planctomycetes
0.1595	nr_cellular_organisms	d_Bacteria
0.0516	nr_cellular_organisms
22.7964	nr_cellular_organisms	d_Bacteria
0.9654	nr_cellular_organisms	d_Bacteria	nr_FCB_group	nr_Bacteroidetes/Chlorobi_group	p_Bacteroidetes
8.8516	nr_cellular_organisms	d_Bacteria	nr_Terrabacteria_group
8.8516	nr_cellular_organisms	d_Bacteria	nr_Terrabacteria_group
0.2278	nr_cellular_organisms	d_Bacteria
0.1386	nr_cellular_organisms	d_Bacteria	nr_Terrabacteria_group	p_Actinobacteria	c_Actinomycetia
8.8516	nr_cellular_organisms	d_Bacteria	nr_Terrabacteria_group	p_Chloroflexi
0.1298	nr_cellular_organisms	d_Bacteria	nr_Terrabacteria_group	p_Actinobacteria	c_Actinomycetia	o_Micrococcales	f_Micrococcaceae	g_Kocuria
5.6785	nr_cellular_organisms	d_Bacteria	p_Proteobacteria	c_Betaproteobacteria	o_Burkholderiales	f_Burkholderiaceae
27.4884	nr_cellular_organisms	d_Bacteria	nr_Terrabacteria_group	p_Chloroflexi
0.126	nr_cellular_organisms	d_Bacteria	p_Proteobacteria	c_Alphaproteobacteria	o_Hyphomicrobiales	f_Bradyrhizobiaceae	g_Bradyrhizobium
0.126	nr_cellular_organisms	d_Bacteria	p_Proteobacteria	c_Alphaproteobacteria	o_Hyphomicrobiales
0.0004	nr_cellular_organisms	d_Bacteria
0.0004	nr_cellular_organisms	d_Bacteria	nr_Terrabacteria_group	p_Firmicutes
1.2815	nr_cellular_organisms	d_Bacteria	p_Proteobacteria	c_Alphaproteobacteria	o_Hyphomicrobiales
0.014	nr_cellular_organisms	d_Bacteria	nr_Terrabacteria_group
0.014	nr_cellular_organisms	d_Bacteria	nr_Terrabacteria_group	p_Chloroflexi
0.014	nr_cellular_organisms	d_Bacteria	nr_Terrabacteria_group
0.014	nr_cellular_organisms
0.014	nr_cellular_organisms	d_Bacteria	nr_Terrabacteria_group	p_Chloroflexi
0.1753	nr_cellular_organisms	d_Bacteria
26.7565	nr_cellular_organisms	d_Bacteria	nr_Bacteria_incertae_sedis	nr_Bacteria_candidate_phyla	nr_Patescibacteria_group	nr_Parcubacteria_group
0.2605	nr_cellular_organisms	d_Bacteria
0.2605	nr_cellular_organisms
0.2605	nr_cellular_organisms	d_Bacteria
0.2605	nr_cellular_organisms	d_Bacteria
0.2605	nr_cellular_organisms	d_Bacteria
0.2605	nr_cellular_organisms	d_Bacteria
0.2605	nr_cellular_organisms	d_Bacteria
0.2605	nr_cellular_organisms	d_Bacteria
1.3444	nr_cellular_organisms	d_Bacteria	nr_Terrabacteria_group	p_Chloroflexi
3.3914	nr_cellular_organisms	d_Bacteria	nr_Terrabacteria_group	p_Actinobacteria	c_Actinomycetia	o_Micrococcales	f_Micrococcaceae
0.0018	nr_cellular_organisms	d_Bacteria
0.2374	nr_cellular_organisms	d_Bacteria	p_Proteobacteria	c_Alphaproteobacteria	o_Hyphomicrobiales
0.0018	nr_cellular_organisms	d_Bacteria	p_Proteobacteria	nr_delta/epsilon_subdivisions	c_Deltaproteobacteria
1.0289	nr_cellular_organisms	d_Bacteria
1.2152	nr_cellular_organisms	d_Bacteria
0.0018	nr_cellular_organisms	d_Bacteria	p_Proteobacteria	nr_delta/epsilon_subdivisions	c_Deltaproteobacteria
23.6279	nr_cellular_organisms	d_Bacteria	nr_Terrabacteria_group	p_Actinobacteria	c_Actinomycetia
2.9581	nr_cellular_organisms	d_Bacteria	p_Proteobacteria
0.0841	nr_cellular_organisms	d_Bacteria
0.0312	nr_cellular_organisms	d_Bacteria	p_Proteobacteria
1.1236	nr_cellular_organisms	d_Bacteria	p_Proteobacteria	c_Alphaproteobacteria	o_Hyphomicrobiales	f_Phyllobacteriaceae
0.0076	nr_cellular_organisms	d_Archaea
0.0076	nr_cellular_organisms	d_Archaea
0.0076	nr_cellular_organisms	d_Archaea
63.0226	nr_cellular_organisms	d_Bacteria	nr_Terrabacteria_group	p_Actinobacteria	c_Actinomycetia	o_Propionibacteriales	f_Propionibacteriaceae
0.2817	nr_cellular_organisms	d_Bacteria	p_Proteobacteria	c_Alphaproteobacteria
2.4373	nr_cellular_organisms	d_Bacteria
2.4373	nr_cellular_organisms	d_Bacteria	nr_Terrabacteria_group	p_Chloroflexi
0.9908	nr_cellular_organisms	d_Bacteria	p_Proteobacteria	c_Betaproteobacteria	o_Burkholderiales	f_Burkholderiaceae
12.1831	nr_cellular_organisms	d_Bacteria
0.367	nr_cellular_organisms	d_Bacteria	nr_Terrabacteria_group	p_Actinobacteria	c_Actinomycetia	o_Corynebacteriales	f_Mycobacteriaceae
6.97	nr_cellular_organisms	d_Bacteria	p_Acidobacteria
0.159	nr_cellular_organisms	d_Bacteria
0.9224	nr_cellular_organisms	d_Bacteria	p_Proteobacteria	c_Gammaproteobacteria	o_Xanthomonadales
34.0753	nr_cellular_organisms	d_Bacteria
34.0753	nr_cellular_organisms
34.0753	nr_cellular_organisms	d_Bacteria	nr_Terrabacteria_group
34.0753	nr_cellular_organisms	d_Bacteria	nr_Terrabacteria_group
34.0753	nr_cellular_organisms	d_Bacteria	nr_Terrabacteria_group	p_Chloroflexi
34.0753	nr_cellular_organisms	d_Bacteria	nr_Terrabacteria_group	p_Chloroflexi
0.0007	nr_cellular_organisms	d_Archaea
0.0007	nr_cellular_organisms	d_Archaea
0.0007	nr_cellular_organisms	d_Archaea
0.0007	nr_cellular_organisms	d_Archaea	p_Euryarchaeota
0.0998	nr_cellular_organisms	d_Bacteria
0.0998	nr_cellular_organisms	d_Bacteria
0.0998	nr_cellular_organisms	d_Bacteria
0.7843	nr_cellular_organisms	d_Bacteria	p_Proteobacteria	c_Betaproteobacteria	o_Burkholderiales	f_Burkholderiaceae
12.9378	nr_cellular_organisms	d_Bacteria	p_Proteobacteria	c_Alphaproteobacteria
0.0054	nr_cellular_organisms	d_Bacteria	nr_Terrabacteria_group	p_Firmicutes
13.4959	nr_cellular_organisms	d_Bacteria	nr_Terrabacteria_group	p_Actinobacteria	c_Actinomycetia	o_Micrococcales	f_Micrococcaceae
0.0007	nr_cellular_organisms	d_Bacteria
16.5806	nr_cellular_organisms	d_Bacteria	p_Proteobacteria	c_Gammaproteobacteria	o_Enterobacterales	f_Yersiniaceae
58.1999	nr_cellular_organisms	d_Bacteria	p_Proteobacteria	c_Betaproteobacteria	o_Burkholderiales	f_Burkholderiaceae
3.1315	nr_cellular_organisms	d_Bacteria	p_Proteobacteria
0.009	nr_cellular_organisms	d_Bacteria	p_Proteobacteria	c_Alphaproteobacteria	o_Hyphomicrobiales
0.3222	nr_cellular_organisms	d_Bacteria	p_Proteobacteria	c_Alphaproteobacteria	o_Rhodospirillales
36.4153	nr_cellular_organisms	d_Bacteria	p_Proteobacteria
0.3122	nr_cellular_organisms	d_Bacteria	nr_Terrabacteria_group	p_Actinobacteria	c_Actinomycetia	o_Micrococcales	f_Micrococcaceae	g_Kocuria
0.3122	nr_cellular_organisms	d_Bacteria	nr_Terrabacteria_group	p_Actinobacteria	c_Actinomycetia	o_Micrococcales	f_Micrococcaceae
1.2716	nr_cellular_organisms	d_Bacteria
1.2716	nr_cellular_organisms	d_Bacteria
0.0114	nr_cellular_organisms	d_Bacteria	p_Proteobacteria	c_Alphaproteobacteria
0.0114	nr_cellular_organisms	d_Bacteria	p_Proteobacteria	c_Alphaproteobacteria	o_Hyphomicrobiales
0.0114	nr_cellular_organisms	d_Bacteria	p_Proteobacteria	c_Alphaproteobacteria
0.0114	nr_cellular_organisms	d_Bacteria	p_Proteobacteria	c_Alphaproteobacteria	o_Hyphomicrobiales
0.0114	nr_cellular_organisms	d_Bacteria	p_Proteobacteria	c_Alphaproteobacteria	o_Hyphomicrobiales
27.331	nr_cellular_organisms	d_Bacteria
0.8361	nr_cellular_organisms	d_Bacteria	p_Proteobacteria	c_Alphaproteobacteria	o_Rhodospirillales
1.4926	nr_cellular_organisms	d_Bacteria	nr_Bacteria_incertae_sedis	nr_Bacteria_candidate_phyla	nr_Patescibacteria_group	nr_Parcubacteria_group
0.004	nr_cellular_organisms	d_Bacteria
0.0754	nr_cellular_organisms	d_Bacteria	nr_Terrabacteria_group	p_Chloroflexi
0.0193	nr_cellular_organisms	d_Bacteria
0.0007	nr_cellular_organisms	d_Archaea
0.0004	nr_cellular_organisms	d_Bacteria
0.0004
0.0004	nr_cellular_organisms	d_Bacteria	nr_Terrabacteria_group	p_Firmicutes
0.0004	nr_cellular_organisms	d_Bacteria
0.0004	nr_cellular_organisms	d_Bacteria	nr_Terrabacteria_group
0.0004	nr_cellular_organisms	d_Bacteria
0.0004	nr_cellular_organisms	d_Bacteria	nr_Terrabacteria_group
0.0004	nr_cellular_organisms	d_Bacteria
0.0001	nr_cellular_organisms
2.4303	nr_cellular_organisms	d_Bacteria	p_Proteobacteria	c_Gammaproteobacteria	o_Xanthomonadales
1.5215	nr_cellular_organisms	d_Bacteria	nr_Terrabacteria_group	p_Firmicutes	c_Bacilli	o_Bacillales	f_Staphylococcaceae	g_Staphylococcus
94.3692	nr_cellular_organisms	d_Bacteria	p_Proteobacteria	c_Betaproteobacteria	o_Burkholderiales	f_Burkholderiaceae
3.2386	nr_cellular_organisms	d_Bacteria
0.4817	nr_cellular_organisms	d_Bacteria	p_Proteobacteria	c_Alphaproteobacteria	o_Rhodospirillales
1.0672	nr_cellular_organisms	d_Bacteria	nr_Terrabacteria_group	p_Actinobacteria	c_Actinomycetia	o_Micrococcales	f_Micrococcaceae
1.0672	nr_cellular_organisms	d_Bacteria	nr_Terrabacteria_group	p_Actinobacteria	c_Actinomycetia
8.3848	nr_cellular_organisms	d_Bacteria	p_Proteobacteria	c_Alphaproteobacteria
53.0351	nr_cellular_organisms	d_Bacteria	nr_Terrabacteria_group	p_Actinobacteria	c_Actinomycetia	o_Propionibacteriales	f_Propionibacteriaceae
53.0351	nr_cellular_organisms
53.0351	nr_cellular_organisms	d_Bacteria
53.0351	nr_cellular_organisms	d_Bacteria	nr_Terrabacteria_group	p_Actinobacteria	c_Actinomycetia	o_Propionibacteriales	f_Propionibacteriaceae
53.0351	nr_cellular_organisms	d_Bacteria	nr_Terrabacteria_group	p_Actinobacteria	c_Actinomycetia	o_Propionibacteriales
53.0351	nr_cellular_organisms	d_Bacteria	nr_Terrabacteria_group	p_Actinobacteria	c_Actinomycetia	o_Propionibacteriales
53.0351	nr_cellular_organisms	d_Bacteria	nr_Terrabacteria_group	p_Actinobacteria	c_Actinomycetia	o_Propionibacteriales	f_Propionibacteriaceae
0.0092	nr_cellular_organisms	d_Bacteria
0.0092	nr_cellular_organisms	d_Bacteria	p_Acidobacteria
0.0474	nr_cellular_organisms	d_Bacteria	p_Proteobacteria	c_Betaproteobacteria	o_Burkholderiales	f_Burkholderiaceae
0.4214	nr_cellular_organisms	d_Bacteria
0.4214	nr_cellular_organisms	d_Bacteria	p_Proteobacteria	c_Alphaproteobacteria
9.2313
1.6712	nr_cellular_organisms	d_Bacteria	p_Proteobacteria	c_Alphaproteobacteria
9.2313	nr_cellular_organisms	d_Bacteria	p_Proteobacteria	c_Gammaproteobacteria	o_Enterobacterales	f_Enterobacteriaceae
0.7842	nr_cellular_organisms	d_Bacteria	nr_Terrabacteria_group	p_Chloroflexi
0.963	nr_cellular_organisms	d_Bacteria	p_Proteobacteria	c_Alphaproteobacteria
0.963	nr_cellular_organisms	d_Bacteria
10.757	nr_cellular_organisms	d_Bacteria	nr_Terrabacteria_group
0.8308	nr_cellular_organisms	d_Bacteria
0.8308	nr_cellular_organisms	d_Bacteria
0.0539	nr_cellular_organisms	d_Bacteria
0.1517	nr_cellular_organisms	d_Bacteria
8.5028	nr_cellular_organisms	d_Bacteria	nr_Terrabacteria_group
4.8567	nr_cellular_organisms	d_Bacteria	p_Proteobacteria	c_Alphaproteobacteria	o_Hyphomicrobiales	f_Bradyrhizobiaceae	g_Bradyrhizobium
23.7402	nr_cellular_organisms	d_Bacteria	p_Proteobacteria	c_Betaproteobacteria	o_Burkholderiales	f_Burkholderiaceae
0.1777	nr_cellular_organisms	d_Bacteria	nr_Terrabacteria_group	p_Firmicutes	c_Bacilli	o_Bacillales
0.1777	nr_cellular_organisms	d_Bacteria
0.1777	nr_cellular_organisms	d_Bacteria
0.0425	nr_cellular_organisms	d_Bacteria
0.0425	nr_cellular_organisms	d_Bacteria	nr_Bacteria_incertae_sedis	nr_Bacteria_candidate_phyla	nr_Patescibacteria_group	nr_Parcubacteria_group
0.0425	nr_cellular_organisms	d_Bacteria	nr_Bacteria_incertae_sedis	nr_Bacteria_candidate_phyla	nr_Patescibacteria_group	nr_Parcubacteria_group
0.0425	nr_cellular_organisms
0.0425	nr_cellular_organisms	d_Bacteria
0.0425	nr_cellular_organisms	d_Bacteria	nr_Bacteria_incertae_sedis	nr_Bacteria_candidate_phyla	nr_Patescibacteria_group	nr_Parcubacteria_group
0.0425	nr_cellular_organisms	d_Bacteria	nr_Bacteria_incertae_sedis	nr_Bacteria_candidate_phyla	nr_Patescibacteria_group
27.088	nr_cellular_organisms	d_Bacteria	p_Proteobacteria	c_Alphaproteobacteria
0.6009	nr_cellular_organisms	d_Bacteria	p_Proteobacteria	c_Alphaproteobacteria
0.6009	nr_cellular_organisms	d_Bacteria
0.0007	nr_cellular_organisms	d_Archaea
0.0007	nr_cellular_organisms	d_Archaea
0.0007	nr_cellular_organisms	d_Archaea
0.0007	nr_cellular_organisms	d_Archaea
10.0573	nr_cellular_organisms	d_Bacteria	p_Proteobacteria	c_Betaproteobacteria	o_Burkholderiales	f_Burkholderiaceae	g_Ralstonia
10.0573	nr_cellular_organisms	d_Bacteria	p_Proteobacteria
0.0379	nr_cellular_organisms	d_Bacteria
9.0998	nr_cellular_organisms	d_Bacteria	p_Proteobacteria	c_Betaproteobacteria	o_Burkholderiales	f_Burkholderiaceae
10.9075	nr_cellular_organisms	d_Bacteria
0.0097	nr_cellular_organisms	d_Bacteria	p_Acidobacteria	nr_unclassified_Acidobacteria
0.0012	nr_cellular_organisms	d_Bacteria
0.016	nr_cellular_organisms	d_Bacteria
0.016	nr_cellular_organisms	d_Bacteria
0.016	nr_cellular_organisms	d_Bacteria	p_Proteobacteria	c_Gammaproteobacteria	o_Xanthomonadales
0.016	nr_cellular_organisms	d_Bacteria	p_Proteobacteria	c_Gammaproteobacteria	o_Xanthomonadales	f_Rhodanobacteraceae
108.986	nr_cellular_organisms	d_Bacteria	p_Proteobacteria	c_Betaproteobacteria	o_Burkholderiales	f_Burkholderiaceae
0.016	nr_cellular_organisms	d_Bacteria
0.0012	nr_cellular_organisms	d_Bacteria
0.0516	nr_cellular_organisms	d_Bacteria	nr_Bacteria_incertae_sedis	nr_Bacteria_candidate_phyla	nr_Patescibacteria_group	nr_Parcubacteria_group
0.0001	nr_cellular_organisms	d_Archaea	nr_TACK_group	p_Candidatus_Bathyarchaeota
0.2388	nr_cellular_organisms	d_Bacteria
0.3367	nr_cellular_organisms	d_Bacteria
0.3367	nr_cellular_organisms	d_Bacteria
0.3367	nr_cellular_organisms	d_Bacteria
0.3367	nr_cellular_organisms	d_Bacteria	nr_Terrabacteria_group	p_Firmicutes	c_Bacilli	o_Bacillales
61.1147	nr_cellular_organisms	d_Bacteria	nr_Terrabacteria_group	p_Actinobacteria	c_Actinomycetia	o_Propionibacteriales	f_Propionibacteriaceae	g_Cutibacterium	s_Cutibacterium_acnes
0.0088	nr_cellular_organisms	d_Bacteria	nr_Terrabacteria_group	p_Chloroflexi
2.6397	nr_cellular_organisms	d_Bacteria	nr_Terrabacteria_group	p_Actinobacteria	c_Actinomycetia	o_Corynebacteriales	f_Mycobacteriaceae
2.6397	nr_cellular_organisms	d_Bacteria	nr_Terrabacteria_group	p_Actinobacteria	c_Actinomycetia	o_Corynebacteriales	f_Mycobacteriaceae	g_Mycobacterium
2.6397	nr_cellular_organisms	d_Bacteria	nr_Terrabacteria_group	p_Actinobacteria	c_Actinomycetia	o_Corynebacteriales	f_Mycobacteriaceae
0.9537	nr_cellular_organisms	d_Bacteria	p_Proteobacteria	c_Alphaproteobacteria
0.014	nr_cellular_organisms	d_Bacteria	nr_Terrabacteria_group	p_Actinobacteria	c_Actinomycetia	o_Micrococcales	f_Micrococcaceae	g_Kocuria
0.1013	nr_cellular_organisms	d_Bacteria	p_Proteobacteria	c_Alphaproteobacteria
0.1013	nr_cellular_organisms	d_Bacteria
0.1013	nr_cellular_organisms	d_Bacteria	p_Proteobacteria	c_Alphaproteobacteria
0.25	nr_cellular_organisms	d_Bacteria	p_Proteobacteria	c_Alphaproteobacteria	o_Hyphomicrobiales	f_Bradyrhizobiaceae
2.3805	nr_cellular_organisms	d_Bacteria	p_Proteobacteria	c_Betaproteobacteria	o_Burkholderiales	f_Burkholderiaceae
6.6702	nr_cellular_organisms	d_Bacteria	p_Proteobacteria	c_Betaproteobacteria	o_Burkholderiales	f_Burkholderiaceae
0.0789	nr_cellular_organisms	d_Bacteria	nr_Terrabacteria_group	p_Actinobacteria	c_Actinomycetia
0.0789	nr_cellular_organisms	d_Bacteria	nr_Terrabacteria_group	p_Actinobacteria	c_Actinomycetia	o_Corynebacteriales
0.4156	nr_cellular_organisms	d_Bacteria	nr_Terrabacteria_group	p_Actinobacteria	c_Actinomycetia
53.0351	nr_cellular_organisms	d_Bacteria	nr_Terrabacteria_group	p_Actinobacteria	c_Actinomycetia	o_Propionibacteriales	f_Propionibacteriaceae
1.2056	nr_cellular_organisms	d_Bacteria
1.2056	nr_cellular_organisms	d_Bacteria
0.0021	nr_cellular_organisms	d_Bacteria
0.3219	nr_cellular_organisms	d_Bacteria	p_Proteobacteria	c_Betaproteobacteria	o_Burkholderiales	f_Burkholderiaceae
0.3219	nr_cellular_organisms	d_Bacteria	p_Proteobacteria	c_Betaproteobacteria	o_Burkholderiales	f_Burkholderiaceae
0.3219	nr_cellular_organisms	d_Bacteria	p_Proteobacteria	c_Betaproteobacteria	o_Burkholderiales	f_Burkholderiaceae
5.2623	nr_cellular_organisms
0.6801	nr_cellular_organisms	d_Bacteria
0.6801	nr_cellular_organisms	d_Bacteria
0.6801	nr_cellular_organisms	d_Bacteria
1.2475	nr_cellular_organisms	d_Bacteria	nr_Terrabacteria_group	p_Chloroflexi
1.2475	nr_cellular_organisms	d_Bacteria	nr_Terrabacteria_group	p_Chloroflexi
1.2475	nr_cellular_organisms	d_Bacteria	nr_Terrabacteria_group	p_Chloroflexi
30.0552	nr_cellular_organisms	d_Bacteria
0.1323	nr_cellular_organisms	d_Archaea
10.8325	nr_cellular_organisms	d_Bacteria	p_Proteobacteria	c_Betaproteobacteria	o_Burkholderiales
2.0617	nr_cellular_organisms	d_Bacteria
2.0617	nr_cellular_organisms	d_Bacteria
0.0249	nr_cellular_organisms	d_Bacteria	nr_Terrabacteria_group	p_Chloroflexi
0.0074	nr_cellular_organisms	d_Bacteria	p_Proteobacteria	c_Alphaproteobacteria	o_Hyphomicrobiales
0.2526	nr_cellular_organisms	d_Bacteria	p_Proteobacteria	c_Betaproteobacteria	o_Burkholderiales	f_Burkholderiaceae	g_Ralstonia
27.331	nr_cellular_organisms	d_Bacteria
0.3883	nr_cellular_organisms	d_Bacteria
5.0971	nr_cellular_organisms	d_Bacteria	nr_Terrabacteria_group
5.0971	nr_cellular_organisms	d_Bacteria	nr_Terrabacteria_group
0.4944	nr_cellular_organisms	d_Bacteria	nr_Terrabacteria_group	p_Actinobacteria	c_Actinomycetia	o_Corynebacteriales	f_Nocardiaceae	g_Rhodococcus
1.164	nr_cellular_organisms	d_Bacteria	p_Proteobacteria	c_Gammaproteobacteria	o_Pseudomonadales	f_Pseudomonadaceae	g_Pseudomonas
3.5185	nr_cellular_organisms	d_Bacteria
3.5185	nr_cellular_organisms	d_Bacteria
0.0211	nr_cellular_organisms	d_Bacteria
0.0211	nr_cellular_organisms	d_Bacteria
2.7177	nr_cellular_organisms	d_Bacteria	nr_Terrabacteria_group
2.7177	nr_cellular_organisms	d_Bacteria
2.7177	nr_cellular_organisms	d_Bacteria
0.0119	nr_cellular_organisms	d_Bacteria	nr_Terrabacteria_group	p_Chloroflexi
0.0119	nr_cellular_organisms	d_Bacteria	nr_Terrabacteria_group	p_Chloroflexi
1.5605	nr_cellular_organisms	d_Bacteria	nr_Terrabacteria_group	p_Actinobacteria	c_Actinomycetia	o_Corynebacteriales	f_Mycobacteriaceae	g_Mycobacterium
0.9002	nr_cellular_organisms	d_Bacteria
2.9778	nr_cellular_organisms	d_Bacteria	p_Proteobacteria	c_Alphaproteobacteria
2.9778	nr_cellular_organisms	d_Bacteria	p_Proteobacteria
2.2359	nr_cellular_organisms	d_Bacteria
1.8939
1.4339	nr_cellular_organisms	d_Bacteria
1.4339	nr_cellular_organisms	d_Bacteria
1.4339	nr_cellular_organisms	d_Bacteria
1.4339	nr_cellular_organisms	d_Bacteria
1.4339	nr_cellular_organisms	d_Bacteria
0.5464	nr_cellular_organisms	d_Bacteria
0.0024	nr_cellular_organisms	d_Bacteria
0.8229	nr_cellular_organisms	d_Bacteria	nr_Terrabacteria_group
11.0465	nr_cellular_organisms	d_Bacteria
0.0046	nr_cellular_organisms	d_Bacteria	nr_Terrabacteria_group	p_Actinobacteria
36.5268	nr_cellular_organisms	d_Bacteria
1.4926	nr_cellular_organisms	d_Bacteria	nr_Bacteria_incertae_sedis	nr_Bacteria_candidate_phyla	nr_Patescibacteria_group	nr_Parcubacteria_group
1.961	nr_cellular_organisms	d_Bacteria
1.961	nr_cellular_organisms	d_Bacteria	p_Proteobacteria	c_Alphaproteobacteria
1.961	nr_cellular_organisms	d_Bacteria	p_Proteobacteria	c_Alphaproteobacteria	o_Hyphomicrobiales	f_Bradyrhizobiaceae
0.0009	nr_cellular_organisms	d_Bacteria	nr_Terrabacteria_group
26.7565	nr_cellular_organisms	d_Bacteria
0.0024	nr_cellular_organisms	d_Bacteria
26.7565	nr_cellular_organisms	d_Bacteria	nr_Bacteria_incertae_sedis	nr_Bacteria_candidate_phyla	nr_Patescibacteria_group	nr_Parcubacteria_group
26.7565	nr_cellular_organisms	d_Bacteria	nr_Bacteria_incertae_sedis	nr_Bacteria_candidate_phyla	nr_Patescibacteria_group	nr_Parcubacteria_group
26.7565	nr_cellular_organisms	d_Bacteria
26.7565	nr_cellular_organisms	d_Bacteria	nr_Bacteria_incertae_sedis	nr_Bacteria_candidate_phyla	nr_Patescibacteria_group
26.7565	nr_cellular_organisms	d_Bacteria
26.7565	nr_cellular_organisms	d_Bacteria	nr_Bacteria_incertae_sedis	nr_Bacteria_candidate_phyla	nr_Patescibacteria_group	nr_Parcubacteria_group
2.1484	nr_cellular_organisms	d_Bacteria
0.0004	nr_cellular_organisms	d_Bacteria	p_Proteobacteria	c_Alphaproteobacteria	o_Hyphomicrobiales
0.0009	nr_cellular_organisms	d_Bacteria
0.0429	nr_cellular_organisms	d_Bacteria
0.0429	nr_cellular_organisms	d_Bacteria
0.0634	nr_cellular_organisms	d_Bacteria
0.0634	nr_cellular_organisms	d_Bacteria
0.0634	nr_cellular_organisms	d_Bacteria
0.0634	nr_cellular_organisms	d_Bacteria
0.0214	nr_cellular_organisms	d_Bacteria
0.2555	nr_cellular_organisms	d_Bacteria	p_Acidobacteria
0.0014	nr_cellular_organisms	d_Bacteria
0.0475	nr_cellular_organisms	d_Bacteria
0.0475	nr_cellular_organisms	d_Bacteria
0.4515	nr_cellular_organisms	d_Bacteria	p_Proteobacteria	c_Alphaproteobacteria	o_Hyphomicrobiales	f_Bradyrhizobiaceae
1.58	nr_cellular_organisms	d_Bacteria
2.8173	nr_cellular_organisms	d_Bacteria
2.8173	nr_cellular_organisms	d_Bacteria	p_Proteobacteria	c_Alphaproteobacteria
1.2056	nr_cellular_organisms	d_Bacteria
0.0054
0.1645	nr_cellular_organisms	d_Bacteria
1.7263	nr_cellular_organisms	d_Bacteria	p_Proteobacteria	c_Betaproteobacteria	o_Burkholderiales	f_Burkholderiaceae
5.4265	nr_cellular_organisms	d_Bacteria	p_Proteobacteria
0.838	nr_cellular_organisms	d_Bacteria	p_Proteobacteria
0.0005	nr_cellular_organisms	d_Bacteria
0.0007	nr_cellular_organisms	d_Bacteria	nr_Terrabacteria_group	p_Actinobacteria	c_Actinomycetia	o_Corynebacteriales	f_Mycobacteriaceae
0.0008	nr_cellular_organisms	d_Bacteria
1.592	nr_cellular_organisms	d_Bacteria	p_Proteobacteria	c_Alphaproteobacteria
1.592	nr_cellular_organisms	d_Bacteria	p_Proteobacteria	c_Alphaproteobacteria
1.592	nr_cellular_organisms	d_Bacteria	p_Proteobacteria	c_Alphaproteobacteria
1.592	nr_cellular_organisms	d_Bacteria	p_Proteobacteria	c_Alphaproteobacteria
1.592	nr_cellular_organisms	d_Bacteria	p_Proteobacteria	c_Alphaproteobacteria
1.592	nr_cellular_organisms	d_Bacteria	p_Proteobacteria	c_Alphaproteobacteria
1.592	nr_cellular_organisms	d_Bacteria	p_Proteobacteria
0.0668	nr_cellular_organisms	d_Bacteria
94.4475	nr_cellular_organisms	d_Bacteria	p_Proteobacteria	c_Betaproteobacteria	o_Burkholderiales	f_Burkholderiaceae
0.0668	nr_cellular_organisms	d_Bacteria
0.0035	nr_cellular_organisms	d_Bacteria	nr_Terrabacteria_group	p_Chloroflexi
3.5834	nr_cellular_organisms	d_Bacteria	nr_Terrabacteria_group	p_Actinobacteria	c_Actinomycetia	o_Micrococcales	f_Micrococcaceae
12.0182	nr_cellular_organisms	d_Bacteria	nr_Terrabacteria_group
0.8116	nr_cellular_organisms	d_Bacteria
12.0182	nr_cellular_organisms	d_Bacteria
0.3129	nr_cellular_organisms	d_Bacteria	p_Proteobacteria	c_Gammaproteobacteria	o_Xanthomonadales	f_Rhodanobacteraceae
12.0182	nr_cellular_organisms
12.0182	nr_cellular_organisms	d_Bacteria
1.3632	nr_cellular_organisms	d_Bacteria	p_Proteobacteria	c_Betaproteobacteria	o_Burkholderiales	f_Burkholderiaceae
4.657	nr_cellular_organisms	d_Bacteria	p_Proteobacteria
0.0004	nr_cellular_organisms	d_Bacteria
0.0004	nr_cellular_organisms	d_Bacteria	p_Proteobacteria
4.657	nr_cellular_organisms	d_Bacteria	p_Proteobacteria
4.657	nr_cellular_organisms	d_Bacteria	p_Proteobacteria
0.0004	nr_cellular_organisms	d_Bacteria	p_Proteobacteria
0.0004	nr_cellular_organisms	d_Bacteria	p_Proteobacteria
0.5528	nr_cellular_organisms	d_Bacteria
0.5528	nr_cellular_organisms	d_Bacteria	p_Proteobacteria	c_Gammaproteobacteria	o_Xanthomonadales	f_Rhodanobacteraceae
0.5528	nr_cellular_organisms	d_Bacteria	p_Proteobacteria	c_Gammaproteobacteria	o_Xanthomonadales
0.5528	nr_cellular_organisms	d_Bacteria	p_Proteobacteria	c_Gammaproteobacteria	o_Xanthomonadales	f_Rhodanobacteraceae
0.5528	nr_cellular_organisms	d_Bacteria
0.0163	nr_cellular_organisms
0.0034	nr_cellular_organisms	d_Bacteria
0.2591	nr_cellular_organisms	d_Bacteria	p_Proteobacteria	c_Alphaproteobacteria	o_Hyphomicrobiales
6.4783	nr_cellular_organisms	d_Bacteria	p_Proteobacteria	c_Betaproteobacteria	o_Burkholderiales	f_Burkholderiaceae
0.0475	nr_cellular_organisms	d_Bacteria
0.0475	nr_cellular_organisms	d_Bacteria
0.0475	nr_cellular_organisms	d_Bacteria
0.0475	nr_cellular_organisms	d_Bacteria
0.0475	nr_cellular_organisms	d_Bacteria
0.0475	nr_cellular_organisms	d_Bacteria
0.0475
0.0475	nr_cellular_organisms	d_Bacteria
2.4519	nr_cellular_organisms	d_Bacteria	p_Proteobacteria	c_Betaproteobacteria	o_Burkholderiales	f_Burkholderiaceae
1.122	nr_cellular_organisms	d_Bacteria
0.0004	nr_cellular_organisms	d_Bacteria
0.0004	nr_cellular_organisms	d_Bacteria
0.0004	nr_cellular_organisms	d_Bacteria	nr_Terrabacteria_group
29.4468	nr_cellular_organisms	d_Bacteria
17.9368	nr_cellular_organisms	d_Bacteria
0.0048	nr_cellular_organisms	d_Bacteria	p_Proteobacteria	c_Alphaproteobacteria
0.0047	nr_cellular_organisms	d_Bacteria
0.0047	nr_cellular_organisms	d_Bacteria	nr_Bacteria_incertae_sedis	nr_Bacteria_candidate_phyla	nr_Patescibacteria_group	nr_Parcubacteria_group
0.0047	nr_cellular_organisms	d_Bacteria	nr_Bacteria_incertae_sedis	nr_Bacteria_candidate_phyla	nr_Patescibacteria_group	nr_Parcubacteria_group
0.0047	nr_cellular_organisms	d_Bacteria	nr_Bacteria_incertae_sedis	nr_Bacteria_candidate_phyla	nr_Patescibacteria_group	nr_Parcubacteria_group
0.0082	nr_cellular_organisms	d_Bacteria	p_Proteobacteria	c_Betaproteobacteria
6.9083	nr_cellular_organisms	d_Bacteria	p_Proteobacteria	c_Betaproteobacteria	o_Burkholderiales	f_Burkholderiaceae
2.4519	nr_cellular_organisms	d_Bacteria	p_Proteobacteria	c_Betaproteobacteria	o_Burkholderiales	f_Burkholderiaceae
0.0307	nr_cellular_organisms	d_Bacteria
1.1236	nr_cellular_organisms	d_Bacteria	p_Proteobacteria
1.1236	nr_cellular_organisms	d_Bacteria	p_Proteobacteria	c_Alphaproteobacteria	o_Hyphomicrobiales	f_Phyllobacteriaceae	g_Mesorhizobium
0.0075	nr_cellular_organisms	d_Bacteria	nr_Terrabacteria_group	p_Chloroflexi
0.0091	nr_cellular_organisms	d_Bacteria
0.0003	nr_cellular_organisms	d_Archaea
0.3219	nr_cellular_organisms	d_Bacteria	p_Proteobacteria	c_Betaproteobacteria	o_Burkholderiales	f_Burkholderiaceae
53.0351	nr_cellular_organisms	d_Bacteria	nr_Terrabacteria_group	p_Actinobacteria	c_Actinomycetia	o_Propionibacteriales	f_Propionibacteriaceae
53.0351	nr_cellular_organisms	d_Bacteria	nr_Terrabacteria_group	p_Actinobacteria	c_Actinomycetia	o_Propionibacteriales	f_Propionibacteriaceae
53.0351	nr_cellular_organisms	d_Bacteria	nr_Terrabacteria_group	p_Actinobacteria	c_Actinomycetia	o_Propionibacteriales	f_Propionibacteriaceae
6.1712	nr_cellular_organisms	d_Bacteria
53.0351	nr_cellular_organisms	d_Bacteria	nr_Terrabacteria_group	p_Actinobacteria	c_Actinomycetia
53.0351	nr_cellular_organisms	d_Bacteria	nr_Terrabacteria_group
24.5816	nr_cellular_organisms	d_Bacteria
0.0699	nr_cellular_organisms	d_Bacteria	nr_Terrabacteria_group
0.004	nr_cellular_organisms	d_Bacteria
0.983	nr_cellular_organisms	d_Bacteria	nr_Terrabacteria_group	p_Actinobacteria	c_Actinomycetia
56.7481	nr_cellular_organisms	d_Bacteria	nr_Terrabacteria_group	p_Firmicutes	c_Bacilli	o_Lactobacillales	f_Streptococcaceae	g_Streptococcus
0.001	nr_cellular_organisms	d_Bacteria
11.5038	nr_cellular_organisms	d_Bacteria	nr_Terrabacteria_group	p_Actinobacteria	c_Actinomycetia	o_Micrococcales	f_Micrococcaceae
0.0194	nr_cellular_organisms	d_Bacteria	p_Proteobacteria	c_Betaproteobacteria	o_Burkholderiales	f_Burkholderiaceae
2.2466	nr_cellular_organisms	d_Bacteria	nr_Terrabacteria_group	p_Actinobacteria	c_Actinomycetia
1.0437	nr_cellular_organisms	d_Bacteria	p_Proteobacteria	c_Betaproteobacteria	o_Burkholderiales	f_Burkholderiaceae
47.4914	nr_cellular_organisms	d_Bacteria	p_Proteobacteria	c_Betaproteobacteria	o_Burkholderiales	f_Burkholderiaceae
0.047	nr_cellular_organisms	d_Bacteria	nr_Terrabacteria_group
0.1323	nr_cellular_organisms
0.1323	nr_cellular_organisms
0.1323	nr_cellular_organisms	d_Archaea	nr_TACK_group	p_Candidatus_Bathyarchaeota
0.1323	nr_cellular_organisms	d_Archaea
3.6897	nr_cellular_organisms	d_Bacteria
3.4503	nr_cellular_organisms	d_Bacteria	p_Proteobacteria	c_Gammaproteobacteria	o_Xanthomonadales
1.0311	nr_cellular_organisms	d_Bacteria
1.0311	nr_cellular_organisms	d_Bacteria	p_Proteobacteria	c_Gammaproteobacteria	o_Xanthomonadales	f_Rhodanobacteraceae
1.4042	nr_cellular_organisms	d_Bacteria
1.8574	nr_cellular_organisms	d_Bacteria	nr_Terrabacteria_group	p_Chloroflexi
0.0004	nr_cellular_organisms	d_Bacteria	p_Proteobacteria
0.0004	nr_cellular_organisms	d_Bacteria	p_Proteobacteria
0.0004	nr_cellular_organisms	d_Bacteria	p_Proteobacteria
0.0004	nr_cellular_organisms	d_Bacteria	p_Proteobacteria
1.2056	nr_cellular_organisms	d_Bacteria
5.4438	nr_cellular_organisms	d_Bacteria	p_Proteobacteria	c_Gammaproteobacteria	o_Xanthomonadales
21.2736	nr_cellular_organisms	d_Bacteria
0.0202	nr_cellular_organisms	d_Bacteria
1.592	nr_cellular_organisms	d_Bacteria	p_Proteobacteria	c_Alphaproteobacteria
16.6541	nr_cellular_organisms	d_Bacteria
0.2605	nr_cellular_organisms	d_Bacteria
0.8204	nr_cellular_organisms	d_Bacteria	nr_Terrabacteria_group	p_Chloroflexi
0.0118	nr_cellular_organisms	d_Bacteria	nr_Terrabacteria_group	p_Chloroflexi
1.2785	nr_cellular_organisms	d_Bacteria
0.002	nr_cellular_organisms	d_Bacteria
2.6562	nr_cellular_organisms	d_Bacteria	p_Proteobacteria	c_Alphaproteobacteria
0.2134	nr_cellular_organisms	d_Bacteria
0.2134	nr_cellular_organisms	d_Bacteria
4.9401	nr_cellular_organisms	d_Bacteria	p_Proteobacteria	c_Betaproteobacteria	o_Burkholderiales	f_Burkholderiaceae
0.1095	nr_cellular_organisms	d_Bacteria
0.1095	nr_cellular_organisms	d_Bacteria
0.9948	nr_cellular_organisms	d_Bacteria	nr_Terrabacteria_group	p_Actinobacteria
1.1264	nr_cellular_organisms	d_Bacteria	nr_Terrabacteria_group	p_Actinobacteria	c_Actinomycetia	o_Corynebacteriales	f_Nocardiaceae
1.1264	nr_cellular_organisms	d_Bacteria	nr_Terrabacteria_group	p_Actinobacteria	c_Actinomycetia	o_Corynebacteriales	f_Nocardiaceae	g_Rhodococcus
1.1264	nr_cellular_organisms	d_Bacteria	nr_Terrabacteria_group	p_Actinobacteria	c_Actinomycetia
1.1264	nr_cellular_organisms	d_Bacteria	nr_Terrabacteria_group	p_Actinobacteria	c_Actinomycetia	o_Corynebacteriales	f_Nocardiaceae	g_Rhodococcus
0.4891	nr_cellular_organisms	d_Bacteria	p_Proteobacteria	c_Alphaproteobacteria
0.4891	nr_cellular_organisms	d_Bacteria	p_Proteobacteria
0.4891	nr_cellular_organisms	d_Bacteria	p_Proteobacteria	c_Alphaproteobacteria
0.4891	nr_cellular_organisms	d_Bacteria
0.4891	nr_cellular_organisms	d_Bacteria
0.4891	nr_cellular_organisms	d_Bacteria	p_Proteobacteria
0.4891	nr_cellular_organisms	d_Bacteria
0.4891	nr_cellular_organisms	d_Bacteria	p_Proteobacteria	c_Alphaproteobacteria
1.4932	nr_cellular_organisms	d_Bacteria	nr_Terrabacteria_group	p_Actinobacteria	c_Actinomycetia	o_Corynebacteriales	f_Nocardiaceae	g_Rhodococcus
0.0575	nr_cellular_organisms	d_Bacteria
1.3328	nr_cellular_organisms	d_Bacteria	nr_FCB_group	nr_Bacteroidetes/Chlorobi_group	p_Bacteroidetes
0.0865	nr_cellular_organisms	d_Bacteria	nr_Terrabacteria_group	p_Chloroflexi
0.0049	nr_cellular_organisms	d_Eukaryota	nr_Viridiplantae	p_Streptophyta	nr_Streptophytina	nr_Embryophyta	nr_Tracheophyta	nr_Euphyllophyta	nr_Spermatophyta	c_Magnoliopsida	nr_Mesangiospermae
0.0049	nr_cellular_organisms	d_Eukaryota	nr_Viridiplantae	p_Streptophyta	nr_Streptophytina	nr_Embryophyta	nr_Tracheophyta	nr_Euphyllophyta	nr_Spermatophyta	c_Magnoliopsida	nr_Mesangiospermae
0.0049	nr_cellular_organisms	d_Eukaryota	nr_Viridiplantae	p_Streptophyta	nr_Streptophytina	nr_Embryophyta	nr_Tracheophyta	nr_Euphyllophyta	nr_Spermatophyta	c_Magnoliopsida	nr_Mesangiospermae	nr_eudicotyledons	nr_Gunneridae	nr_Pentapetalae
0.0049	nr_cellular_organisms	d_Eukaryota	nr_Viridiplantae	p_Streptophyta	nr_Streptophytina	nr_Embryophyta	nr_Tracheophyta	nr_Euphyllophyta	nr_Spermatophyta	c_Magnoliopsida	nr_Mesangiospermae	nr_eudicotyledons	nr_Gunneridae	nr_Pentapetalae
0.0049	nr_cellular_organisms	d_Eukaryota	nr_Viridiplantae	p_Streptophyta	nr_Streptophytina	nr_Embryophyta	nr_Tracheophyta	nr_Euphyllophyta	nr_Spermatophyta	c_Magnoliopsida	nr_Mesangiospermae	nr_eudicotyledons	nr_Gunneridae	nr_Pentapetalae	nr_rosids	nr_fabids	o_Cucurbitales	f_Cucurbitaceae
0.0049	nr_cellular_organisms	d_Eukaryota	nr_Viridiplantae	p_Streptophyta	nr_Streptophytina	nr_Embryophyta	nr_Tracheophyta	nr_Euphyllophyta	nr_Spermatophyta	c_Magnoliopsida	nr_Mesangiospermae	nr_eudicotyledons	nr_Gunneridae	nr_Pentapetalae
0.0049	nr_cellular_organisms	d_Eukaryota	nr_Viridiplantae	p_Streptophyta	nr_Streptophytina	nr_Embryophyta	nr_Tracheophyta	nr_Euphyllophyta	nr_Spermatophyta	c_Magnoliopsida	nr_Mesangiospermae	nr_eudicotyledons	nr_Gunneridae	nr_Pentapetalae	nr_rosids	nr_fabids	o_Cucurbitales	f_Cucurbitaceae
0.2506	nr_cellular_organisms	d_Bacteria	p_Proteobacteria
0.0122	nr_cellular_organisms	d_Bacteria	p_Proteobacteria	c_Alphaproteobacteria	o_Hyphomicrobiales	f_Bradyrhizobiaceae	g_Bradyrhizobium
0.0001	nr_cellular_organisms	d_Bacteria
1.0204	nr_cellular_organisms	d_Bacteria	nr_Bacteria_incertae_sedis	nr_Bacteria_candidate_phyla	nr_Patescibacteria_group
64.8739	nr_cellular_organisms	d_Bacteria	nr_Terrabacteria_group	p_Actinobacteria	c_Actinomycetia	o_Propionibacteriales	f_Propionibacteriaceae
5.9962	nr_cellular_organisms	d_Bacteria
5.9962	nr_cellular_organisms	d_Bacteria
5.9962	nr_cellular_organisms	d_Bacteria
0.027	nr_cellular_organisms	d_Bacteria	nr_Terrabacteria_group	p_Chloroflexi
0.027	nr_cellular_organisms	d_Bacteria
28.3963	nr_cellular_organisms	d_Bacteria	p_Proteobacteria	c_Betaproteobacteria
0.0007	nr_cellular_organisms	d_Bacteria
0.2506	nr_cellular_organisms	d_Bacteria	p_Proteobacteria
0.3607	nr_cellular_organisms	d_Bacteria	nr_Terrabacteria_group	p_Actinobacteria	c_Actinomycetia	o_Micrococcales	f_Micrococcaceae
0.3607	nr_cellular_organisms	d_Bacteria	nr_Terrabacteria_group
0.3607	nr_cellular_organisms	d_Bacteria	nr_Terrabacteria_group
0.3607	nr_cellular_organisms	d_Bacteria	nr_Terrabacteria_group
4.3817	nr_cellular_organisms
108.18	nr_cellular_organisms	d_Bacteria	p_Proteobacteria	c_Betaproteobacteria	o_Burkholderiales
0.0046	nr_cellular_organisms	d_Bacteria
3.2386	nr_cellular_organisms	d_Bacteria	nr_Terrabacteria_group	p_Chloroflexi
1.4269	nr_cellular_organisms	d_Bacteria	nr_Terrabacteria_group	p_Chloroflexi
1.4269	nr_cellular_organisms	d_Bacteria
0.0684	nr_cellular_organisms	d_Bacteria
0.0009	nr_cellular_organisms	d_Bacteria	nr_Terrabacteria_group
0.0009	nr_cellular_organisms	d_Bacteria
0.0009	nr_cellular_organisms	d_Bacteria
0.0009	nr_cellular_organisms	d_Bacteria
0.0009	nr_cellular_organisms	d_Bacteria
0.1774	nr_cellular_organisms	d_Bacteria
7.225	nr_cellular_organisms	d_Bacteria	p_Proteobacteria	c_Betaproteobacteria	o_Burkholderiales
0.0813	nr_cellular_organisms	d_Bacteria	nr_Terrabacteria_group
2.2012	nr_cellular_organisms	d_Bacteria
0.0112	nr_cellular_organisms	d_Bacteria	p_Proteobacteria	c_Alphaproteobacteria	o_Hyphomicrobiales
0.9236	nr_cellular_organisms	d_Bacteria	p_Proteobacteria	c_Alphaproteobacteria
0.0151	nr_cellular_organisms	d_Bacteria	nr_Terrabacteria_group	p_Chloroflexi
0.1915	nr_cellular_organisms
28.1368	nr_cellular_organisms	d_Bacteria	p_Proteobacteria	c_Alphaproteobacteria	o_Hyphomicrobiales	f_Phyllobacteriaceae	g_Mesorhizobium
0.2064	nr_cellular_organisms	d_Bacteria	nr_Terrabacteria_group	p_Actinobacteria
0.2064	nr_cellular_organisms	d_Bacteria	nr_Terrabacteria_group	p_Actinobacteria
0.2064	nr_cellular_organisms	d_Bacteria	nr_Terrabacteria_group	p_Actinobacteria
0.3853	nr_cellular_organisms	d_Bacteria	p_Proteobacteria	c_Alphaproteobacteria	o_Hyphomicrobiales	f_Phyllobacteriaceae	g_Mesorhizobium
0.2278	nr_cellular_organisms	d_Bacteria
0.2278
0.2278	nr_cellular_organisms	d_Bacteria
0.2278	nr_cellular_organisms	d_Bacteria
0.2278	nr_cellular_organisms	d_Bacteria
0.2278	nr_cellular_organisms	d_Bacteria
0.2278	nr_cellular_organisms	d_Bacteria
0.2278	nr_cellular_organisms	d_Bacteria
29.6385	nr_cellular_organisms	d_Bacteria	nr_Terrabacteria_group	p_Actinobacteria	c_Actinomycetia	o_Propionibacteriales	f_Propionibacteriaceae
0.0077	nr_cellular_organisms	d_Bacteria	nr_Terrabacteria_group	p_Actinobacteria	c_Actinomycetia	o_Corynebacteriales	f_Mycobacteriaceae
0.6351	nr_cellular_organisms	d_Bacteria	nr_Bacteria_incertae_sedis	nr_Bacteria_candidate_phyla	nr_Patescibacteria_group	nr_Parcubacteria_group
5.2657	nr_cellular_organisms	d_Bacteria
4.7655	nr_cellular_organisms	d_Bacteria	nr_Terrabacteria_group
4.7655	nr_cellular_organisms	d_Bacteria
1.1141
1.1141	nr_cellular_organisms	d_Bacteria	nr_Terrabacteria_group	p_Actinobacteria	c_Actinomycetia	o_Corynebacteriales	f_Mycobacteriaceae	g_Mycobacterium
0.0003	nr_cellular_organisms	d_Bacteria
1.0544	nr_cellular_organisms	d_Bacteria	p_Proteobacteria	c_Gammaproteobacteria	o_Xanthomonadales	f_Rhodanobacteraceae
6.1577	nr_cellular_organisms	d_Bacteria	p_Proteobacteria	c_Betaproteobacteria	o_Burkholderiales	f_Burkholderiaceae
5.408	nr_cellular_organisms	d_Bacteria	p_Proteobacteria	c_Alphaproteobacteria
5.408	nr_cellular_organisms	d_Bacteria	p_Proteobacteria
100.031	nr_cellular_organisms	d_Bacteria	p_Proteobacteria	c_Betaproteobacteria	o_Burkholderiales	f_Burkholderiaceae
0.3607	nr_cellular_organisms	d_Bacteria	nr_Terrabacteria_group	p_Actinobacteria	c_Actinomycetia	o_Micrococcales	f_Micrococcaceae
0.001	nr_cellular_organisms	d_Bacteria
0.1294	nr_cellular_organisms	d_Bacteria	nr_Terrabacteria_group	p_Actinobacteria	c_Actinomycetia	o_Corynebacteriales
0.1294	nr_cellular_organisms	d_Bacteria	nr_Terrabacteria_group	p_Actinobacteria	c_Actinomycetia
0.3607	nr_cellular_organisms	d_Bacteria
0.3607	nr_cellular_organisms	d_Bacteria	nr_Terrabacteria_group	p_Actinobacteria	c_Actinomycetia	o_Micrococcales	f_Micrococcaceae
0.4211	nr_cellular_organisms	d_Bacteria	p_Proteobacteria	c_Betaproteobacteria
0.5419	nr_cellular_organisms	d_Bacteria	p_Proteobacteria
0.5419	nr_cellular_organisms	d_Bacteria	p_Proteobacteria	c_Alphaproteobacteria	o_Hyphomicrobiales
0.3607	nr_cellular_organisms	d_Bacteria	nr_Terrabacteria_group	p_Actinobacteria	c_Actinomycetia	o_Micrococcales
0.2147	nr_cellular_organisms	d_Bacteria	p_Proteobacteria
0.2147	nr_cellular_organisms	d_Bacteria	p_Proteobacteria	c_Betaproteobacteria	o_Burkholderiales	f_Burkholderiaceae
0.2147	nr_cellular_organisms	d_Bacteria	p_Proteobacteria	c_Betaproteobacteria	o_Burkholderiales	f_Burkholderiaceae
0.2147	nr_cellular_organisms	d_Bacteria	p_Proteobacteria	c_Betaproteobacteria	o_Burkholderiales	f_Burkholderiaceae
0.2147	nr_cellular_organisms	d_Bacteria	p_Proteobacteria	c_Betaproteobacteria	o_Burkholderiales	f_Burkholderiaceae
0.2147	nr_cellular_organisms	d_Bacteria	p_Proteobacteria	c_Betaproteobacteria	o_Burkholderiales	f_Burkholderiaceae
0.2147	nr_cellular_organisms	d_Bacteria	p_Proteobacteria	c_Betaproteobacteria	o_Burkholderiales	f_Burkholderiaceae
0.3453	nr_cellular_organisms	d_Bacteria	p_Proteobacteria	c_Alphaproteobacteria	o_Hyphomicrobiales	f_Bradyrhizobiaceae	g_Bradyrhizobium
0.9126	nr_cellular_organisms	d_Bacteria	nr_FCB_group	nr_Bacteroidetes/Chlorobi_group	p_Bacteroidetes
0.3957	nr_cellular_organisms	d_Bacteria	p_Proteobacteria	c_Alphaproteobacteria
0.0102	nr_cellular_organisms	d_Bacteria	p_Proteobacteria	c_Gammaproteobacteria
0.4891	nr_cellular_organisms	d_Bacteria	p_Proteobacteria	c_Alphaproteobacteria
0.4891	nr_cellular_organisms	d_Bacteria	p_Proteobacteria	c_Alphaproteobacteria
0.4891	nr_cellular_organisms	d_Bacteria	p_Proteobacteria
0.4891	nr_cellular_organisms	d_Bacteria	p_Proteobacteria	c_Alphaproteobacteria
0.4891	nr_cellular_organisms	d_Bacteria	p_Proteobacteria	c_Alphaproteobacteria
0.0027	nr_cellular_organisms	d_Bacteria	nr_Terrabacteria_group	p_Actinobacteria	c_Actinomycetia	o_Corynebacteriales	f_Mycobacteriaceae
0.0288	nr_cellular_organisms	d_Bacteria	p_Proteobacteria	c_Alphaproteobacteria
4.9377	nr_cellular_organisms	d_Bacteria	p_Proteobacteria	c_Alphaproteobacteria
0.0484	nr_cellular_organisms	d_Bacteria	nr_Terrabacteria_group	p_Actinobacteria	c_Actinomycetia	o_Corynebacteriales	f_Corynebacteriaceae	g_Corynebacterium
0.0484	nr_cellular_organisms	d_Bacteria
26.7565	nr_cellular_organisms	d_Bacteria	nr_Bacteria_incertae_sedis	nr_Bacteria_candidate_phyla	nr_Patescibacteria_group
0.0004	nr_cellular_organisms	d_Bacteria	p_Proteobacteria
109.171	nr_cellular_organisms	d_Bacteria	p_Proteobacteria	c_Betaproteobacteria	o_Burkholderiales	f_Burkholderiaceae
109.171	nr_cellular_organisms	d_Bacteria	p_Proteobacteria
0.0009	nr_cellular_organisms	d_Bacteria	nr_Terrabacteria_group	p_Chloroflexi
0.0009	nr_cellular_organisms	d_Bacteria
0.0009	nr_cellular_organisms	d_Bacteria
0.0009	nr_cellular_organisms	d_Bacteria
4.5513	nr_cellular_organisms	d_Bacteria	p_Proteobacteria	c_Alphaproteobacteria
1.3702	nr_cellular_organisms	d_Bacteria	p_Proteobacteria	c_Alphaproteobacteria	o_Hyphomicrobiales	f_Bradyrhizobiaceae
2.3978	nr_cellular_organisms	d_Bacteria	p_Proteobacteria	c_Gammaproteobacteria	o_Xanthomonadales	f_Rhodanobacteraceae
18.422	nr_cellular_organisms	d_Bacteria	nr_Terrabacteria_group	p_Actinobacteria	c_Actinomycetia	o_Corynebacteriales
1.98	nr_cellular_organisms	d_Bacteria
4.9659	nr_cellular_organisms	d_Bacteria
62.9836	nr_cellular_organisms	d_Bacteria	nr_Terrabacteria_group	p_Firmicutes	c_Bacilli	o_Lactobacillales	f_Streptococcaceae	g_Streptococcus
0.0855	nr_cellular_organisms	d_Bacteria
0.0855	nr_cellular_organisms	d_Bacteria
0.0855	nr_cellular_organisms	d_Bacteria
0.0855	nr_cellular_organisms	d_Bacteria	nr_Terrabacteria_group
0.0513	nr_cellular_organisms	d_Bacteria
86.9708	nr_cellular_organisms	d_Bacteria	p_Proteobacteria	c_Betaproteobacteria	o_Burkholderiales	f_Burkholderiaceae
86.9708	nr_cellular_organisms	d_Bacteria
86.9708	nr_cellular_organisms	d_Bacteria	p_Proteobacteria	c_Betaproteobacteria	o_Burkholderiales
86.9708	nr_cellular_organisms	d_Bacteria	p_Proteobacteria	c_Betaproteobacteria	o_Burkholderiales	f_Burkholderiaceae
1.0431	nr_cellular_organisms	d_Bacteria	nr_Terrabacteria_group	p_Actinobacteria	c_Actinomycetia
0.0211	nr_cellular_organisms
5.5519	nr_cellular_organisms	d_Bacteria	p_Proteobacteria	c_Betaproteobacteria	o_Burkholderiales	f_Burkholderiaceae
5.5519	nr_cellular_organisms	d_Bacteria	p_Proteobacteria	c_Betaproteobacteria	o_Burkholderiales	f_Burkholderiaceae
0.0078	nr_cellular_organisms
27.331	nr_cellular_organisms	d_Bacteria
7.225	nr_cellular_organisms	d_Bacteria	p_Proteobacteria	c_Betaproteobacteria	o_Burkholderiales	f_Burkholderiaceae
0.5275	nr_cellular_organisms	d_Bacteria	nr_Terrabacteria_group	p_Actinobacteria	c_Actinomycetia	o_Corynebacteriales	f_Mycobacteriaceae	g_Mycobacterium
0.5275	nr_cellular_organisms	d_Bacteria	nr_Terrabacteria_group	p_Actinobacteria	c_Actinomycetia	o_Corynebacteriales	f_Mycobacteriaceae	g_Mycobacterium
0.5275	nr_cellular_organisms	d_Bacteria	nr_Terrabacteria_group	p_Actinobacteria	c_Actinomycetia	o_Corynebacteriales	f_Mycobacteriaceae	g_Mycobacterium
0.5275	nr_cellular_organisms	d_Bacteria	nr_Terrabacteria_group	p_Actinobacteria	c_Actinomycetia	o_Corynebacteriales	f_Mycobacteriaceae
0.5275	nr_cellular_organisms	d_Bacteria	nr_Terrabacteria_group	p_Actinobacteria	c_Actinomycetia	o_Corynebacteriales	f_Mycobacteriaceae	g_Mycobacterium
0.0589	nr_cellular_organisms	d_Bacteria	nr_Terrabacteria_group	p_Actinobacteria	c_Actinomycetia
7.225	nr_cellular_organisms	d_Bacteria	p_Proteobacteria	c_Betaproteobacteria	o_Burkholderiales	f_Burkholderiaceae
0.018	nr_cellular_organisms	d_Bacteria
0.018	nr_cellular_organisms	d_Bacteria
0.018	nr_cellular_organisms
0.018	nr_cellular_organisms
0.8435	nr_cellular_organisms	d_Bacteria	nr_Bacteria_incertae_sedis	nr_Bacteria_candidate_phyla	nr_Patescibacteria_group	nr_Parcubacteria_group
2.7698	nr_cellular_organisms	d_Bacteria	nr_Terrabacteria_group	p_Actinobacteria	c_Actinomycetia	o_Corynebacteriales	f_Mycobacteriaceae	g_Mycobacterium
0.0479	nr_cellular_organisms	d_Bacteria	nr_Terrabacteria_group
0.0479	nr_cellular_organisms	d_Bacteria	nr_Terrabacteria_group
0.008	nr_cellular_organisms	d_Bacteria
2.673	nr_cellular_organisms	d_Bacteria
2.673	nr_cellular_organisms	d_Bacteria
11.1619	nr_cellular_organisms	d_Bacteria	nr_Terrabacteria_group	p_Actinobacteria	c_Actinomycetia	o_Corynebacteriales
60.702	nr_cellular_organisms	d_Bacteria	nr_Terrabacteria_group	p_Actinobacteria	c_Actinomycetia	o_Propionibacteriales	f_Propionibacteriaceae
0.0014	nr_cellular_organisms	d_Bacteria	nr_Terrabacteria_group	p_Chloroflexi
2.2012	nr_cellular_organisms	d_Bacteria
0.4971	nr_cellular_organisms	d_Bacteria	p_Proteobacteria	c_Alphaproteobacteria	o_Hyphomicrobiales
0.4971	nr_cellular_organisms	d_Bacteria
0.0415	nr_cellular_organisms	d_Bacteria	nr_Bacteria_incertae_sedis	nr_Bacteria_candidate_phyla	nr_Patescibacteria_group	nr_Parcubacteria_group
0.0019
0.367	nr_cellular_organisms	d_Bacteria	nr_Terrabacteria_group	p_Actinobacteria	c_Actinomycetia	o_Corynebacteriales	f_Mycobacteriaceae	g_Mycobacterium
0.367	nr_cellular_organisms	d_Bacteria	nr_Terrabacteria_group	p_Actinobacteria	c_Actinomycetia	o_Corynebacteriales	f_Mycobacteriaceae	g_Mycobacterium
0.367	nr_cellular_organisms	d_Bacteria	nr_Terrabacteria_group	p_Actinobacteria	c_Actinomycetia	o_Corynebacteriales	f_Mycobacteriaceae
0.367	nr_cellular_organisms	d_Bacteria	nr_Terrabacteria_group	p_Actinobacteria	c_Actinomycetia	o_Corynebacteriales	f_Mycobacteriaceae
0.367	nr_cellular_organisms	d_Bacteria	nr_Terrabacteria_group	p_Actinobacteria	c_Actinomycetia	o_Corynebacteriales	f_Mycobacteriaceae	g_Mycobacterium
0.9833	nr_cellular_organisms	d_Bacteria	p_Proteobacteria	c_Betaproteobacteria	o_Burkholderiales	f_Burkholderiaceae
0.9833	nr_cellular_organisms	d_Bacteria	p_Proteobacteria	c_Betaproteobacteria	o_Burkholderiales	f_Burkholderiaceae
0.9833	nr_cellular_organisms	d_Bacteria	p_Proteobacteria	c_Betaproteobacteria	o_Burkholderiales	f_Burkholderiaceae
0.7065	nr_cellular_organisms	d_Bacteria	nr_Terrabacteria_group	p_Chloroflexi
1.1115	nr_cellular_organisms	d_Bacteria	nr_Bacteria_incertae_sedis	nr_Bacteria_candidate_phyla	nr_Patescibacteria_group	nr_Parcubacteria_group
24.7344	nr_cellular_organisms	d_Bacteria	nr_Terrabacteria_group	p_Firmicutes	c_Bacilli	o_Lactobacillales	f_Streptococcaceae	g_Streptococcus
24.7344	nr_cellular_organisms	d_Bacteria	nr_Terrabacteria_group	p_Firmicutes	c_Bacilli	o_Lactobacillales	f_Streptococcaceae	g_Streptococcus
1.1115	nr_cellular_organisms	d_Bacteria	nr_Bacteria_incertae_sedis	nr_Bacteria_candidate_phyla	nr_Patescibacteria_group
0.0232	nr_cellular_organisms	d_Bacteria
1.1115	nr_cellular_organisms	d_Bacteria	nr_Bacteria_incertae_sedis	nr_Bacteria_candidate_phyla	nr_Patescibacteria_group	nr_Parcubacteria_group
0.0319	nr_cellular_organisms	d_Bacteria	nr_Terrabacteria_group	p_Chloroflexi
0.68	nr_cellular_organisms	d_Bacteria
3.5242	nr_cellular_organisms	d_Bacteria	p_Proteobacteria	c_Betaproteobacteria	o_Burkholderiales	f_Burkholderiaceae
35.6122	nr_cellular_organisms	d_Bacteria	p_Proteobacteria	c_Gammaproteobacteria	o_Enterobacterales	f_Enterobacteriaceae	nr_Klebsiella/Raoultella_group
0.5404	nr_cellular_organisms	d_Bacteria	nr_FCB_group	nr_Bacteroidetes/Chlorobi_group	p_Bacteroidetes
0.2805	nr_cellular_organisms	d_Bacteria	p_Proteobacteria	c_Betaproteobacteria	o_Burkholderiales	f_Burkholderiaceae
0.6928	nr_cellular_organisms	d_Bacteria
0.6928	nr_cellular_organisms	d_Bacteria
0.6928	nr_cellular_organisms	d_Bacteria
0.1065	nr_cellular_organisms	d_Bacteria	nr_Terrabacteria_group	p_Actinobacteria	c_Actinomycetia
4.5963	nr_cellular_organisms	d_Bacteria	nr_Terrabacteria_group	p_Actinobacteria	c_Actinomycetia
9.2688	nr_cellular_organisms
2.7769	nr_cellular_organisms	d_Bacteria	nr_Terrabacteria_group	p_Actinobacteria	c_Actinomycetia	o_Actinomycetales	f_Actinomycetaceae	g_Actinomyces
16.8939	nr_cellular_organisms	d_Bacteria
28.5763
1.4231	nr_cellular_organisms	d_Bacteria
0.0114	nr_cellular_organisms	d_Bacteria
0.0114	nr_cellular_organisms	d_Bacteria	p_Proteobacteria	c_Alphaproteobacteria
0.0114	nr_cellular_organisms	d_Bacteria	p_Proteobacteria	c_Alphaproteobacteria
0.0114	nr_cellular_organisms	d_Bacteria	p_Proteobacteria	c_Alphaproteobacteria
0.0114	nr_cellular_organisms	d_Bacteria	p_Proteobacteria	c_Alphaproteobacteria	o_Hyphomicrobiales
0.0497	nr_cellular_organisms	d_Bacteria	nr_Terrabacteria_group	p_Chloroflexi
0.1455	nr_cellular_organisms	d_Bacteria
0.1455	nr_cellular_organisms	d_Bacteria
0.0083	nr_cellular_organisms	d_Bacteria	nr_Terrabacteria_group	p_Chloroflexi
1.9918	nr_cellular_organisms	d_Bacteria
0.0018	nr_cellular_organisms	d_Bacteria	p_Proteobacteria	nr_delta/epsilon_subdivisions	c_Deltaproteobacteria
0.0049	nr_cellular_organisms	d_Eukaryota	nr_Viridiplantae	p_Streptophyta	nr_Streptophytina	nr_Embryophyta	nr_Tracheophyta	nr_Euphyllophyta	nr_Spermatophyta	c_Magnoliopsida	nr_Mesangiospermae	nr_eudicotyledons	nr_Gunneridae	nr_Pentapetalae	nr_rosids	nr_fabids	o_Cucurbitales
0.5283	nr_cellular_organisms	d_Bacteria
0.0144	nr_cellular_organisms	d_Bacteria	nr_Terrabacteria_group
3.6241	nr_cellular_organisms	d_Bacteria	p_Proteobacteria	c_Alphaproteobacteria
3.6241	nr_cellular_organisms	d_Bacteria	p_Proteobacteria	c_Alphaproteobacteria
2.3611	nr_cellular_organisms	d_Bacteria
1.8109	nr_cellular_organisms	d_Bacteria
3.6121	nr_cellular_organisms	d_Bacteria
3.6121	nr_cellular_organisms	d_Bacteria
0.0002	nr_cellular_organisms	d_Bacteria	p_Proteobacteria
0.0007	nr_cellular_organisms	d_Archaea
0.0372	nr_cellular_organisms	d_Bacteria
0.0007	nr_cellular_organisms	d_Archaea
0.0007	nr_cellular_organisms	d_Archaea
1.2152	nr_cellular_organisms
2.418	nr_cellular_organisms	d_Bacteria	p_Proteobacteria	c_Alphaproteobacteria
2.0989
0.2037	nr_cellular_organisms	d_Bacteria
1.1159	nr_cellular_organisms	d_Bacteria
1.1159	nr_cellular_organisms	d_Bacteria	nr_Terrabacteria_group	p_Chloroflexi
0.3607	nr_cellular_organisms	d_Bacteria
0.3607	nr_cellular_organisms	d_Bacteria	nr_Terrabacteria_group
0.0077	nr_cellular_organisms	d_Bacteria	nr_Terrabacteria_group	p_Actinobacteria	c_Actinomycetia
2.6148	nr_cellular_organisms	d_Bacteria	p_Proteobacteria	c_Alphaproteobacteria
0.0004	nr_cellular_organisms	d_Bacteria	p_Proteobacteria
0.2458	nr_cellular_organisms	d_Bacteria
0.5024	nr_cellular_organisms	d_Bacteria	p_Proteobacteria	c_Alphaproteobacteria	o_Hyphomicrobiales	f_Bradyrhizobiaceae
5.3341	nr_cellular_organisms	d_Bacteria
0.0001	nr_cellular_organisms	d_Bacteria
0.9378	nr_cellular_organisms	d_Bacteria
4.7777	nr_cellular_organisms	d_Bacteria	p_Proteobacteria	c_Alphaproteobacteria
0.2064	nr_cellular_organisms	d_Bacteria	nr_Terrabacteria_group	p_Actinobacteria
5.6505	nr_cellular_organisms	d_Bacteria	nr_Terrabacteria_group
7.9639	nr_cellular_organisms	d_Bacteria
0.3716	nr_cellular_organisms	d_Bacteria	nr_Bacteria_incertae_sedis	nr_Bacteria_candidate_phyla	nr_Patescibacteria_group	nr_Parcubacteria_group
1.2125	nr_cellular_organisms	d_Bacteria
0.028	nr_cellular_organisms	d_Bacteria	nr_Bacteria_incertae_sedis	nr_Bacteria_candidate_phyla
0.235	nr_cellular_organisms	d_Bacteria	nr_Terrabacteria_group	p_Actinobacteria
0.235	nr_cellular_organisms	d_Bacteria	nr_Terrabacteria_group	p_Actinobacteria
0.235	nr_cellular_organisms	d_Bacteria	nr_Terrabacteria_group	p_Actinobacteria
0.235	nr_cellular_organisms	d_Bacteria	nr_Terrabacteria_group	p_Actinobacteria
2.3376	nr_cellular_organisms	d_Bacteria	nr_Terrabacteria_group
10.2883	nr_cellular_organisms	d_Bacteria
2.3376	nr_cellular_organisms	d_Bacteria	nr_Terrabacteria_group
6.0393	nr_cellular_organisms	d_Bacteria	p_Proteobacteria	c_Alphaproteobacteria
6.0393	nr_cellular_organisms	d_Bacteria	p_Proteobacteria	c_Alphaproteobacteria
6.0393	nr_cellular_organisms	d_Bacteria	p_Proteobacteria	c_Alphaproteobacteria
6.0393	nr_cellular_organisms	d_Bacteria	p_Proteobacteria	c_Alphaproteobacteria
6.0393	nr_cellular_organisms	d_Bacteria	p_Proteobacteria	c_Alphaproteobacteria
6.0393	nr_cellular_organisms	d_Bacteria	p_Proteobacteria	c_Alphaproteobacteria
0.0097	nr_cellular_organisms	d_Bacteria
0.0772	nr_cellular_organisms	d_Bacteria
0.0847	nr_cellular_organisms	d_Bacteria	p_Proteobacteria	c_Gammaproteobacteria	o_Xanthomonadales	f_Rhodanobacteraceae
3.0826	nr_cellular_organisms
0.2309	nr_cellular_organisms	d_Bacteria	nr_Terrabacteria_group	p_Chloroflexi
0.0006	nr_cellular_organisms	d_Archaea	nr_TACK_group	p_Candidatus_Bathyarchaeota	nr_unclassified_Candidatus_Bathyarchaeota
0.0006	nr_cellular_organisms	d_Archaea
0.0006	nr_cellular_organisms	d_Archaea	nr_TACK_group	p_Candidatus_Bathyarchaeota
0.0036	nr_cellular_organisms	d_Archaea	nr_TACK_group	p_Candidatus_Bathyarchaeota	nr_unclassified_Candidatus_Bathyarchaeota
0.0177	nr_cellular_organisms	d_Bacteria	p_Proteobacteria	c_Alphaproteobacteria	o_Hyphomicrobiales
0.9771	nr_cellular_organisms	d_Bacteria	p_Proteobacteria	c_Alphaproteobacteria
0.9771	nr_cellular_organisms	d_Bacteria	p_Proteobacteria	c_Alphaproteobacteria
0.6874	nr_cellular_organisms	d_Bacteria	p_Proteobacteria	c_Alphaproteobacteria	o_Hyphomicrobiales	f_Bradyrhizobiaceae
9.9562	nr_cellular_organisms	d_Bacteria
31.6157	nr_cellular_organisms	d_Bacteria	nr_Terrabacteria_group	p_Chloroflexi
31.6157	nr_cellular_organisms	d_Bacteria	nr_Terrabacteria_group
31.6157	nr_cellular_organisms	d_Bacteria
31.6157	nr_cellular_organisms	d_Bacteria
0.6801	nr_cellular_organisms
0.6801	nr_cellular_organisms	d_Bacteria	nr_Bacteria_incertae_sedis	nr_Bacteria_candidate_phyla	nr_Patescibacteria_group
0.0114	nr_cellular_organisms	d_Bacteria	p_Proteobacteria	c_Alphaproteobacteria	o_Hyphomicrobiales
49.7531	nr_cellular_organisms	d_Bacteria	nr_Terrabacteria_group	p_Firmicutes	c_Bacilli	o_Bacillales
0.123	nr_cellular_organisms	d_Bacteria
0.1277	nr_cellular_organisms	d_Bacteria
22.9088	nr_cellular_organisms	d_Bacteria
1.0626	nr_cellular_organisms	d_Bacteria
4.9632	nr_cellular_organisms	d_Bacteria	p_Proteobacteria
4.0951	nr_cellular_organisms	d_Bacteria	nr_Terrabacteria_group	p_Actinobacteria	c_Actinomycetia
4.0231	nr_cellular_organisms	d_Bacteria
1.1827	nr_cellular_organisms	d_Bacteria	nr_Terrabacteria_group
0.48	nr_cellular_organisms	d_Bacteria	p_Proteobacteria	c_Alphaproteobacteria
0.172	nr_cellular_organisms
5.5232	nr_cellular_organisms	d_Bacteria	p_Proteobacteria	c_Alphaproteobacteria	o_Hyphomicrobiales	f_Bradyrhizobiaceae	g_Bradyrhizobium
5.5232	nr_cellular_organisms	d_Bacteria	p_Proteobacteria	c_Alphaproteobacteria	o_Hyphomicrobiales	f_Bradyrhizobiaceae	g_Bradyrhizobium
0.0018	nr_cellular_organisms	d_Bacteria	p_Proteobacteria	nr_delta/epsilon_subdivisions	c_Deltaproteobacteria
0.0018	nr_cellular_organisms	d_Bacteria
0.0018	nr_cellular_organisms	d_Bacteria
0.0018	nr_cellular_organisms	d_Bacteria
0.0018	nr_cellular_organisms	d_Bacteria
0.0018	nr_cellular_organisms	d_Bacteria
0.0018	nr_cellular_organisms	d_Bacteria
0.137
0.0005	nr_cellular_organisms	d_Bacteria
0.3122	nr_cellular_organisms	d_Bacteria	nr_Terrabacteria_group	p_Actinobacteria	c_Actinomycetia	o_Micrococcales	f_Micrococcaceae
0.3122	nr_cellular_organisms	d_Bacteria	nr_Terrabacteria_group	p_Actinobacteria	c_Actinomycetia	o_Micrococcales
0.1512	nr_cellular_organisms	d_Bacteria
0.5379	nr_cellular_organisms	d_Bacteria
0.004	nr_cellular_organisms	d_Bacteria
1.6602	nr_cellular_organisms	d_Bacteria	p_Proteobacteria	c_Betaproteobacteria	o_Burkholderiales	f_Burkholderiaceae
1.6602	nr_cellular_organisms	d_Bacteria	p_Proteobacteria	c_Betaproteobacteria	o_Burkholderiales	f_Burkholderiaceae
1.6602	nr_cellular_organisms	d_Bacteria	p_Proteobacteria	c_Betaproteobacteria	o_Burkholderiales	f_Burkholderiaceae
103.036	nr_cellular_organisms	d_Bacteria	p_Proteobacteria	c_Betaproteobacteria	o_Burkholderiales	f_Burkholderiaceae
57.0266	nr_cellular_organisms	d_Bacteria	nr_Terrabacteria_group	p_Actinobacteria	c_Actinomycetia	o_Propionibacteriales	f_Propionibacteriaceae
0.0225	nr_cellular_organisms	d_Bacteria	p_Proteobacteria	c_Alphaproteobacteria
6.7411	nr_cellular_organisms	d_Bacteria	p_Proteobacteria	c_Alphaproteobacteria
31.7377	nr_cellular_organisms	d_Bacteria	p_Proteobacteria	c_Betaproteobacteria
0.3789	nr_cellular_organisms	d_Bacteria	nr_Terrabacteria_group	p_Actinobacteria	c_Actinomycetia	o_Corynebacteriales
0.091	nr_cellular_organisms	d_Bacteria
0.0489	nr_cellular_organisms	d_Bacteria
0.0489	nr_cellular_organisms	d_Bacteria
0.7256	nr_cellular_organisms	d_Bacteria
3.0286	nr_cellular_organisms	d_Bacteria	p_Proteobacteria	c_Alphaproteobacteria	o_Hyphomicrobiales	f_Bradyrhizobiaceae
12.8951	nr_cellular_organisms	d_Bacteria	p_Proteobacteria	c_Gammaproteobacteria	o_Enterobacterales
30.2276	nr_cellular_organisms	d_Bacteria	p_Proteobacteria	c_Betaproteobacteria	o_Burkholderiales	f_Burkholderiaceae
0.1866	nr_cellular_organisms	d_Bacteria	p_Proteobacteria	c_Betaproteobacteria	o_Burkholderiales	f_Burkholderiaceae
1.0309	nr_cellular_organisms	d_Bacteria	nr_Bacteria_incertae_sedis	nr_Bacteria_candidate_phyla	nr_Patescibacteria_group	nr_Parcubacteria_group
0.1153	nr_cellular_organisms	d_Bacteria	p_Proteobacteria	c_Gammaproteobacteria	o_Xanthomonadales	f_Rhodanobacteraceae
5.6791	nr_cellular_organisms	d_Bacteria
0.0006	nr_cellular_organisms	d_Bacteria
0.0006	nr_cellular_organisms	d_Bacteria
0.0006	nr_cellular_organisms
0.0519	nr_cellular_organisms	d_Bacteria
7.6051	nr_cellular_organisms	d_Bacteria	p_Proteobacteria	c_Alphaproteobacteria
7.4401	nr_cellular_organisms	d_Bacteria	nr_Terrabacteria_group	p_Actinobacteria	c_Actinomycetia	o_Micrococcales	f_Micrococcaceae
2.3111	nr_cellular_organisms	d_Bacteria	p_Proteobacteria	c_Gammaproteobacteria	o_Xanthomonadales
1.0688	nr_cellular_organisms	d_Bacteria	p_Proteobacteria	c_Betaproteobacteria	o_Burkholderiales
0.1042	nr_cellular_organisms	d_Bacteria
41.3133	nr_cellular_organisms	d_Bacteria
1.1561	nr_cellular_organisms	d_Bacteria	nr_Terrabacteria_group	p_Actinobacteria	c_Actinomycetia	o_Corynebacteriales	f_Mycobacteriaceae
0.4505	nr_cellular_organisms	d_Bacteria	nr_Bacteria_incertae_sedis	nr_Bacteria_candidate_phyla	nr_Patescibacteria_group
0.0048	nr_cellular_organisms	d_Bacteria
0.4685	nr_cellular_organisms	d_Bacteria
2.1256	nr_cellular_organisms	d_Bacteria	p_Proteobacteria	c_Gammaproteobacteria	o_Xanthomonadales
2.1256	nr_cellular_organisms	d_Bacteria	p_Proteobacteria	c_Gammaproteobacteria	o_Xanthomonadales	f_Rhodanobacteraceae
0.0277	nr_cellular_organisms	d_Bacteria
0.0222	nr_cellular_organisms	d_Bacteria	p_Proteobacteria	c_Alphaproteobacteria	o_Hyphomicrobiales	f_Bradyrhizobiaceae	g_Bradyrhizobium
4.1627	nr_cellular_organisms	d_Bacteria
4.1627	nr_cellular_organisms	d_Bacteria
1.2323	nr_cellular_organisms	d_Bacteria	nr_Terrabacteria_group	p_Actinobacteria	c_Actinomycetia	o_Corynebacteriales	f_Mycobacteriaceae	g_Mycobacterium
1.484	nr_cellular_organisms	d_Bacteria	nr_Terrabacteria_group	p_Actinobacteria	c_Actinomycetia	o_Corynebacteriales	f_Mycobacteriaceae	g_Mycobacterium
5.142	nr_cellular_organisms	d_Bacteria
2.5212	nr_cellular_organisms	d_Bacteria	p_Proteobacteria	c_Alphaproteobacteria	o_Hyphomicrobiales	f_Bradyrhizobiaceae	g_Bradyrhizobium
0.2273	nr_cellular_organisms	d_Bacteria
1.9053	nr_cellular_organisms	d_Bacteria	p_Proteobacteria	c_Betaproteobacteria	o_Burkholderiales	f_Burkholderiaceae
1.122	nr_cellular_organisms	d_Bacteria
0.9002	nr_cellular_organisms	d_Bacteria	nr_FCB_group	nr_Bacteroidetes/Chlorobi_group	p_Bacteroidetes
0.3778	nr_cellular_organisms	d_Bacteria	p_Proteobacteria	c_Betaproteobacteria	o_Burkholderiales	f_Burkholderiaceae
23.2343	nr_cellular_organisms	d_Bacteria
14.7463	nr_cellular_organisms	d_Bacteria	p_Proteobacteria	c_Alphaproteobacteria
0.3347	nr_cellular_organisms	d_Bacteria
0.0008
0.0124	nr_cellular_organisms	d_Bacteria
0.0004	nr_cellular_organisms	d_Bacteria
0.1218	nr_cellular_organisms	d_Bacteria	nr_Bacteria_incertae_sedis	nr_Bacteria_candidate_phyla	nr_Patescibacteria_group
8.0697	nr_cellular_organisms	d_Bacteria	p_Proteobacteria
3.2679	nr_cellular_organisms	d_Bacteria	nr_Terrabacteria_group	p_Chloroflexi
24.5274	nr_cellular_organisms	d_Bacteria
12.7944	nr_cellular_organisms	d_Bacteria	nr_Terrabacteria_group	p_Actinobacteria	c_Actinomycetia
0.0008	nr_cellular_organisms	d_Bacteria
60.5083	nr_cellular_organisms	d_Bacteria	nr_Terrabacteria_group	p_Actinobacteria	c_Actinomycetia	o_Propionibacteriales	f_Propionibacteriaceae
0.0863	nr_cellular_organisms	d_Bacteria	nr_Terrabacteria_group	p_Actinobacteria	c_Actinomycetia	o_Micrococcales	f_Micrococcaceae
24.5309	nr_cellular_organisms	d_Bacteria	p_Proteobacteria	c_Betaproteobacteria	o_Neisseriales	f_Neisseriaceae
26.9931	nr_cellular_organisms	d_Bacteria	p_Proteobacteria	c_Betaproteobacteria	o_Burkholderiales	f_Burkholderiaceae
26.9931	nr_cellular_organisms	d_Bacteria	p_Proteobacteria	c_Betaproteobacteria	o_Burkholderiales	f_Burkholderiaceae
26.9931	nr_cellular_organisms	d_Bacteria	p_Proteobacteria	c_Betaproteobacteria	o_Burkholderiales	f_Burkholderiaceae
26.9931	nr_cellular_organisms	d_Bacteria	p_Proteobacteria	c_Betaproteobacteria	o_Burkholderiales	f_Burkholderiaceae
0.1095	nr_cellular_organisms	d_Bacteria
13.0274	nr_cellular_organisms	d_Bacteria	p_Proteobacteria	c_Betaproteobacteria	o_Burkholderiales	f_Burkholderiaceae
13.0274	nr_cellular_organisms	d_Bacteria	p_Proteobacteria
0.066	nr_cellular_organisms	d_Bacteria
0.3671	nr_cellular_organisms	d_Bacteria	nr_Terrabacteria_group	p_Actinobacteria	c_Actinomycetia	o_Corynebacteriales	f_Nocardiaceae	g_Rhodococcus
0.0007	nr_cellular_organisms	d_Bacteria
4.8488	nr_cellular_organisms	d_Bacteria
0.0635	nr_cellular_organisms	d_Bacteria	nr_Bacteria_incertae_sedis	nr_Bacteria_candidate_phyla	nr_Patescibacteria_group
0.5929	nr_cellular_organisms	d_Bacteria	nr_Terrabacteria_group	p_Actinobacteria	c_Actinomycetia	o_Corynebacteriales	f_Mycobacteriaceae	g_Mycobacterium
26.089	nr_cellular_organisms	d_Bacteria
0.0246	nr_cellular_organisms	d_Bacteria	nr_Terrabacteria_group	p_Chloroflexi
0.0246	nr_cellular_organisms	d_Bacteria	nr_Terrabacteria_group	p_Chloroflexi
0.0246	nr_cellular_organisms	d_Bacteria
0.2278	nr_cellular_organisms	d_Bacteria
0.2278	nr_cellular_organisms	d_Bacteria	nr_Bacteria_incertae_sedis	nr_Bacteria_candidate_phyla	nr_Patescibacteria_group	nr_Parcubacteria_group
0.0009	nr_cellular_organisms	d_Bacteria
0.0311	nr_cellular_organisms	d_Bacteria	nr_Terrabacteria_group	p_Actinobacteria	c_Actinomycetia	o_Corynebacteriales	f_Nocardiaceae	g_Rhodococcus
0.0009	nr_cellular_organisms	d_Bacteria	nr_Terrabacteria_group	p_Chloroflexi
0.0009	nr_cellular_organisms	d_Bacteria	nr_Terrabacteria_group
0.0009	nr_cellular_organisms	d_Bacteria	nr_Terrabacteria_group
0.0009	nr_cellular_organisms	d_Bacteria
0.0009	nr_cellular_organisms	d_Bacteria	nr_Terrabacteria_group	p_Chloroflexi
2.5761	nr_cellular_organisms	d_Bacteria	p_Proteobacteria	c_Gammaproteobacteria	o_Xanthomonadales
0.0006	nr_cellular_organisms	d_Bacteria
46.0547	nr_cellular_organisms	d_Bacteria
0.0293	nr_cellular_organisms	d_Bacteria
1.2302	nr_cellular_organisms	d_Bacteria
3.0331	nr_cellular_organisms	d_Bacteria	p_Proteobacteria
0.0101	nr_cellular_organisms	d_Bacteria
0.0054	nr_cellular_organisms	d_Bacteria
0.0054	nr_cellular_organisms	d_Bacteria
0.6647	nr_cellular_organisms	d_Bacteria	nr_Terrabacteria_group	p_Actinobacteria	c_Actinomycetia	o_Streptomycetales	f_Streptomycetaceae	g_Streptomyces
0.0054	nr_cellular_organisms	d_Bacteria
0.0003	nr_cellular_organisms
0.3252	nr_cellular_organisms	d_Bacteria	nr_Terrabacteria_group	p_Actinobacteria	c_Actinomycetia	o_Micrococcales	f_Micrococcaceae	g_Kocuria
26.708	nr_cellular_organisms	d_Bacteria	nr_Bacteria_incertae_sedis	nr_Bacteria_candidate_phyla	nr_Patescibacteria_group
3.6909	nr_cellular_organisms	d_Bacteria	nr_Terrabacteria_group	p_Actinobacteria	c_Actinomycetia	o_Corynebacteriales
2.7838	nr_cellular_organisms	d_Bacteria	nr_Terrabacteria_group	p_Actinobacteria	c_Actinomycetia
0.128	nr_cellular_organisms	d_Bacteria
3.0037	nr_cellular_organisms
0.128	nr_cellular_organisms	d_Bacteria
0.2888	nr_cellular_organisms	d_Bacteria
0.2888	nr_cellular_organisms	d_Bacteria
0.6412	nr_cellular_organisms	d_Bacteria	nr_Terrabacteria_group	p_Actinobacteria	c_Actinomycetia	o_Streptomycetales	f_Streptomycetaceae	g_Streptomyces
0.0064	nr_cellular_organisms	d_Archaea	p_Euryarchaeota
0.0054	nr_cellular_organisms	d_Bacteria
0.0054	nr_cellular_organisms	d_Bacteria
29.299	nr_cellular_organisms	d_Bacteria	nr_Terrabacteria_group	p_Firmicutes	c_Bacilli	o_Lactobacillales	f_Streptococcaceae	g_Streptococcus
0.1726	nr_cellular_organisms	d_Bacteria	nr_Terrabacteria_group	p_Actinobacteria	c_Actinomycetia	o_Corynebacteriales	f_Mycobacteriaceae
25.3929
3.1902	nr_cellular_organisms	d_Bacteria	p_Proteobacteria
0.0004	nr_cellular_organisms	d_Bacteria	nr_Terrabacteria_group	p_Actinobacteria	c_Actinomycetia	o_Corynebacteriales	f_Mycobacteriaceae
91.1427	nr_cellular_organisms	d_Bacteria	p_Proteobacteria
0.4324	nr_cellular_organisms	d_Bacteria	p_Proteobacteria	c_Betaproteobacteria	o_Burkholderiales	f_Burkholderiaceae
0.4324	nr_cellular_organisms	d_Bacteria	p_Proteobacteria	c_Betaproteobacteria	o_Burkholderiales	f_Burkholderiaceae
13.6088	nr_cellular_organisms	d_Bacteria	nr_Terrabacteria_group	p_Actinobacteria	c_Actinomycetia	o_Corynebacteriales	f_Mycobacteriaceae	g_Mycobacterium
13.6088	nr_cellular_organisms	d_Bacteria	nr_Terrabacteria_group	p_Actinobacteria	c_Actinomycetia	o_Corynebacteriales	f_Mycobacteriaceae	g_Mycobacterium
3.1266	nr_cellular_organisms	d_Bacteria	nr_Bacteria_incertae_sedis	nr_Bacteria_candidate_phyla	nr_Patescibacteria_group	nr_Parcubacteria_group
0.9046	nr_cellular_organisms	d_Bacteria	p_Proteobacteria	c_Alphaproteobacteria	o_Hyphomicrobiales	f_Bradyrhizobiaceae	g_Bradyrhizobium
24.366	nr_cellular_organisms	d_Bacteria	nr_Terrabacteria_group	p_Actinobacteria	c_Actinomycetia
0.0086	nr_cellular_organisms	d_Bacteria	nr_Terrabacteria_group	p_Chloroflexi
2.3376	nr_cellular_organisms	d_Bacteria	nr_Terrabacteria_group	p_Chloroflexi
2.3376	nr_cellular_organisms	d_Bacteria	nr_Terrabacteria_group	p_Chloroflexi
2.3376	nr_cellular_organisms
2.3376	nr_cellular_organisms	d_Bacteria	nr_Terrabacteria_group	p_Chloroflexi
2.3376	nr_cellular_organisms	d_Bacteria	nr_Terrabacteria_group
2.3376	nr_cellular_organisms	d_Bacteria
0.0253	nr_cellular_organisms	d_Bacteria	nr_FCB_group	nr_Bacteroidetes/Chlorobi_group	p_Bacteroidetes
1.2089	nr_cellular_organisms	d_Bacteria	p_Proteobacteria	c_Alphaproteobacteria	o_Hyphomicrobiales	f_Bradyrhizobiaceae
1.1561	nr_cellular_organisms	d_Bacteria	nr_Terrabacteria_group	p_Actinobacteria	c_Actinomycetia	o_Corynebacteriales	f_Mycobacteriaceae
26.0287	nr_cellular_organisms	d_Bacteria	p_Proteobacteria
1.2089	nr_cellular_organisms	d_Bacteria	p_Proteobacteria	c_Alphaproteobacteria	o_Hyphomicrobiales	f_Bradyrhizobiaceae	g_Bradyrhizobium
0.9779	nr_cellular_organisms	d_Bacteria	p_Proteobacteria
4.9799	nr_cellular_organisms	d_Bacteria	nr_Terrabacteria_group	p_Actinobacteria	c_Actinomycetia	o_Corynebacteriales
3.5	nr_cellular_organisms	d_Bacteria	p_Proteobacteria	c_Alphaproteobacteria
0.001	nr_cellular_organisms	d_Bacteria	nr_Terrabacteria_group	p_Actinobacteria	c_Actinomycetia	o_Corynebacteriales	f_Mycobacteriaceae
0.0002	nr_cellular_organisms	d_Archaea	nr_TACK_group	p_Candidatus_Bathyarchaeota
0.085	nr_cellular_organisms	d_Bacteria	p_Proteobacteria	c_Betaproteobacteria	o_Burkholderiales	f_Burkholderiaceae
0.085	nr_cellular_organisms	d_Bacteria	p_Proteobacteria	c_Betaproteobacteria	o_Burkholderiales	f_Burkholderiaceae
0.085	nr_cellular_organisms	d_Bacteria	p_Proteobacteria	c_Betaproteobacteria	o_Burkholderiales	f_Burkholderiaceae
0.085	nr_cellular_organisms	d_Bacteria	p_Proteobacteria	c_Betaproteobacteria	o_Burkholderiales	f_Burkholderiaceae
0.085	nr_cellular_organisms	d_Bacteria	p_Proteobacteria	c_Betaproteobacteria	o_Burkholderiales	f_Burkholderiaceae
0.085	nr_cellular_organisms	d_Bacteria	p_Proteobacteria	c_Betaproteobacteria	o_Burkholderiales	f_Burkholderiaceae
0.3566	nr_cellular_organisms	d_Bacteria
1.8431	nr_cellular_organisms	d_Bacteria
0.0009	nr_cellular_organisms	d_Bacteria
1.4891	nr_cellular_organisms	d_Bacteria
0.2783	nr_cellular_organisms	d_Bacteria	p_Proteobacteria	c_Betaproteobacteria	o_Burkholderiales	f_Burkholderiaceae
0.4847	nr_cellular_organisms	d_Bacteria
0.9338	nr_cellular_organisms	d_Bacteria	nr_FCB_group	nr_Bacteroidetes/Chlorobi_group	p_Bacteroidetes
0.9338	nr_cellular_organisms	d_Bacteria
0.9338	nr_cellular_organisms	d_Bacteria	nr_FCB_group	nr_Bacteroidetes/Chlorobi_group	p_Bacteroidetes
0.9338	nr_cellular_organisms	d_Bacteria	nr_FCB_group	nr_Bacteroidetes/Chlorobi_group	p_Bacteroidetes
27.3846	nr_cellular_organisms	d_Bacteria	nr_Terrabacteria_group	p_Actinobacteria	c_Actinomycetia	o_Corynebacteriales	f_Corynebacteriaceae	g_Corynebacterium
0.0018	nr_cellular_organisms	d_Bacteria
2.4195	nr_cellular_organisms	d_Bacteria	nr_PVC_group	p_Planctomycetes
0.0005	nr_cellular_organisms	d_Bacteria
0.1849	nr_cellular_organisms	d_Bacteria
0.0678	nr_cellular_organisms	d_Bacteria	nr_Terrabacteria_group	p_Actinobacteria
6.4388	nr_cellular_organisms	d_Bacteria	p_Proteobacteria	c_Betaproteobacteria	o_Burkholderiales	f_Burkholderiaceae
57.5903	nr_cellular_organisms	d_Bacteria	nr_Terrabacteria_group	p_Actinobacteria	c_Actinomycetia	o_Propionibacteriales	f_Propionibacteriaceae
0.0121	nr_cellular_organisms	d_Bacteria	nr_Terrabacteria_group	p_Chloroflexi
0.6809	nr_cellular_organisms	d_Bacteria	nr_Bacteria_incertae_sedis	nr_Bacteria_candidate_phyla	nr_Patescibacteria_group	nr_Parcubacteria_group
0.6809	nr_cellular_organisms	d_Bacteria	nr_Bacteria_incertae_sedis	nr_Bacteria_candidate_phyla	nr_Patescibacteria_group	nr_Parcubacteria_group
27.6507	nr_cellular_organisms	d_Bacteria	nr_Terrabacteria_group	p_Actinobacteria	c_Actinomycetia	o_Corynebacteriales	f_Corynebacteriaceae	g_Corynebacterium
0.1723	nr_cellular_organisms	d_Bacteria	p_Proteobacteria	c_Gammaproteobacteria	o_Xanthomonadales	f_Rhodanobacteraceae
1.794	nr_cellular_organisms	d_Bacteria	nr_Terrabacteria_group	p_Actinobacteria	c_Actinomycetia
0.8919	nr_cellular_organisms	d_Bacteria	nr_Terrabacteria_group	p_Actinobacteria
26.708	nr_cellular_organisms	d_Bacteria
4.5898	nr_cellular_organisms	d_Bacteria	nr_Terrabacteria_group	p_Actinobacteria	c_Actinomycetia	o_Propionibacteriales	f_Propionibacteriaceae
0.3143	nr_cellular_organisms	d_Bacteria	p_Proteobacteria	c_Betaproteobacteria	o_Burkholderiales	f_Burkholderiaceae
11.8696	nr_cellular_organisms	d_Bacteria	nr_Terrabacteria_group	p_Actinobacteria	c_Actinomycetia
37.036
0.111	nr_cellular_organisms	d_Bacteria
2.504	nr_cellular_organisms	d_Bacteria
7.1935	nr_cellular_organisms	d_Bacteria	p_Proteobacteria	c_Alphaproteobacteria
1.685	nr_cellular_organisms	d_Bacteria	nr_FCB_group	nr_Bacteroidetes/Chlorobi_group	p_Bacteroidetes
1.685	nr_cellular_organisms	d_Bacteria
1.685	nr_cellular_organisms	d_Bacteria
0.9779	nr_cellular_organisms	d_Bacteria	p_Proteobacteria	c_Alphaproteobacteria
1.4627	nr_cellular_organisms	d_Bacteria
25.2931	nr_cellular_organisms	d_Bacteria	p_Proteobacteria	c_Gammaproteobacteria	o_Enterobacterales	f_Enterobacteriaceae
50.0345	nr_cellular_organisms	d_Bacteria	nr_Terrabacteria_group	p_Actinobacteria	c_Actinomycetia	o_Propionibacteriales	f_Propionibacteriaceae	g_Cutibacterium	s_Cutibacterium_acnes
0.0101	nr_cellular_organisms	d_Bacteria
3.2874	nr_cellular_organisms	d_Bacteria	nr_Terrabacteria_group	p_Firmicutes	c_Bacilli	o_Bacillales	f_Staphylococcaceae	g_Staphylococcus
2.3505	nr_cellular_organisms	d_Bacteria	p_Proteobacteria	c_Gammaproteobacteria
2.3246	nr_cellular_organisms	d_Bacteria
60.5083	nr_cellular_organisms	d_Bacteria	nr_Terrabacteria_group	p_Actinobacteria	c_Actinomycetia	o_Propionibacteriales	f_Propionibacteriaceae
27.331	nr_cellular_organisms	d_Bacteria
0.3376	nr_cellular_organisms	d_Bacteria	nr_Terrabacteria_group
3.3322	nr_cellular_organisms	d_Bacteria	nr_Terrabacteria_group
3.3322
3.3322	nr_cellular_organisms	d_Bacteria
3.3322	nr_cellular_organisms	d_Bacteria
3.3322	nr_cellular_organisms	d_Bacteria
3.3322	nr_cellular_organisms	d_Bacteria	nr_Terrabacteria_group
0.2605	nr_cellular_organisms	d_Bacteria
0.0455	nr_cellular_organisms	d_Bacteria
0.2605	nr_cellular_organisms	d_Bacteria
0.2605	nr_cellular_organisms	d_Bacteria
1.1804	nr_cellular_organisms	d_Bacteria	p_Proteobacteria	c_Betaproteobacteria	o_Burkholderiales	f_Burkholderiaceae
47.4914	nr_cellular_organisms	d_Bacteria	p_Proteobacteria	c_Betaproteobacteria	o_Burkholderiales	f_Burkholderiaceae
0.0006	nr_cellular_organisms	d_Bacteria
0.0231	nr_cellular_organisms	d_Bacteria	nr_Terrabacteria_group
7.4008	nr_cellular_organisms	d_Bacteria	p_Proteobacteria	c_Alphaproteobacteria
0.0479	nr_cellular_organisms	d_Bacteria	nr_Terrabacteria_group	p_Actinobacteria	c_Actinomycetia	o_Corynebacteriales	f_Corynebacteriaceae	g_Corynebacterium
5.6631	nr_cellular_organisms	d_Bacteria
1.4926	nr_cellular_organisms	d_Bacteria	nr_Bacteria_incertae_sedis	nr_Bacteria_candidate_phyla	nr_Patescibacteria_group	nr_Parcubacteria_group
5.9312	nr_cellular_organisms	d_Bacteria
5.9312	nr_cellular_organisms	d_Bacteria
5.9312	nr_cellular_organisms	d_Bacteria
0.7753	nr_cellular_organisms	d_Bacteria
0.803	nr_cellular_organisms	d_Bacteria
0.803	nr_cellular_organisms	d_Bacteria	p_Proteobacteria	c_Gammaproteobacteria	o_Xanthomonadales
0.803	nr_cellular_organisms	d_Bacteria	p_Proteobacteria	c_Gammaproteobacteria	o_Xanthomonadales	f_Rhodanobacteraceae
0.803	nr_cellular_organisms	d_Bacteria	p_Proteobacteria	c_Gammaproteobacteria	o_Xanthomonadales
0.057	nr_cellular_organisms	d_Bacteria
8.9337	nr_cellular_organisms	d_Bacteria
0.4443	nr_cellular_organisms	d_Bacteria
0.7213	nr_cellular_organisms	d_Bacteria	nr_Terrabacteria_group	p_Actinobacteria	c_Actinomycetia	o_Corynebacteriales	f_Mycobacteriaceae
0.0003	nr_cellular_organisms	d_Archaea
0.0003	nr_cellular_organisms	d_Archaea
0.0003	nr_cellular_organisms	d_Archaea
0.0003	nr_cellular_organisms	d_Archaea
0.0003	nr_cellular_organisms	d_Archaea
12.4957	nr_cellular_organisms	d_Bacteria	nr_Terrabacteria_group	p_Actinobacteria	c_Actinomycetia	o_Corynebacteriales
0.2459	nr_cellular_organisms	d_Bacteria	p_Proteobacteria	c_Betaproteobacteria	o_Burkholderiales	f_Burkholderiaceae
1.2804	nr_cellular_organisms	d_Bacteria	nr_Terrabacteria_group	p_Actinobacteria	c_Actinomycetia	o_Corynebacteriales	f_Mycobacteriaceae	g_Mycobacterium
0.1421	nr_cellular_organisms	d_Bacteria	p_Proteobacteria	c_Betaproteobacteria	o_Burkholderiales	f_Burkholderiaceae
1.4541	nr_cellular_organisms	d_Bacteria
0.0272	nr_cellular_organisms	d_Bacteria	nr_Terrabacteria_group	p_Actinobacteria	c_Actinomycetia	o_Corynebacteriales	f_Mycobacteriaceae
0.0272	nr_cellular_organisms	d_Bacteria	nr_Terrabacteria_group	p_Actinobacteria	c_Actinomycetia	o_Corynebacteriales	f_Mycobacteriaceae
0.0002	nr_cellular_organisms	d_Archaea	nr_TACK_group	p_Candidatus_Bathyarchaeota	nr_unclassified_Candidatus_Bathyarchaeota
0.4531	nr_cellular_organisms	d_Bacteria
0.4531	nr_cellular_organisms	d_Bacteria
0.0008
0.0008	nr_cellular_organisms	d_Bacteria
0.0008	nr_cellular_organisms	d_Bacteria
0.0008	nr_cellular_organisms	d_Bacteria
2.8201	nr_cellular_organisms	d_Bacteria	p_Proteobacteria	c_Alphaproteobacteria
0.0022	nr_cellular_organisms	d_Bacteria	p_Proteobacteria
27.331	nr_cellular_organisms	d_Bacteria
27.331	nr_cellular_organisms	d_Bacteria	nr_Bacteria_incertae_sedis	nr_Bacteria_candidate_phyla	nr_Patescibacteria_group
0.4891	nr_cellular_organisms	d_Bacteria	p_Proteobacteria	c_Alphaproteobacteria	o_Rhodospirillales
0.0139	nr_cellular_organisms	d_Bacteria
9.3284
0.0175	nr_cellular_organisms	d_Bacteria
0.758	nr_cellular_organisms	d_Bacteria	nr_Terrabacteria_group	p_Actinobacteria	c_Actinomycetia	o_Corynebacteriales	f_Corynebacteriaceae	g_Corynebacterium
0.0587	nr_cellular_organisms	d_Bacteria	nr_Terrabacteria_group
0.0587	nr_cellular_organisms	d_Bacteria	nr_Terrabacteria_group
0.0587	nr_cellular_organisms	d_Bacteria
0.0587	nr_cellular_organisms	d_Bacteria
0.0587	nr_cellular_organisms	d_Bacteria	nr_Terrabacteria_group	p_Chloroflexi
0.0004	nr_cellular_organisms	d_Bacteria	nr_Terrabacteria_group
0.0004	nr_cellular_organisms	d_Bacteria
0.0004	nr_cellular_organisms	d_Bacteria
0.0004	nr_cellular_organisms	d_Bacteria	nr_Terrabacteria_group
0.0004	nr_cellular_organisms	d_Bacteria
0.0004	nr_cellular_organisms	d_Bacteria
2.2524	nr_cellular_organisms	d_Bacteria
0.6926	nr_cellular_organisms	d_Bacteria	p_Proteobacteria	c_Alphaproteobacteria	o_Hyphomicrobiales	f_Bradyrhizobiaceae	g_Bradyrhizobium
1.9046	nr_cellular_organisms	d_Bacteria
0.3949	nr_cellular_organisms	d_Bacteria	p_Proteobacteria	c_Alphaproteobacteria	o_Hyphomicrobiales
0.3949	nr_cellular_organisms	d_Bacteria	p_Proteobacteria	c_Alphaproteobacteria	o_Hyphomicrobiales
0.218	nr_cellular_organisms	d_Bacteria
2.9234	nr_cellular_organisms	d_Bacteria	nr_Terrabacteria_group	p_Actinobacteria	c_Actinomycetia	o_Corynebacteriales	f_Mycobacteriaceae
1.2403	nr_cellular_organisms	d_Bacteria
1.2403	nr_cellular_organisms	d_Bacteria	nr_Terrabacteria_group	p_Firmicutes	c_Bacilli	o_Bacillales	f_Staphylococcaceae	g_Staphylococcus
0.0121	nr_cellular_organisms
0.003	nr_cellular_organisms	d_Bacteria	p_Proteobacteria	c_Alphaproteobacteria
30.6914	nr_cellular_organisms	d_Bacteria
11.0209	nr_cellular_organisms	d_Bacteria	p_Proteobacteria	c_Betaproteobacteria	o_Burkholderiales	f_Burkholderiaceae
0.0006	nr_cellular_organisms	d_Archaea	nr_TACK_group	p_Candidatus_Bathyarchaeota
1.4443	nr_cellular_organisms	d_Bacteria
2.7661	nr_cellular_organisms	d_Bacteria	nr_Terrabacteria_group	p_Actinobacteria	c_Actinomycetia
2.348	nr_cellular_organisms	d_Bacteria
0.0713	nr_cellular_organisms	d_Bacteria	nr_Terrabacteria_group	p_Chloroflexi
26.9082	nr_cellular_organisms	d_Bacteria	p_Proteobacteria	c_Betaproteobacteria	o_Burkholderiales	f_Burkholderiaceae
0.7011	nr_cellular_organisms	d_Bacteria
2.2178	nr_cellular_organisms	d_Bacteria	nr_Terrabacteria_group	p_Actinobacteria	c_Actinomycetia
1.592	nr_cellular_organisms	d_Bacteria	p_Proteobacteria	c_Alphaproteobacteria
1.592	nr_cellular_organisms	d_Bacteria	p_Proteobacteria
1.592	nr_cellular_organisms	d_Bacteria	p_Proteobacteria	c_Alphaproteobacteria
1.592	nr_cellular_organisms	d_Bacteria	p_Proteobacteria	c_Alphaproteobacteria
1.592	nr_cellular_organisms	d_Bacteria	p_Proteobacteria	c_Alphaproteobacteria
1.592	nr_cellular_organisms	d_Bacteria	p_Proteobacteria	c_Alphaproteobacteria
1.592	nr_cellular_organisms	d_Bacteria	p_Proteobacteria	c_Alphaproteobacteria
0.0475	nr_cellular_organisms	d_Bacteria
0.0475	nr_cellular_organisms	d_Bacteria
0.0475	nr_cellular_organisms	d_Bacteria
0.0475	nr_cellular_organisms	d_Bacteria
0.0475	nr_cellular_organisms	d_Bacteria
0.4439	nr_cellular_organisms	d_Bacteria
4.6257	nr_cellular_organisms	d_Bacteria	nr_Terrabacteria_group	p_Actinobacteria	c_Actinomycetia
20.0337	nr_cellular_organisms	d_Bacteria	nr_Terrabacteria_group	p_Firmicutes	c_Bacilli	o_Lactobacillales	f_Streptococcaceae	g_Streptococcus
97.0453	nr_cellular_organisms	d_Bacteria	p_Proteobacteria	c_Betaproteobacteria	o_Burkholderiales	f_Burkholderiaceae
97.0453	nr_cellular_organisms	d_Bacteria	p_Proteobacteria	c_Betaproteobacteria	o_Burkholderiales	f_Burkholderiaceae
97.0453	nr_cellular_organisms	d_Bacteria	p_Proteobacteria	c_Betaproteobacteria	o_Burkholderiales	f_Burkholderiaceae
1.0517	nr_cellular_organisms	d_Bacteria
0.5421	nr_cellular_organisms	d_Bacteria	nr_Terrabacteria_group	p_Chloroflexi
0.0362	nr_cellular_organisms	d_Bacteria
0.3071	nr_cellular_organisms
0.1895	nr_cellular_organisms	d_Bacteria	nr_Terrabacteria_group	p_Actinobacteria	c_Actinomycetia	o_Corynebacteriales	f_Nocardiaceae	g_Rhodococcus
0.0075	nr_cellular_organisms	d_Bacteria	nr_Terrabacteria_group	p_Chloroflexi
0.0075	nr_cellular_organisms	d_Bacteria	nr_Terrabacteria_group	p_Chloroflexi
0.0075	nr_cellular_organisms	d_Bacteria	nr_Terrabacteria_group	p_Chloroflexi
0.0075	nr_cellular_organisms	d_Bacteria	nr_Terrabacteria_group	p_Chloroflexi
3.0516	nr_cellular_organisms	d_Bacteria	p_Proteobacteria	c_Alphaproteobacteria
0.0341	nr_cellular_organisms	d_Bacteria	nr_Terrabacteria_group
0.0006	nr_cellular_organisms	d_Bacteria	nr_Terrabacteria_group	p_Actinobacteria	c_Actinomycetia	o_Corynebacteriales	f_Mycobacteriaceae
2.3515	nr_cellular_organisms	d_Bacteria
31.6345	nr_cellular_organisms	d_Bacteria
0.9654	nr_cellular_organisms	d_Bacteria	nr_FCB_group	nr_Bacteroidetes/Chlorobi_group	p_Bacteroidetes
1.0204	nr_cellular_organisms	d_Bacteria	nr_Bacteria_incertae_sedis	nr_Bacteria_candidate_phyla	nr_Patescibacteria_group	nr_Parcubacteria_group
6.0393	nr_cellular_organisms	d_Bacteria	p_Proteobacteria	c_Alphaproteobacteria
6.0393	nr_cellular_organisms	d_Bacteria	p_Proteobacteria
6.0393	nr_cellular_organisms	d_Bacteria	p_Proteobacteria	c_Alphaproteobacteria
6.0393	nr_cellular_organisms	d_Bacteria	p_Proteobacteria
6.0393	nr_cellular_organisms	d_Bacteria	p_Proteobacteria	c_Alphaproteobacteria
6.0393	nr_cellular_organisms	d_Bacteria	p_Proteobacteria	c_Alphaproteobacteria
22.5928	nr_cellular_organisms	d_Bacteria
27.331	nr_cellular_organisms	d_Bacteria	nr_Bacteria_incertae_sedis	nr_Bacteria_candidate_phyla	nr_Patescibacteria_group
27.331	nr_cellular_organisms	d_Bacteria	nr_Bacteria_incertae_sedis	nr_Bacteria_candidate_phyla	nr_Patescibacteria_group
27.331	nr_cellular_organisms	d_Bacteria
27.331	nr_cellular_organisms	d_Bacteria
27.331	nr_cellular_organisms	d_Bacteria
34.523	nr_cellular_organisms	d_Bacteria
0.0001	nr_cellular_organisms	d_Bacteria	p_Proteobacteria
0.0174	nr_cellular_organisms	d_Bacteria	nr_Terrabacteria_group	p_Actinobacteria	c_Actinomycetia	o_Micrococcales	f_Micrococcaceae	g_Kocuria
0.5859	nr_cellular_organisms	d_Bacteria
0.5859	nr_cellular_organisms	d_Bacteria
2.3376	nr_cellular_organisms	d_Bacteria	nr_Terrabacteria_group
3.5473	nr_cellular_organisms	d_Bacteria	p_Proteobacteria	c_Betaproteobacteria	o_Burkholderiales
0.5275	nr_cellular_organisms	d_Bacteria	nr_Terrabacteria_group	p_Actinobacteria	c_Actinomycetia	o_Corynebacteriales	f_Mycobacteriaceae	g_Mycobacterium
2.3505	nr_cellular_organisms	d_Bacteria	p_Proteobacteria	c_Gammaproteobacteria	o_Xanthomonadales	f_Rhodanobacteraceae
1.2703	nr_cellular_organisms	d_Bacteria	nr_Terrabacteria_group	p_Actinobacteria	c_Actinomycetia	o_Micrococcales	f_Micrococcaceae
1.2703	nr_cellular_organisms	d_Bacteria	nr_Terrabacteria_group	p_Actinobacteria	c_Actinomycetia	o_Micrococcales	f_Micrococcaceae
0.7052	nr_cellular_organisms	d_Bacteria	p_Proteobacteria	c_Alphaproteobacteria	o_Sphingomonadales	f_Sphingomonadaceae	g_Sphingomonas
26.7565	nr_cellular_organisms	d_Bacteria	nr_Bacteria_incertae_sedis	nr_Bacteria_candidate_phyla	nr_Patescibacteria_group	nr_Parcubacteria_group
1.3376	nr_cellular_organisms	d_Bacteria	nr_Bacteria_incertae_sedis	nr_Bacteria_candidate_phyla	nr_Patescibacteria_group	nr_Parcubacteria_group
1.3376	nr_cellular_organisms	d_Bacteria	nr_Bacteria_incertae_sedis	nr_Bacteria_candidate_phyla	nr_Patescibacteria_group	nr_Parcubacteria_group
12.922	nr_cellular_organisms	d_Bacteria
0.1232	nr_cellular_organisms	d_Bacteria
2.128	nr_cellular_organisms	d_Bacteria	nr_Bacteria_incertae_sedis	nr_Bacteria_candidate_phyla	nr_Patescibacteria_group
10.7333	nr_cellular_organisms	d_Bacteria	p_Proteobacteria	c_Gammaproteobacteria	o_Enterobacterales
0.2091	nr_cellular_organisms	d_Bacteria	p_Proteobacteria	c_Alphaproteobacteria	o_Hyphomicrobiales	f_Bradyrhizobiaceae
29.625	nr_cellular_organisms	d_Bacteria	p_Proteobacteria
17.0135	nr_cellular_organisms	d_Bacteria	p_Proteobacteria	c_Alphaproteobacteria
0.0004	nr_cellular_organisms	d_Bacteria	p_Proteobacteria	c_Alphaproteobacteria	o_Hyphomicrobiales
0.2605	nr_cellular_organisms	d_Bacteria
0.0215	nr_cellular_organisms	d_Bacteria
0.0006	nr_cellular_organisms
0.0006	nr_cellular_organisms	d_Archaea
0.0021	nr_cellular_organisms	d_Bacteria	p_Proteobacteria	c_Alphaproteobacteria	o_Hyphomicrobiales
0.0006	nr_cellular_organisms	d_Archaea
0.0006	nr_cellular_organisms
1.6014	nr_cellular_organisms	d_Bacteria	nr_Terrabacteria_group	p_Firmicutes	c_Bacilli	o_Bacillales	f_Staphylococcaceae
0.9473	nr_cellular_organisms	d_Bacteria	nr_Bacteria_incertae_sedis	nr_Bacteria_candidate_phyla	nr_Patescibacteria_group	nr_Parcubacteria_group
0.0052	nr_cellular_organisms	d_Bacteria	nr_Terrabacteria_group
33.8394	nr_cellular_organisms	d_Bacteria	nr_Terrabacteria_group
25.9148	nr_cellular_organisms	d_Bacteria
99.666	nr_cellular_organisms	d_Bacteria	p_Proteobacteria	c_Betaproteobacteria	o_Burkholderiales	f_Burkholderiaceae
8.5216	nr_cellular_organisms	d_Bacteria	p_Proteobacteria	c_Gammaproteobacteria	o_Moraxellales	f_Moraxellaceae
10.3146	nr_cellular_organisms	d_Bacteria
4.0231	nr_cellular_organisms	d_Bacteria	p_Proteobacteria	c_Gammaproteobacteria
0.064	nr_cellular_organisms	d_Bacteria	nr_Terrabacteria_group	p_Actinobacteria	c_Actinomycetia	o_Micrococcales	f_Micrococcaceae	g_Kocuria
0.013	nr_cellular_organisms	d_Bacteria
1.1042	nr_cellular_organisms	d_Bacteria	nr_Terrabacteria_group	p_Firmicutes
11.0319	nr_cellular_organisms	d_Bacteria	p_Proteobacteria	c_Betaproteobacteria	o_Burkholderiales	f_Burkholderiaceae
0.159	nr_cellular_organisms	d_Bacteria	p_Proteobacteria	c_Alphaproteobacteria	o_Hyphomicrobiales
0.5179	nr_cellular_organisms
0.0083	nr_cellular_organisms	d_Bacteria
13.9322	nr_cellular_organisms	d_Bacteria
4.0798	nr_cellular_organisms	d_Bacteria	p_Proteobacteria	c_Alphaproteobacteria
0.2792	nr_cellular_organisms	d_Bacteria
6.2658	nr_cellular_organisms	d_Bacteria
0.0519	nr_cellular_organisms	d_Bacteria	p_Proteobacteria	c_Alphaproteobacteria	o_Hyphomicrobiales
0.2944	nr_cellular_organisms	d_Bacteria	nr_Terrabacteria_group
0.2944	nr_cellular_organisms	d_Bacteria	nr_Terrabacteria_group	p_Actinobacteria	c_Actinomycetia	o_Micrococcales	f_Micrococcaceae
0.5506	nr_cellular_organisms	d_Bacteria
0.1212	nr_cellular_organisms	d_Bacteria
0.014	nr_cellular_organisms	d_Bacteria	nr_Terrabacteria_group	p_Chloroflexi
0.0007	nr_cellular_organisms	d_Archaea
0.0007	nr_cellular_organisms	d_Archaea	p_Euryarchaeota
0.0007	nr_cellular_organisms	d_Archaea	p_Euryarchaeota
0.0007	nr_cellular_organisms	d_Archaea	p_Euryarchaeota
0.0007	nr_cellular_organisms	d_Archaea
110.844	nr_cellular_organisms	d_Bacteria	p_Proteobacteria	c_Betaproteobacteria	o_Burkholderiales	f_Burkholderiaceae
0.1137	nr_cellular_organisms	d_Bacteria	p_Proteobacteria	c_Gammaproteobacteria	o_Xanthomonadales	f_Rhodanobacteraceae
0.3413	nr_cellular_organisms	d_Bacteria
0.4762	nr_cellular_organisms	d_Bacteria	nr_Bacteria_incertae_sedis	nr_Bacteria_candidate_phyla	nr_Patescibacteria_group	nr_Parcubacteria_group
0.4762	nr_cellular_organisms	d_Bacteria	nr_Bacteria_incertae_sedis	nr_Bacteria_candidate_phyla	nr_Patescibacteria_group	nr_Parcubacteria_group
0.2895	nr_cellular_organisms	d_Bacteria	nr_Terrabacteria_group	p_Actinobacteria	c_Actinomycetia	o_Corynebacteriales	f_Nocardiaceae	g_Rhodococcus
0.1369	nr_cellular_organisms	d_Bacteria	p_Proteobacteria
9.3965	nr_cellular_organisms	d_Bacteria	nr_Terrabacteria_group	p_Actinobacteria	c_Actinomycetia	o_Corynebacteriales
4.479	nr_cellular_organisms	d_Bacteria
15.3086	nr_cellular_organisms	d_Bacteria	p_Proteobacteria
4.5501	nr_cellular_organisms	d_Bacteria	p_Proteobacteria	c_Betaproteobacteria	o_Burkholderiales	f_Burkholderiaceae
0.0004	nr_cellular_organisms	d_Bacteria	p_Proteobacteria	c_Alphaproteobacteria
21.8864	nr_cellular_organisms	d_Bacteria	p_Proteobacteria	c_Alphaproteobacteria
1.0796	nr_cellular_organisms	d_Bacteria	p_Proteobacteria	c_Alphaproteobacteria	o_Hyphomicrobiales
0.0571	nr_cellular_organisms	d_Bacteria	p_Proteobacteria	c_Alphaproteobacteria	o_Hyphomicrobiales
0.0111	nr_cellular_organisms	d_Bacteria
1.3328	nr_cellular_organisms	d_Bacteria	nr_FCB_group	nr_Bacteroidetes/Chlorobi_group	p_Bacteroidetes
1.3328	nr_cellular_organisms	d_Bacteria	nr_FCB_group	nr_Bacteroidetes/Chlorobi_group	p_Bacteroidetes
1.3328	nr_cellular_organisms	d_Bacteria	nr_FCB_group	nr_Bacteroidetes/Chlorobi_group	p_Bacteroidetes
0.0004	nr_cellular_organisms	d_Bacteria	p_Proteobacteria
7.4008	nr_cellular_organisms	d_Bacteria
10.0675	nr_cellular_organisms	d_Bacteria	p_Proteobacteria	c_Betaproteobacteria	o_Burkholderiales	f_Burkholderiaceae
1.2952	nr_cellular_organisms
0.0308	nr_cellular_organisms	d_Bacteria	p_Proteobacteria	c_Gammaproteobacteria	o_Xanthomonadales	f_Rhodanobacteraceae
0.0308	nr_cellular_organisms	d_Bacteria
0.0308	nr_cellular_organisms	d_Bacteria	p_Proteobacteria	c_Gammaproteobacteria	o_Xanthomonadales
0.0009	nr_cellular_organisms	d_Bacteria
4.0414	nr_cellular_organisms	d_Bacteria	nr_Terrabacteria_group	p_Firmicutes	c_Bacilli
0.0003	nr_cellular_organisms	d_Bacteria	nr_PVC_group	p_Planctomycetes
0.9851	nr_cellular_organisms	d_Bacteria	nr_Bacteria_incertae_sedis	nr_Bacteria_candidate_phyla	nr_Patescibacteria_group
0.1208	nr_cellular_organisms	d_Bacteria	p_Proteobacteria	c_Alphaproteobacteria
0.0053	nr_cellular_organisms	d_Archaea
88.3374	nr_cellular_organisms	d_Bacteria	p_Proteobacteria	c_Betaproteobacteria	o_Burkholderiales	f_Burkholderiaceae	g_Ralstonia
0.0032	nr_cellular_organisms	d_Bacteria
0.4	nr_cellular_organisms	d_Bacteria	p_Proteobacteria	c_Alphaproteobacteria
0.4	nr_cellular_organisms	d_Bacteria	p_Proteobacteria	c_Alphaproteobacteria	o_Hyphomicrobiales	f_Bradyrhizobiaceae	g_Bradyrhizobium
0.9948	nr_cellular_organisms	d_Bacteria
38.5024	nr_cellular_organisms	d_Bacteria
0.4156	nr_cellular_organisms	d_Bacteria	nr_Terrabacteria_group	p_Actinobacteria	c_Actinomycetia
0.896	nr_cellular_organisms	d_Bacteria	p_Proteobacteria	c_Gammaproteobacteria	o_Xanthomonadales	f_Rhodanobacteraceae
9.3284	nr_cellular_organisms	d_Bacteria
1.4339	nr_cellular_organisms	d_Bacteria
8.1071	nr_cellular_organisms	d_Bacteria	p_Proteobacteria	c_Gammaproteobacteria
8.1071	nr_cellular_organisms	d_Bacteria	p_Proteobacteria	c_Gammaproteobacteria
8.1071	nr_cellular_organisms	d_Bacteria	p_Proteobacteria	c_Gammaproteobacteria
8.1071	nr_cellular_organisms	d_Bacteria	p_Proteobacteria	c_Gammaproteobacteria
27.5543	nr_cellular_organisms	d_Bacteria	p_Proteobacteria	c_Betaproteobacteria	o_Burkholderiales	f_Burkholderiaceae
0.0342	nr_cellular_organisms	d_Bacteria	nr_Terrabacteria_group	p_Actinobacteria	c_Actinomycetia	o_Corynebacteriales	f_Mycobacteriaceae
0.0102	nr_cellular_organisms	d_Bacteria	nr_Terrabacteria_group	p_Actinobacteria	c_Actinomycetia
0.5317	nr_cellular_organisms	d_Bacteria
103.036	nr_cellular_organisms	d_Bacteria
0.377	nr_cellular_organisms	d_Bacteria	p_Proteobacteria	c_Alphaproteobacteria
7.7329	nr_cellular_organisms	d_Bacteria	nr_Terrabacteria_group	p_Firmicutes	c_Bacilli	o_Lactobacillales	f_Streptococcaceae	g_Streptococcus
0.1085	nr_cellular_organisms	d_Bacteria
2.1133	nr_cellular_organisms	d_Bacteria
2.3745	nr_cellular_organisms	d_Bacteria	p_Proteobacteria	c_Alphaproteobacteria
0.0168	nr_cellular_organisms	d_Bacteria
0.0001	nr_cellular_organisms	d_Bacteria
0.0001	nr_cellular_organisms	d_Archaea	nr_TACK_group	p_Candidatus_Bathyarchaeota
0.5248	nr_cellular_organisms
0.5248	nr_cellular_organisms	d_Bacteria	nr_Terrabacteria_group	p_Chloroflexi
6.4286	nr_cellular_organisms	d_Bacteria	p_Proteobacteria	c_Alphaproteobacteria
0.0508	nr_cellular_organisms	d_Bacteria	nr_Terrabacteria_group	p_Firmicutes	c_Clostridia
6.8868	nr_cellular_organisms	d_Bacteria	p_Proteobacteria	c_Alphaproteobacteria
0.0879	nr_cellular_organisms	d_Bacteria	p_Proteobacteria	c_Alphaproteobacteria	o_Hyphomicrobiales
0.0879	nr_cellular_organisms	d_Bacteria	p_Proteobacteria	c_Alphaproteobacteria	o_Hyphomicrobiales
0.0011	nr_cellular_organisms	d_Bacteria
6.6769	nr_cellular_organisms	d_Bacteria	p_Proteobacteria	c_Alphaproteobacteria	o_Hyphomicrobiales	f_Bradyrhizobiaceae	g_Bradyrhizobium
6.8868	nr_cellular_organisms	d_Bacteria	p_Proteobacteria	c_Alphaproteobacteria
53.0351	nr_cellular_organisms	d_Bacteria	nr_Terrabacteria_group	p_Actinobacteria	c_Actinomycetia	o_Propionibacteriales
0.3355	nr_cellular_organisms	d_Bacteria	nr_Terrabacteria_group	p_Actinobacteria	c_Actinomycetia	o_Corynebacteriales	f_Mycobacteriaceae	g_Mycobacterium
53.0351	nr_cellular_organisms	d_Bacteria	nr_Terrabacteria_group	p_Actinobacteria	c_Actinomycetia	o_Propionibacteriales
14.7869	nr_cellular_organisms	d_Bacteria	nr_Terrabacteria_group	p_Chloroflexi
15.5182	nr_cellular_organisms	d_Bacteria	p_Proteobacteria	c_Betaproteobacteria	o_Burkholderiales	f_Burkholderiaceae
2.0748	nr_cellular_organisms	d_Bacteria	p_Proteobacteria	c_Alphaproteobacteria	o_Hyphomicrobiales
0.7254	nr_cellular_organisms	d_Bacteria
0.0191	nr_cellular_organisms	d_Bacteria	p_Proteobacteria	c_Alphaproteobacteria	o_Hyphomicrobiales	f_Bradyrhizobiaceae
3.0037	nr_cellular_organisms	d_Bacteria	p_Proteobacteria	c_Gammaproteobacteria	o_Xanthomonadales	f_Rhodanobacteraceae
0.2356	nr_cellular_organisms	d_Bacteria
26.7565	nr_cellular_organisms	d_Bacteria	nr_Bacteria_incertae_sedis	nr_Bacteria_candidate_phyla	nr_Patescibacteria_group	nr_Parcubacteria_group
26.7565	nr_cellular_organisms	d_Bacteria	nr_Bacteria_incertae_sedis	nr_Bacteria_candidate_phyla	nr_Patescibacteria_group
1.8938	nr_cellular_organisms
60.702	nr_cellular_organisms	d_Bacteria	nr_Terrabacteria_group	p_Actinobacteria	c_Actinomycetia	o_Propionibacteriales	f_Propionibacteriaceae
4.9177	nr_cellular_organisms	d_Bacteria
0.0877	nr_cellular_organisms	d_Bacteria
3.7104	nr_cellular_organisms	d_Bacteria	nr_Terrabacteria_group	p_Actinobacteria	c_Actinomycetia	o_Corynebacteriales
0.5758	nr_cellular_organisms	d_Bacteria
0.015	nr_cellular_organisms	d_Bacteria
0.5275	nr_cellular_organisms	d_Bacteria	nr_Terrabacteria_group	p_Actinobacteria	c_Actinomycetia
3.3025	nr_cellular_organisms	d_Bacteria	nr_Terrabacteria_group	p_Firmicutes	c_Bacilli	o_Bacillales
32.4792	nr_cellular_organisms	d_Bacteria	p_Proteobacteria	c_Betaproteobacteria	o_Burkholderiales	f_Alcaligenaceae
0.0007	nr_cellular_organisms	d_Archaea
53.0351	nr_cellular_organisms	d_Bacteria	nr_Terrabacteria_group	p_Actinobacteria	c_Actinomycetia	o_Propionibacteriales	f_Propionibacteriaceae
53.0351	nr_cellular_organisms	d_Bacteria	nr_Terrabacteria_group	p_Actinobacteria	c_Actinomycetia	o_Propionibacteriales	f_Propionibacteriaceae
53.0351	nr_cellular_organisms	d_Bacteria
5.4796	nr_cellular_organisms	d_Bacteria
0.0218	nr_cellular_organisms	d_Bacteria
1.2989	nr_cellular_organisms	d_Bacteria
1.2989	nr_cellular_organisms	d_Bacteria
11.148	nr_cellular_organisms	d_Bacteria	nr_Terrabacteria_group	p_Actinobacteria	c_Actinomycetia	o_Micrococcales	f_Micrococcaceae	g_Micrococcus
6.8844	nr_cellular_organisms	d_Bacteria	nr_Terrabacteria_group	p_Actinobacteria	c_Actinomycetia	o_Micrococcales	f_Micrococcaceae
0.0489	nr_cellular_organisms	d_Bacteria
0.0489	nr_cellular_organisms	d_Bacteria
0.0489	nr_cellular_organisms	d_Bacteria
2.2937	nr_cellular_organisms	d_Bacteria	p_Proteobacteria	c_Betaproteobacteria	o_Burkholderiales	f_Burkholderiaceae
0.3219	nr_cellular_organisms	d_Bacteria	p_Proteobacteria
0.6801
0.6801	nr_cellular_organisms	d_Bacteria	nr_Bacteria_incertae_sedis	nr_Bacteria_candidate_phyla	nr_Patescibacteria_group	nr_Parcubacteria_group
1.9282	nr_cellular_organisms	d_Bacteria	nr_Terrabacteria_group	p_Firmicutes	c_Bacilli	o_Lactobacillales	f_Streptococcaceae	g_Streptococcus
12.0182	nr_cellular_organisms	d_Bacteria	nr_Terrabacteria_group
0.2349	nr_cellular_organisms	d_Bacteria	nr_Terrabacteria_group	p_Chloroflexi
12.0182	nr_cellular_organisms	d_Bacteria	nr_Terrabacteria_group	p_Chloroflexi
12.0182	nr_cellular_organisms	d_Bacteria
1.2475	nr_cellular_organisms	d_Bacteria	nr_Terrabacteria_group	p_Chloroflexi
27.331	nr_cellular_organisms	d_Bacteria	nr_Bacteria_incertae_sedis	nr_Bacteria_candidate_phyla	nr_Patescibacteria_group	nr_Parcubacteria_group
27.331	nr_cellular_organisms	d_Bacteria	nr_Bacteria_incertae_sedis	nr_Bacteria_candidate_phyla	nr_Patescibacteria_group
0.0009	nr_cellular_organisms	d_Archaea	nr_TACK_group	p_Candidatus_Bathyarchaeota	nr_unclassified_Candidatus_Bathyarchaeota
6.3942	nr_cellular_organisms	d_Bacteria	p_Proteobacteria	c_Gammaproteobacteria
3.2365	nr_cellular_organisms	d_Bacteria
0.2534	nr_cellular_organisms	d_Bacteria
0.0022	nr_cellular_organisms	d_Bacteria
4.9401	nr_cellular_organisms	d_Bacteria	p_Proteobacteria	c_Betaproteobacteria	o_Burkholderiales	f_Burkholderiaceae
94.4475	nr_cellular_organisms	d_Bacteria
94.4475	nr_cellular_organisms	d_Bacteria	p_Proteobacteria	c_Betaproteobacteria	o_Burkholderiales	f_Burkholderiaceae
94.4475	nr_cellular_organisms	d_Bacteria	p_Proteobacteria	c_Betaproteobacteria	o_Burkholderiales	f_Burkholderiaceae
94.4475	nr_cellular_organisms	d_Bacteria	p_Proteobacteria
94.4475	nr_cellular_organisms	d_Bacteria
94.4475	nr_cellular_organisms	d_Bacteria	p_Proteobacteria	c_Betaproteobacteria
94.4475	nr_cellular_organisms	d_Bacteria	p_Proteobacteria	c_Betaproteobacteria	o_Burkholderiales	f_Burkholderiaceae
7.466	nr_cellular_organisms	d_Bacteria	p_Proteobacteria	c_Alphaproteobacteria
3.0826	nr_cellular_organisms
3.0826	nr_cellular_organisms	d_Bacteria
3.0826	nr_cellular_organisms	d_Bacteria
5.424	nr_cellular_organisms	d_Bacteria
26.7789
0.0023	nr_cellular_organisms	d_Bacteria
0.1649	nr_cellular_organisms	d_Bacteria
28.6538	nr_cellular_organisms	d_Bacteria
0.0004	nr_cellular_organisms	d_Bacteria	p_Proteobacteria
0.0004	nr_cellular_organisms	d_Bacteria
0.0004	nr_cellular_organisms	d_Bacteria	p_Proteobacteria
1.5384	nr_cellular_organisms	d_Bacteria	p_Proteobacteria	c_Alphaproteobacteria
1.1094	nr_cellular_organisms
2.0653	nr_cellular_organisms	d_Bacteria
2.0653	nr_cellular_organisms	d_Bacteria
2.0653	nr_cellular_organisms	d_Bacteria
2.0653	nr_cellular_organisms	d_Bacteria	nr_Terrabacteria_group
0.4891	nr_cellular_organisms	d_Bacteria	p_Proteobacteria
0.0396	nr_cellular_organisms	d_Bacteria	nr_Terrabacteria_group	p_Chloroflexi
5.9962	nr_cellular_organisms	d_Bacteria
2.5094	nr_cellular_organisms	d_Bacteria	nr_Terrabacteria_group	p_Actinobacteria
0.001	nr_cellular_organisms	d_Bacteria
0.0816	nr_cellular_organisms	d_Bacteria
0.0816	nr_cellular_organisms	d_Bacteria
0.7766	nr_cellular_organisms	d_Bacteria	p_Proteobacteria	c_Alphaproteobacteria	o_Hyphomicrobiales
0.004	nr_cellular_organisms	d_Bacteria	nr_Terrabacteria_group	p_Actinobacteria	c_Actinomycetia	o_Corynebacteriales	f_Mycobacteriaceae
5.9962	nr_cellular_organisms	d_Bacteria
11.2271	nr_cellular_organisms	d_Bacteria
0.2478	nr_cellular_organisms	d_Bacteria	p_Proteobacteria	c_Betaproteobacteria	o_Burkholderiales	f_Burkholderiaceae
1.8434	nr_cellular_organisms	d_Bacteria	p_Proteobacteria	c_Betaproteobacteria	o_Burkholderiales	f_Burkholderiaceae
1.8434	nr_cellular_organisms	d_Bacteria	p_Proteobacteria	c_Betaproteobacteria	o_Burkholderiales	f_Burkholderiaceae
1.8434	nr_cellular_organisms	d_Bacteria	p_Proteobacteria	c_Betaproteobacteria	o_Burkholderiales	f_Burkholderiaceae
1.8434	nr_cellular_organisms	d_Bacteria	p_Proteobacteria	c_Betaproteobacteria	o_Burkholderiales	f_Burkholderiaceae
1.8434	nr_cellular_organisms	d_Bacteria	p_Proteobacteria	c_Betaproteobacteria	o_Burkholderiales	f_Burkholderiaceae
74.9088	nr_cellular_organisms	d_Bacteria	p_Proteobacteria	c_Betaproteobacteria	o_Burkholderiales	f_Burkholderiaceae
1.1581	nr_cellular_organisms	d_Bacteria
0.9457	nr_cellular_organisms	d_Bacteria	nr_Terrabacteria_group	p_Chloroflexi
74.9088	nr_cellular_organisms	d_Bacteria
74.9088	nr_cellular_organisms	d_Bacteria	p_Proteobacteria	c_Betaproteobacteria	o_Burkholderiales	f_Burkholderiaceae
0.2511	nr_cellular_organisms	d_Bacteria	nr_Terrabacteria_group
0.0454	nr_cellular_organisms	d_Bacteria	nr_Terrabacteria_group	p_Chloroflexi
5.9962	nr_cellular_organisms	d_Bacteria
2.8225	nr_cellular_organisms	d_Bacteria	p_Proteobacteria	c_Alphaproteobacteria	o_Hyphomicrobiales
0.3607	nr_cellular_organisms	d_Bacteria	nr_Terrabacteria_group	p_Actinobacteria	c_Actinomycetia	o_Micrococcales
0.3607	nr_cellular_organisms	d_Bacteria	nr_Terrabacteria_group	p_Actinobacteria	c_Actinomycetia	o_Micrococcales	f_Micrococcaceae
0.3607	nr_cellular_organisms	d_Bacteria	nr_Terrabacteria_group	p_Actinobacteria	c_Actinomycetia	o_Micrococcales	f_Micrococcaceae
26.7565	nr_cellular_organisms	d_Bacteria	nr_Bacteria_incertae_sedis	nr_Bacteria_candidate_phyla	nr_Patescibacteria_group	nr_Parcubacteria_group
26.7565	nr_cellular_organisms	d_Bacteria	nr_Bacteria_incertae_sedis	nr_Bacteria_candidate_phyla	nr_Patescibacteria_group	nr_Parcubacteria_group
26.7565	nr_cellular_organisms	d_Bacteria	nr_Bacteria_incertae_sedis	nr_Bacteria_candidate_phyla	nr_Patescibacteria_group
26.7565
26.7565	nr_cellular_organisms	d_Bacteria	nr_Bacteria_incertae_sedis	nr_Bacteria_candidate_phyla	nr_Patescibacteria_group
3.7104	nr_cellular_organisms	d_Bacteria	nr_Terrabacteria_group	p_Actinobacteria	c_Actinomycetia	o_Corynebacteriales
0.0003	nr_cellular_organisms	d_Bacteria
0.0703	nr_cellular_organisms	d_Bacteria
0.0116	nr_cellular_organisms	d_Bacteria	p_Proteobacteria	c_Alphaproteobacteria	o_Hyphomicrobiales
0.1154	nr_cellular_organisms	d_Bacteria
0.6804	nr_cellular_organisms	d_Bacteria
0.0044	nr_cellular_organisms	d_Bacteria
0.0001	nr_cellular_organisms	d_Bacteria
0.0001	nr_cellular_organisms	d_Bacteria
0.5194	nr_cellular_organisms	d_Bacteria
4.7713	nr_cellular_organisms	d_Bacteria	nr_Terrabacteria_group	p_Actinobacteria	c_Actinomycetia	o_Corynebacteriales
0.0139	nr_cellular_organisms	d_Bacteria
5.1475	nr_cellular_organisms	d_Bacteria
5.1475	nr_cellular_organisms	d_Bacteria
5.1475	nr_cellular_organisms	d_Bacteria
5.1475	nr_cellular_organisms	d_Bacteria
5.1475	nr_cellular_organisms	d_Bacteria
5.1475	nr_cellular_organisms	d_Bacteria
36.0967	nr_cellular_organisms	d_Bacteria	p_Proteobacteria	c_Betaproteobacteria	o_Burkholderiales	f_Burkholderiaceae
0.0015	nr_cellular_organisms	d_Bacteria	nr_Terrabacteria_group
0.0005	nr_cellular_organisms	d_Bacteria	nr_Terrabacteria_group	p_Actinobacteria	c_Actinomycetia
0.0005	nr_cellular_organisms	d_Bacteria	nr_Terrabacteria_group	p_Actinobacteria	c_Actinomycetia	o_Corynebacteriales	f_Mycobacteriaceae
0.0083	nr_cellular_organisms	d_Bacteria
0.2278	nr_cellular_organisms	d_Bacteria	nr_Bacteria_incertae_sedis	nr_Bacteria_candidate_phyla	nr_Patescibacteria_group	nr_Parcubacteria_group
0.0083	nr_cellular_organisms	d_Bacteria
0.0083	nr_cellular_organisms	d_Bacteria
0.0083	nr_cellular_organisms	d_Bacteria
0.2278	nr_cellular_organisms	d_Bacteria
0.2278	nr_cellular_organisms	d_Bacteria
0.2278	nr_cellular_organisms	d_Bacteria
0.0083	nr_cellular_organisms	d_Bacteria
35.1182	nr_cellular_organisms	d_Bacteria
6.1089	nr_cellular_organisms	d_Bacteria	p_Proteobacteria
0.0517	nr_cellular_organisms	d_Bacteria	nr_Terrabacteria_group	p_Actinobacteria	c_Actinomycetia	o_Micrococcales
1.1996	nr_cellular_organisms	d_Bacteria	p_Proteobacteria
0.008	nr_cellular_organisms	d_Bacteria
0.008	nr_cellular_organisms	d_Bacteria
3.7389	nr_cellular_organisms
1.1067	nr_cellular_organisms	d_Bacteria	p_Proteobacteria	c_Alphaproteobacteria	o_Hyphomicrobiales
0.0116	nr_cellular_organisms	d_Bacteria
9.2688	nr_cellular_organisms	d_Bacteria	nr_Terrabacteria_group
3.4941	nr_cellular_organisms	d_Bacteria	p_Proteobacteria	c_Alphaproteobacteria
0.0634	nr_cellular_organisms	d_Bacteria
0.0634	nr_cellular_organisms	d_Bacteria
0.0217	nr_cellular_organisms	d_Bacteria	nr_Bacteria_incertae_sedis	nr_Bacteria_candidate_phyla	nr_Patescibacteria_group
2.8982	nr_cellular_organisms	d_Bacteria	p_Proteobacteria	c_Gammaproteobacteria	o_Xanthomonadales	f_Rhodanobacteraceae
0.6942	nr_cellular_organisms	d_Bacteria
0.7254	nr_cellular_organisms	d_Bacteria	p_Proteobacteria	c_Alphaproteobacteria	o_Hyphomicrobiales	f_Bradyrhizobiaceae
0.0475	nr_cellular_organisms	d_Bacteria
0.0475	nr_cellular_organisms	d_Bacteria
0.0475	nr_cellular_organisms	d_Bacteria
0.0475	nr_cellular_organisms	d_Bacteria
0.0475	nr_cellular_organisms	d_Bacteria
0.0475	nr_cellular_organisms	d_Bacteria
0.0475	nr_cellular_organisms	d_Bacteria
0.0003	nr_cellular_organisms	d_Archaea	nr_TACK_group	p_Candidatus_Bathyarchaeota
0.6786	nr_cellular_organisms	d_Bacteria
0.0107	nr_cellular_organisms	d_Archaea	nr_TACK_group	p_Candidatus_Bathyarchaeota
0.0033	nr_cellular_organisms	d_Bacteria
0.2996	nr_cellular_organisms	d_Bacteria
3.3993	nr_cellular_organisms	d_Bacteria	p_Proteobacteria	c_Gammaproteobacteria	o_Xanthomonadales	f_Rhodanobacteraceae
0.0057	nr_cellular_organisms	d_Bacteria	p_Proteobacteria
0.0057	nr_cellular_organisms
1.3328	nr_cellular_organisms	d_Bacteria
1.3328	nr_cellular_organisms	d_Bacteria	nr_FCB_group	nr_Bacteroidetes/Chlorobi_group	p_Bacteroidetes
1.3328	nr_cellular_organisms	d_Bacteria	nr_FCB_group	nr_Bacteroidetes/Chlorobi_group	p_Bacteroidetes
1.3328	nr_cellular_organisms	d_Bacteria	nr_FCB_group	nr_Bacteroidetes/Chlorobi_group	p_Bacteroidetes
1.3328	nr_cellular_organisms	d_Bacteria	nr_FCB_group	nr_Bacteroidetes/Chlorobi_group	p_Bacteroidetes
1.3328	nr_cellular_organisms	d_Bacteria	nr_FCB_group	nr_Bacteroidetes/Chlorobi_group	p_Bacteroidetes
1.3328	nr_cellular_organisms	d_Bacteria	nr_FCB_group	nr_Bacteroidetes/Chlorobi_group	p_Bacteroidetes
0.4944	nr_cellular_organisms	d_Bacteria	nr_Terrabacteria_group	p_Actinobacteria	c_Actinomycetia	o_Corynebacteriales	f_Nocardiaceae	g_Rhodococcus
0.0214	nr_cellular_organisms	d_Bacteria	p_Proteobacteria	c_Alphaproteobacteria
0.0214	nr_cellular_organisms	d_Bacteria	p_Proteobacteria	c_Alphaproteobacteria	o_Hyphomicrobiales	f_Bradyrhizobiaceae
0.0003	nr_cellular_organisms	d_Archaea
4.7482	nr_cellular_organisms	d_Bacteria	nr_Terrabacteria_group	p_Actinobacteria	c_Actinomycetia	o_Micrococcales	f_Micrococcaceae
0.0008	nr_cellular_organisms	d_Bacteria
4.7482	nr_cellular_organisms	d_Bacteria	nr_Terrabacteria_group
4.7482	nr_cellular_organisms	d_Bacteria	nr_Terrabacteria_group	p_Actinobacteria	c_Actinomycetia
4.7482	nr_cellular_organisms	d_Bacteria	nr_Terrabacteria_group
0.9573	nr_cellular_organisms	d_Bacteria
1.0796	nr_cellular_organisms	d_Bacteria	p_Proteobacteria	c_Alphaproteobacteria	o_Hyphomicrobiales
0.2605	nr_cellular_organisms	d_Bacteria
0.311	nr_cellular_organisms	d_Bacteria
0.311	nr_cellular_organisms	d_Bacteria
2.4195	nr_cellular_organisms	d_Bacteria	nr_PVC_group	p_Planctomycetes
0.001	nr_cellular_organisms	d_Archaea	p_Euryarchaeota
1.8938	nr_cellular_organisms	d_Bacteria	p_Proteobacteria	c_Alphaproteobacteria	o_Hyphomicrobiales
0.0055	nr_cellular_organisms	d_Bacteria
2.3313	nr_cellular_organisms	d_Bacteria
0.6809	nr_cellular_organisms	d_Bacteria	nr_Bacteria_incertae_sedis	nr_Bacteria_candidate_phyla	nr_Patescibacteria_group
2.7556	nr_cellular_organisms	d_Bacteria	p_Proteobacteria	c_Alphaproteobacteria	o_Hyphomicrobiales
0.0009	nr_cellular_organisms	d_Bacteria	nr_Terrabacteria_group
0.8215	nr_cellular_organisms	d_Bacteria	nr_Terrabacteria_group	p_Actinobacteria	c_Actinomycetia	o_Corynebacteriales	f_Nocardiaceae	g_Rhodococcus
0.4443	nr_cellular_organisms	d_Bacteria
1.8328	nr_cellular_organisms	d_Bacteria	p_Proteobacteria	c_Gammaproteobacteria	o_Xanthomonadales
3.2386	nr_cellular_organisms	d_Bacteria	nr_Terrabacteria_group	p_Chloroflexi
3.2386	nr_cellular_organisms	d_Bacteria	nr_Terrabacteria_group	p_Chloroflexi
3.2386	nr_cellular_organisms	d_Bacteria	nr_Terrabacteria_group	p_Chloroflexi
3.2386	nr_cellular_organisms	d_Bacteria
0.001	nr_cellular_organisms	d_Bacteria	nr_Terrabacteria_group	p_Chloroflexi
2.7403	nr_cellular_organisms
0.0283	nr_cellular_organisms	d_Bacteria	p_Proteobacteria	c_Alphaproteobacteria	o_Hyphomicrobiales	f_Bradyrhizobiaceae
0.0166	nr_cellular_organisms	d_Bacteria	nr_Terrabacteria_group	p_Actinobacteria	c_Actinomycetia
0.0166	nr_cellular_organisms	d_Bacteria	nr_Terrabacteria_group	p_Actinobacteria	c_Actinomycetia
0.0006	nr_cellular_organisms
1.592	nr_cellular_organisms	d_Bacteria
5.5946	nr_cellular_organisms	d_Bacteria	p_Proteobacteria	c_Alphaproteobacteria
3.3025	nr_cellular_organisms	d_Bacteria	nr_Terrabacteria_group	p_Firmicutes	c_Bacilli	o_Bacillales	f_Staphylococcaceae	g_Staphylococcus
9.9995	nr_cellular_organisms
0.0112	nr_cellular_organisms	d_Bacteria	p_Proteobacteria	c_Alphaproteobacteria	o_Hyphomicrobiales
44.546	nr_cellular_organisms	d_Bacteria	nr_Terrabacteria_group	p_Chloroflexi
0.3183	nr_cellular_organisms	d_Bacteria
0.0004	nr_cellular_organisms	d_Bacteria
0.0004	nr_cellular_organisms	d_Bacteria	p_Proteobacteria
0.0004	nr_cellular_organisms	d_Bacteria	p_Proteobacteria
0.0004	nr_cellular_organisms	d_Bacteria	p_Proteobacteria
0.0025	nr_cellular_organisms	d_Bacteria	p_Proteobacteria
110.174	nr_cellular_organisms	d_Bacteria	p_Proteobacteria	c_Betaproteobacteria	o_Burkholderiales	f_Burkholderiaceae
1.3044	nr_cellular_organisms	d_Bacteria	p_Proteobacteria
1.3044	nr_cellular_organisms	d_Bacteria	p_Proteobacteria	c_Alphaproteobacteria	o_Hyphomicrobiales	f_Bradyrhizobiaceae
1.3044	nr_cellular_organisms	d_Bacteria	p_Proteobacteria
57.8604	nr_cellular_organisms	d_Bacteria	nr_Terrabacteria_group	p_Actinobacteria	c_Actinomycetia	o_Propionibacteriales	f_Propionibacteriaceae
6.2639	nr_cellular_organisms	d_Bacteria	p_Proteobacteria	c_Alphaproteobacteria
6.422	nr_cellular_organisms	d_Bacteria	nr_Terrabacteria_group	p_Actinobacteria	c_Actinomycetia	o_Micrococcales	f_Micrococcaceae
0.0254	nr_cellular_organisms	d_Bacteria	p_Proteobacteria
1.4381	nr_cellular_organisms	d_Bacteria	p_Proteobacteria	c_Alphaproteobacteria	o_Hyphomicrobiales	f_Bradyrhizobiaceae
1.4381	nr_cellular_organisms	d_Bacteria	p_Proteobacteria
8.0637	nr_cellular_organisms	d_Bacteria	p_Proteobacteria	c_Alphaproteobacteria
0.0008	nr_cellular_organisms	d_Bacteria
0.3125	nr_cellular_organisms	d_Bacteria	p_Proteobacteria	c_Alphaproteobacteria
0.3125	nr_cellular_organisms	d_Bacteria
0.2356	nr_cellular_organisms	d_Bacteria
6.8868	nr_cellular_organisms	d_Bacteria	p_Proteobacteria	c_Alphaproteobacteria
0.2356	nr_cellular_organisms	d_Bacteria
0.2356	nr_cellular_organisms	d_Bacteria
3.2028	nr_cellular_organisms	d_Bacteria
0.0703	nr_cellular_organisms	d_Bacteria	nr_Terrabacteria_group
26.7565	nr_cellular_organisms	d_Bacteria
0.5764	nr_cellular_organisms	d_Bacteria
0.0325	nr_cellular_organisms	d_Bacteria
1.5605	nr_cellular_organisms	d_Bacteria	nr_Terrabacteria_group	p_Actinobacteria	c_Actinomycetia	o_Corynebacteriales	f_Mycobacteriaceae
0.8632	nr_cellular_organisms	d_Bacteria	nr_FCB_group	nr_Bacteroidetes/Chlorobi_group	p_Bacteroidetes
0.8632	nr_cellular_organisms	d_Bacteria	nr_FCB_group	nr_Bacteroidetes/Chlorobi_group	p_Bacteroidetes
0.8632	nr_cellular_organisms	d_Bacteria	nr_FCB_group	nr_Bacteroidetes/Chlorobi_group	p_Bacteroidetes
0.0597	nr_cellular_organisms	d_Bacteria	p_Proteobacteria	c_Alphaproteobacteria	o_Hyphomicrobiales	f_Phyllobacteriaceae	g_Mesorhizobium
0.0597	nr_cellular_organisms	d_Bacteria	p_Proteobacteria	c_Alphaproteobacteria	o_Hyphomicrobiales	f_Phyllobacteriaceae	g_Mesorhizobium
0.0786	nr_cellular_organisms	d_Bacteria
13.6619	nr_cellular_organisms	d_Bacteria	p_Proteobacteria	c_Betaproteobacteria	o_Burkholderiales	f_Burkholderiaceae
0.1827	nr_cellular_organisms	d_Bacteria
0.6991	nr_cellular_organisms	d_Bacteria	p_Proteobacteria	c_Gammaproteobacteria
0.643	nr_cellular_organisms	d_Bacteria	p_Proteobacteria	c_Alphaproteobacteria	o_Hyphomicrobiales	f_Bradyrhizobiaceae
0.0008	nr_cellular_organisms	d_Bacteria
0.0008	nr_cellular_organisms	d_Bacteria
0.0008	nr_cellular_organisms	d_Bacteria
0.0272	nr_cellular_organisms	d_Bacteria	nr_Terrabacteria_group	p_Actinobacteria	c_Actinomycetia	o_Corynebacteriales	f_Mycobacteriaceae
0.0315	nr_cellular_organisms	d_Bacteria
0.1813	nr_cellular_organisms	d_Bacteria	p_Proteobacteria	c_Betaproteobacteria
0.2409	nr_cellular_organisms	d_Bacteria	nr_Bacteria_incertae_sedis	nr_Bacteria_candidate_phyla	nr_Patescibacteria_group	nr_Parcubacteria_group
4.5813	nr_cellular_organisms	d_Bacteria
22.878	nr_cellular_organisms	d_Bacteria	nr_Terrabacteria_group	p_Actinobacteria	c_Actinomycetia
4.204	nr_cellular_organisms	d_Bacteria
0.5271	nr_cellular_organisms	d_Bacteria
0.7254	nr_cellular_organisms	d_Bacteria	p_Proteobacteria	c_Alphaproteobacteria	o_Hyphomicrobiales
28.652	nr_cellular_organisms	d_Bacteria	p_Proteobacteria	c_Betaproteobacteria	o_Burkholderiales	f_Burkholderiaceae
25.8182	nr_cellular_organisms	d_Bacteria
24.6569	nr_cellular_organisms	d_Bacteria
17.7649	nr_cellular_organisms	d_Bacteria
35.2607	nr_cellular_organisms	d_Bacteria	p_Proteobacteria	c_Betaproteobacteria	o_Burkholderiales	f_Burkholderiaceae
28.6538	nr_cellular_organisms	d_Bacteria
0.0004	nr_cellular_organisms	d_Bacteria	p_Proteobacteria
74.9088	nr_cellular_organisms	d_Bacteria	p_Proteobacteria	c_Betaproteobacteria	o_Burkholderiales
0.8932	nr_cellular_organisms	d_Bacteria	nr_Bacteria_incertae_sedis	nr_Bacteria_candidate_phyla	nr_Patescibacteria_group
2.5394	nr_cellular_organisms	d_Bacteria
2.5394	nr_cellular_organisms	d_Bacteria	p_Proteobacteria	c_Gammaproteobacteria
0.0354	nr_cellular_organisms	d_Bacteria
0.0013	nr_cellular_organisms	d_Bacteria	nr_Terrabacteria_group	p_Chloroflexi
0.4891	nr_cellular_organisms	d_Bacteria	p_Proteobacteria	c_Alphaproteobacteria	o_Rhodospirillales
0.4891	nr_cellular_organisms	d_Bacteria	p_Proteobacteria	c_Alphaproteobacteria
0.4891	nr_cellular_organisms	d_Bacteria	p_Proteobacteria	c_Alphaproteobacteria
7.848	nr_cellular_organisms
7.848	nr_cellular_organisms	d_Eukaryota	nr_Viridiplantae	p_Streptophyta	nr_Streptophytina	nr_Embryophyta	nr_Tracheophyta	nr_Euphyllophyta	nr_Spermatophyta
12.0182	nr_cellular_organisms	d_Bacteria	nr_Terrabacteria_group	p_Chloroflexi
0.367
0.367	nr_cellular_organisms	d_Bacteria	nr_Terrabacteria_group	p_Actinobacteria	c_Actinomycetia	o_Corynebacteriales	f_Mycobacteriaceae	g_Mycobacterium
12.5816	nr_cellular_organisms	d_Bacteria	p_Proteobacteria	c_Alphaproteobacteria	o_Hyphomicrobiales
12.0182	nr_cellular_organisms	d_Bacteria
0.0264	nr_cellular_organisms	d_Bacteria
0.0045	nr_cellular_organisms	d_Bacteria	nr_Bacteria_incertae_sedis	nr_Bacteria_candidate_phyla	nr_Patescibacteria_group	nr_Parcubacteria_group
0.3129	nr_cellular_organisms	d_Bacteria
1.0914	nr_cellular_organisms	d_Bacteria	p_Proteobacteria	c_Alphaproteobacteria	o_Hyphomicrobiales
9.3965	nr_cellular_organisms	d_Bacteria	nr_Terrabacteria_group
1.4339	nr_cellular_organisms	d_Bacteria
1.2023	nr_cellular_organisms	d_Bacteria	p_Proteobacteria
1.9118	nr_cellular_organisms	d_Bacteria	p_Proteobacteria	c_Alphaproteobacteria
5.1627	nr_cellular_organisms	d_Bacteria	nr_Terrabacteria_group	p_Actinobacteria	c_Actinomycetia	o_Micrococcales	f_Micrococcaceae	g_Micrococcus
9.3284	nr_cellular_organisms	d_Bacteria
29.6385	nr_cellular_organisms	d_Bacteria	nr_Terrabacteria_group	p_Actinobacteria	c_Actinomycetia	o_Propionibacteriales	f_Propionibacteriaceae
94.4475	nr_cellular_organisms	d_Bacteria	p_Proteobacteria	c_Betaproteobacteria	o_Burkholderiales	f_Burkholderiaceae	g_Ralstonia
57.0266	nr_cellular_organisms	d_Bacteria	nr_Terrabacteria_group	p_Actinobacteria	c_Actinomycetia	o_Propionibacteriales	f_Propionibacteriaceae
57.0266	nr_cellular_organisms	d_Bacteria	nr_Terrabacteria_group	p_Actinobacteria	c_Actinomycetia	o_Propionibacteriales	f_Propionibacteriaceae
27.331	nr_cellular_organisms	d_Bacteria	nr_Bacteria_incertae_sedis	nr_Bacteria_candidate_phyla	nr_Patescibacteria_group
5.8462	nr_cellular_organisms	d_Bacteria
11.6667	nr_cellular_organisms	d_Bacteria	p_Proteobacteria	c_Alphaproteobacteria	o_Hyphomicrobiales	f_Bradyrhizobiaceae	g_Bradyrhizobium
0.3129	nr_cellular_organisms	d_Bacteria
0.013	nr_cellular_organisms	d_Bacteria	p_Proteobacteria	c_Gammaproteobacteria	o_Xanthomonadales
0.4891	nr_cellular_organisms	d_Bacteria
26.7181	nr_cellular_organisms	d_Bacteria	p_Proteobacteria
91.1427	nr_cellular_organisms	d_Bacteria	p_Proteobacteria	c_Betaproteobacteria	o_Burkholderiales	f_Burkholderiaceae
0.4891	nr_cellular_organisms	d_Bacteria
0.0162	nr_cellular_organisms	d_Bacteria
4.3671	nr_cellular_organisms	d_Bacteria	p_Proteobacteria	c_Alphaproteobacteria
0.0297	nr_cellular_organisms	d_Bacteria	nr_Terrabacteria_group	p_Actinobacteria	c_Actinomycetia	o_Micrococcales
0.0297	nr_cellular_organisms	d_Bacteria	nr_Terrabacteria_group	p_Actinobacteria	c_Actinomycetia	o_Micrococcales	f_Micrococcaceae	g_Kocuria
2.4465	nr_cellular_organisms	d_Bacteria	p_Proteobacteria	c_Betaproteobacteria	o_Burkholderiales	f_Burkholderiaceae
0.251	nr_cellular_organisms	d_Bacteria
0.1582	nr_cellular_organisms	d_Bacteria
0.6682	nr_cellular_organisms	d_Bacteria	nr_FCB_group	nr_Bacteroidetes/Chlorobi_group	p_Bacteroidetes
0.0009	nr_cellular_organisms	d_Bacteria
0.0024	nr_cellular_organisms	d_Bacteria
6.2639	nr_cellular_organisms	d_Bacteria	p_Proteobacteria
0.0441	nr_cellular_organisms	d_Bacteria
0.0425	nr_cellular_organisms	d_Bacteria	nr_Bacteria_incertae_sedis	nr_Bacteria_candidate_phyla	nr_Patescibacteria_group	nr_Parcubacteria_group
6.2041	nr_cellular_organisms	d_Bacteria	p_Proteobacteria	c_Alphaproteobacteria
0.3055	nr_cellular_organisms	d_Bacteria	nr_Terrabacteria_group	p_Actinobacteria	c_Actinomycetia
2.4235	nr_cellular_organisms	d_Bacteria	p_Proteobacteria	c_Alphaproteobacteria	o_Hyphomicrobiales	f_Bradyrhizobiaceae
1.1694	nr_cellular_organisms	d_Bacteria
0.8632	nr_cellular_organisms	d_Bacteria	nr_FCB_group	nr_Bacteroidetes/Chlorobi_group	p_Bacteroidetes
1.7507	nr_cellular_organisms	d_Bacteria	nr_FCB_group	nr_Bacteroidetes/Chlorobi_group	p_Bacteroidetes
0.0009	nr_cellular_organisms	d_Archaea	nr_TACK_group	p_Candidatus_Bathyarchaeota
1.2481	nr_cellular_organisms	d_Bacteria
1.2481	nr_cellular_organisms	d_Bacteria
1.2481	nr_cellular_organisms	d_Bacteria
1.2481	nr_cellular_organisms	d_Bacteria
2.0499	nr_cellular_organisms	d_Bacteria	p_Proteobacteria
0.2448	nr_cellular_organisms	d_Bacteria	p_Proteobacteria	c_Alphaproteobacteria	o_Hyphomicrobiales	f_Bradyrhizobiaceae	g_Bradyrhizobium
23.3797	nr_cellular_organisms	d_Bacteria
23.3797	nr_cellular_organisms	d_Bacteria	nr_Terrabacteria_group	p_Actinobacteria	c_Actinomycetia	o_Micrococcales	f_Micrococcaceae
21.6613	nr_cellular_organisms	d_Bacteria	nr_Terrabacteria_group	p_Chloroflexi
2.182	nr_cellular_organisms	d_Bacteria	nr_Terrabacteria_group
0.3219	nr_cellular_organisms	d_Bacteria	p_Proteobacteria	c_Betaproteobacteria	o_Burkholderiales	f_Burkholderiaceae
9.3446	nr_cellular_organisms	d_Bacteria	p_Proteobacteria	c_Gammaproteobacteria	o_Enterobacterales
9.3446	nr_cellular_organisms	d_Bacteria	p_Proteobacteria	c_Gammaproteobacteria	o_Enterobacterales
0.0123	nr_cellular_organisms	d_Bacteria
0.1457	nr_cellular_organisms	d_Bacteria	p_Proteobacteria
0.1457	nr_cellular_organisms	d_Bacteria
0.013	nr_cellular_organisms	d_Bacteria	p_Proteobacteria	c_Gammaproteobacteria	o_Xanthomonadales	f_Rhodanobacteraceae
0.013	nr_cellular_organisms	d_Bacteria
1.307
34.6638	nr_cellular_organisms	d_Bacteria
0.0054	nr_cellular_organisms	d_Bacteria
0.0054	nr_cellular_organisms
0.0054	nr_cellular_organisms	d_Bacteria	nr_Terrabacteria_group
0.0054	nr_cellular_organisms	d_Bacteria
0.0054	nr_cellular_organisms	d_Bacteria	nr_Terrabacteria_group

## Sheet: C11H1
13.504	nr_cellular_organisms	d_Bacteria
0.1154	nr_cellular_organisms	d_Archaea	p_Euryarchaeota
0.1154	nr_cellular_organisms	d_Archaea
0.1286	nr_cellular_organisms	d_Bacteria	nr_Terrabacteria_group	p_Chloroflexi
0.0037	nr_cellular_organisms	d_Bacteria	nr_Terrabacteria_group	p_Chloroflexi
16.7153	nr_cellular_organisms	d_Bacteria	nr_Terrabacteria_group	p_Chloroflexi
2.3333	nr_cellular_organisms	d_Bacteria	p_Acidobacteria	nr_unclassified_Acidobacteria
45.0539	nr_cellular_organisms	d_Bacteria
7.0016	nr_cellular_organisms	d_Bacteria
59.6348	nr_cellular_organisms	d_Bacteria
0.7359	nr_cellular_organisms	d_Archaea
9.1968	nr_cellular_organisms	d_Bacteria
0.1965	nr_cellular_organisms	d_Bacteria	nr_Terrabacteria_group	p_Chloroflexi
26.6763	nr_cellular_organisms	d_Bacteria
0.8617	nr_cellular_organisms	d_Bacteria
11.2796	nr_cellular_organisms	d_Bacteria
17.9528	nr_cellular_organisms	d_Bacteria
17.9528	nr_cellular_organisms	d_Bacteria
1.0072	nr_cellular_organisms	d_Bacteria	nr_Terrabacteria_group
8.131	nr_cellular_organisms	d_Bacteria
3.2312	nr_cellular_organisms	d_Bacteria	nr_Terrabacteria_group	p_Chloroflexi
32.489	nr_cellular_organisms	d_Bacteria	nr_Terrabacteria_group	p_Chloroflexi
11.937	nr_cellular_organisms	d_Bacteria
0.0017	nr_cellular_organisms	d_Bacteria	nr_Terrabacteria_group	p_Chloroflexi
64.8208	nr_cellular_organisms	d_Bacteria	nr_Terrabacteria_group	p_Chloroflexi
11.4694	nr_cellular_organisms	d_Bacteria
35.7093	nr_cellular_organisms	d_Bacteria	nr_Terrabacteria_group	p_Chloroflexi
1.6651	nr_cellular_organisms	d_Bacteria	nr_Terrabacteria_group	p_Chloroflexi
2.1827	nr_cellular_organisms	d_Archaea
2.5625	nr_cellular_organisms	d_Bacteria	p_Proteobacteria	nr_delta/epsilon_subdivisions	c_Deltaproteobacteria
0.4045	nr_cellular_organisms	d_Bacteria	nr_Terrabacteria_group	p_Chloroflexi
5.0846	nr_cellular_organisms	d_Bacteria	nr_Terrabacteria_group	p_Chloroflexi
0.6008	nr_cellular_organisms
106.122	nr_cellular_organisms	d_Bacteria	nr_Terrabacteria_group	p_Chloroflexi
0.0476	nr_cellular_organisms	d_Archaea	nr_TACK_group	p_Candidatus_Bathyarchaeota
5.1199	nr_cellular_organisms	d_Bacteria
3.1657	nr_cellular_organisms	d_Bacteria	nr_Terrabacteria_group	p_Actinobacteria
1.3956	nr_cellular_organisms	d_Bacteria	nr_Terrabacteria_group	p_Chloroflexi
3.1657	nr_cellular_organisms	d_Bacteria	nr_Terrabacteria_group	p_Actinobacteria	c_Actinomycetia	o_Micrococcales	f_Micrococcaceae
2.3098	nr_cellular_organisms	d_Bacteria
3.1657	nr_cellular_organisms	d_Bacteria	nr_Terrabacteria_group	p_Actinobacteria	c_Actinomycetia
0.3319	nr_cellular_organisms	d_Bacteria	nr_Terrabacteria_group	p_Chloroflexi
11.8885	nr_cellular_organisms	d_Bacteria	p_Proteobacteria	c_Alphaproteobacteria	o_Hyphomicrobiales
11.8885	nr_cellular_organisms	d_Bacteria	p_Proteobacteria	c_Alphaproteobacteria	o_Hyphomicrobiales
0.021	nr_cellular_organisms
32.3348	nr_cellular_organisms	d_Bacteria
34.9205	nr_cellular_organisms	d_Bacteria	nr_Terrabacteria_group	p_Chloroflexi
9.44	nr_cellular_organisms	d_Bacteria
8.0477	nr_cellular_organisms	d_Bacteria
0.0762	nr_cellular_organisms	d_Bacteria
11.027	nr_cellular_organisms	d_Bacteria
11.027	nr_cellular_organisms	d_Bacteria	nr_Terrabacteria_group	p_Chloroflexi
11.027	nr_cellular_organisms	d_Bacteria	nr_Terrabacteria_group	p_Chloroflexi
6.4554	nr_cellular_organisms	d_Bacteria	nr_Terrabacteria_group	p_Chloroflexi
6.4554	nr_cellular_organisms	d_Bacteria	nr_Terrabacteria_group
6.4554	nr_cellular_organisms	d_Bacteria	nr_Terrabacteria_group	p_Chloroflexi
6.4554	nr_cellular_organisms	d_Bacteria	nr_Terrabacteria_group
2.5117	nr_cellular_organisms
7.2119	nr_cellular_organisms	d_Bacteria
45.1355	nr_cellular_organisms	d_Bacteria
2	nr_cellular_organisms	d_Bacteria
24.5972	nr_cellular_organisms
24.5972	nr_cellular_organisms	d_Bacteria	nr_Terrabacteria_group	p_Chloroflexi
5.6517	nr_cellular_organisms	d_Bacteria	nr_Terrabacteria_group	p_Chloroflexi
1.692	nr_cellular_organisms
0.2236	nr_cellular_organisms	d_Bacteria	nr_Terrabacteria_group	p_Chloroflexi
6.2628	nr_cellular_organisms	d_Archaea	nr_TACK_group
24.4717	nr_cellular_organisms	d_Bacteria	nr_Terrabacteria_group	p_Actinobacteria	c_Actinomycetia	o_Corynebacteriales	f_Mycobacteriaceae	g_Mycobacterium
22.966	nr_cellular_organisms	d_Bacteria
0.0192	nr_cellular_organisms	d_Bacteria
302.377	nr_cellular_organisms	d_Bacteria
302.377	nr_cellular_organisms	d_Bacteria
302.377	nr_cellular_organisms	d_Bacteria
0.0365	nr_cellular_organisms	d_Bacteria
302.377	nr_cellular_organisms	d_Bacteria
302.377	nr_cellular_organisms
302.377	nr_cellular_organisms	d_Bacteria
8.4617	nr_cellular_organisms	d_Bacteria	nr_Terrabacteria_group	p_Actinobacteria	c_Actinomycetia	o_Corynebacteriales	f_Corynebacteriaceae	g_Corynebacterium
302.377	nr_cellular_organisms	d_Bacteria
1.1095	nr_cellular_organisms	d_Bacteria
13.236	nr_cellular_organisms	d_Bacteria	p_Proteobacteria	c_Alphaproteobacteria
5.4581	nr_cellular_organisms	d_Bacteria
1.0216	nr_cellular_organisms	d_Bacteria
0.1306	nr_cellular_organisms	d_Bacteria
0.1306	nr_cellular_organisms	d_Bacteria
0.1306	nr_cellular_organisms	d_Bacteria
5.6993	nr_cellular_organisms	d_Bacteria	p_Proteobacteria	c_Betaproteobacteria	o_Burkholderiales	f_Burkholderiaceae
10.0428	nr_cellular_organisms	d_Bacteria	nr_Terrabacteria_group	p_Chloroflexi
3.0399	nr_cellular_organisms	d_Bacteria	p_Proteobacteria	c_Alphaproteobacteria
1.0132	nr_cellular_organisms	d_Bacteria	nr_Terrabacteria_group	p_Chloroflexi
11.452	nr_cellular_organisms	d_Bacteria	p_Acidobacteria
3.0673	nr_cellular_organisms	d_Archaea
1.1454	nr_cellular_organisms	d_Bacteria	nr_PVC_group	p_Planctomycetes
1.9701	nr_cellular_organisms	d_Bacteria	p_Proteobacteria	c_Gammaproteobacteria
0.0109	nr_cellular_organisms	d_Bacteria	nr_Terrabacteria_group	p_Actinobacteria	c_Actinomycetia	o_Corynebacteriales	f_Mycobacteriaceae
4.8279	nr_cellular_organisms	d_Bacteria
0.612	nr_cellular_organisms	d_Bacteria
0.1039	nr_cellular_organisms	d_Bacteria	nr_Terrabacteria_group	p_Chloroflexi
33.2693	nr_cellular_organisms	d_Bacteria	nr_Terrabacteria_group	p_Chloroflexi
0.019	nr_cellular_organisms	d_Bacteria	nr_Terrabacteria_group	p_Chloroflexi
0.019	nr_cellular_organisms	d_Bacteria
1	nr_cellular_organisms	d_Bacteria	nr_Terrabacteria_group	p_Actinobacteria	c_Actinomycetia	o_Corynebacteriales	f_Corynebacteriaceae	g_Corynebacterium
11.7249	nr_cellular_organisms	d_Bacteria	p_Proteobacteria	c_Betaproteobacteria	o_Burkholderiales	f_Burkholderiaceae
6	nr_cellular_organisms	d_Bacteria	nr_FCB_group	nr_Bacteroidetes/Chlorobi_group	p_Bacteroidetes	c_Flavobacteriia	o_Flavobacteriales	f_Flavobacteriaceae	g_Flavobacterium
9.4418	nr_cellular_organisms	d_Bacteria	nr_Terrabacteria_group	p_Chloroflexi
0.0325	nr_cellular_organisms
14.2995	nr_cellular_organisms	d_Bacteria
9.2669	nr_cellular_organisms	d_Bacteria
14.2995	nr_cellular_organisms	d_Bacteria
14.2995	nr_cellular_organisms	d_Bacteria	nr_Terrabacteria_group	p_Chloroflexi
0.0092	nr_cellular_organisms	d_Bacteria
0.2527	nr_cellular_organisms	d_Bacteria	nr_Terrabacteria_group	p_Chloroflexi
6.6761	nr_cellular_organisms	d_Bacteria	nr_Terrabacteria_group	p_Actinobacteria	c_Actinomycetia
3.0932	nr_cellular_organisms	d_Bacteria	nr_Terrabacteria_group	p_Chloroflexi
3.3261	nr_cellular_organisms	d_Bacteria	p_Acidobacteria	nr_unclassified_Acidobacteria
48.1564	nr_cellular_organisms	d_Bacteria
48.1564	nr_cellular_organisms	d_Bacteria	nr_Terrabacteria_group	p_Chloroflexi
0.6875	nr_cellular_organisms	d_Bacteria
91.2732	nr_cellular_organisms	d_Archaea	nr_TACK_group	p_Candidatus_Bathyarchaeota	nr_unclassified_Candidatus_Bathyarchaeota
6.6457	nr_cellular_organisms	d_Bacteria
4.7122	nr_cellular_organisms	d_Bacteria
4.9969	nr_cellular_organisms	d_Bacteria	nr_Terrabacteria_group
20.8856	nr_cellular_organisms	d_Bacteria	nr_Terrabacteria_group	p_Actinobacteria	c_Actinomycetia	o_Propionibacteriales	f_Propionibacteriaceae
7.5502	nr_cellular_organisms	d_Bacteria
25.4937	nr_cellular_organisms	d_Bacteria
7.5675	nr_cellular_organisms	d_Bacteria	nr_Terrabacteria_group
5.2113	nr_cellular_organisms	d_Bacteria	nr_Terrabacteria_group	p_Chloroflexi
1.2269	nr_cellular_organisms	d_Bacteria
42.1775	nr_cellular_organisms	d_Bacteria	p_Proteobacteria	c_Betaproteobacteria	o_Burkholderiales	f_Burkholderiaceae
3.2038	nr_cellular_organisms	d_Bacteria	nr_Terrabacteria_group	p_Chloroflexi
5.8926	nr_cellular_organisms	d_Bacteria	nr_Terrabacteria_group
1.3623	nr_cellular_organisms	d_Bacteria	nr_Terrabacteria_group	p_Actinobacteria	c_Actinomycetia
4.4355
5.0932	nr_cellular_organisms	d_Bacteria	nr_FCB_group	nr_Bacteroidetes/Chlorobi_group	p_Bacteroidetes
0.5248	nr_cellular_organisms	d_Bacteria	nr_PVC_group	p_Planctomycetes
0.0689	nr_cellular_organisms	d_Eukaryota	nr_Viridiplantae	p_Streptophyta	nr_Streptophytina	nr_Embryophyta	nr_Tracheophyta	nr_Euphyllophyta	nr_Spermatophyta
0.3012	nr_cellular_organisms	d_Bacteria	nr_Terrabacteria_group	p_Chloroflexi
0.3012	nr_cellular_organisms	d_Bacteria	nr_Terrabacteria_group	p_Chloroflexi
0.3012	nr_cellular_organisms	d_Bacteria	nr_Terrabacteria_group	p_Chloroflexi
15.7635	nr_cellular_organisms	d_Bacteria	nr_Terrabacteria_group	p_Chloroflexi
0.3012	nr_cellular_organisms	d_Bacteria	nr_Terrabacteria_group	p_Chloroflexi
18.3458	nr_cellular_organisms	d_Bacteria
2.976	nr_cellular_organisms	d_Archaea	p_Euryarchaeota	nr_Stenosarchaea_group	c_Methanomicrobia	o_Methanosarcinales	f_Methanosarcinaceae
53.2191	nr_cellular_organisms	d_Bacteria	nr_Terrabacteria_group	p_Chloroflexi
57.3907	nr_cellular_organisms	d_Bacteria
0.4117	nr_cellular_organisms
29.0043	nr_cellular_organisms	d_Bacteria	nr_Bacteria_incertae_sedis	nr_Bacteria_candidate_phyla	nr_Patescibacteria_group	nr_Parcubacteria_group
14.1956	nr_cellular_organisms	d_Bacteria	nr_Terrabacteria_group	p_Actinobacteria	c_Actinomycetia	o_Corynebacteriales
9.0186	nr_cellular_organisms	d_Bacteria
71.682	nr_cellular_organisms	d_Archaea	p_Euryarchaeota
43.4782	nr_cellular_organisms	d_Bacteria	nr_Terrabacteria_group	p_Chloroflexi
43.4782	nr_cellular_organisms	d_Bacteria	nr_Terrabacteria_group	p_Chloroflexi
43.4782	nr_cellular_organisms
71.682	nr_cellular_organisms	d_Archaea
71.682	nr_cellular_organisms	d_Archaea	p_Euryarchaeota
71.682	nr_cellular_organisms	d_Archaea	p_Euryarchaeota
71.682	nr_cellular_organisms	d_Archaea
71.682	nr_cellular_organisms	d_Archaea	p_Euryarchaeota
35.2625	nr_cellular_organisms	d_Bacteria	nr_Terrabacteria_group	p_Chloroflexi
7.448	nr_cellular_organisms	d_Bacteria	nr_Terrabacteria_group	p_Chloroflexi
5.8513	nr_cellular_organisms	d_Bacteria
35.2625	nr_cellular_organisms	d_Bacteria	nr_Terrabacteria_group	p_Chloroflexi
31.5341	nr_cellular_organisms	d_Archaea
3.1771	nr_cellular_organisms	d_Bacteria	p_Proteobacteria	c_Gammaproteobacteria	o_Moraxellales	f_Moraxellaceae
3.1771	nr_cellular_organisms	d_Bacteria	p_Proteobacteria	c_Gammaproteobacteria
3.1771	nr_cellular_organisms	d_Bacteria	p_Proteobacteria	c_Gammaproteobacteria
3.1771	nr_cellular_organisms	d_Bacteria	p_Proteobacteria	c_Gammaproteobacteria
7.7652	nr_cellular_organisms
67.5759	nr_cellular_organisms	d_Bacteria	p_Proteobacteria
67.5759	nr_cellular_organisms	d_Bacteria	p_Proteobacteria	c_Alphaproteobacteria
31.2152	nr_cellular_organisms	d_Bacteria	p_Proteobacteria	c_Alphaproteobacteria
67.5759	nr_cellular_organisms	d_Bacteria	p_Proteobacteria	c_Alphaproteobacteria
67.5759	nr_cellular_organisms	d_Bacteria	p_Proteobacteria	c_Alphaproteobacteria
67.5759	nr_cellular_organisms	d_Bacteria	p_Proteobacteria	c_Alphaproteobacteria
67.5759	nr_cellular_organisms	d_Bacteria	p_Proteobacteria	c_Alphaproteobacteria
67.5759	nr_cellular_organisms	d_Bacteria	p_Proteobacteria	c_Alphaproteobacteria
37.4139	nr_cellular_organisms	d_Bacteria
37.4139	nr_cellular_organisms	d_Bacteria
6.5113	nr_cellular_organisms	d_Bacteria
6.5113	nr_cellular_organisms
0.1162	nr_cellular_organisms	d_Bacteria	nr_Terrabacteria_group	p_Chloroflexi
0.0678	nr_cellular_organisms
0.1341	nr_cellular_organisms	d_Bacteria	nr_Terrabacteria_group	p_Chloroflexi
0.3794	nr_cellular_organisms	d_Bacteria
14.6277	nr_cellular_organisms	d_Bacteria	p_Proteobacteria	c_Alphaproteobacteria	o_Hyphomicrobiales	f_Bradyrhizobiaceae	g_Bradyrhizobium
35.2625	nr_cellular_organisms	d_Bacteria	nr_Terrabacteria_group
6.2556	nr_cellular_organisms	d_Bacteria	nr_Terrabacteria_group	p_Chloroflexi
40.0564	nr_cellular_organisms	d_Bacteria	p_Proteobacteria	c_Alphaproteobacteria
15.5258	nr_cellular_organisms	d_Bacteria
0.7558	nr_cellular_organisms
13.477	nr_cellular_organisms	d_Bacteria	p_Proteobacteria
10.9603	nr_cellular_organisms	d_Bacteria	nr_Bacteria_incertae_sedis	nr_Bacteria_candidate_phyla	nr_Patescibacteria_group	nr_Parcubacteria_group
23.4454	nr_cellular_organisms	d_Bacteria	nr_Bacteria_incertae_sedis	nr_Bacteria_candidate_phyla	nr_Patescibacteria_group	nr_Parcubacteria_group
15.1302	nr_cellular_organisms	d_Bacteria	nr_Terrabacteria_group	p_Actinobacteria	c_Actinomycetia	o_Corynebacteriales	f_Nocardiaceae	g_Rhodococcus
18.301	nr_cellular_organisms
18.301	nr_cellular_organisms	d_Bacteria	nr_Bacteria_incertae_sedis	nr_Bacteria_candidate_phyla	nr_Patescibacteria_group	nr_Parcubacteria_group
9.8447	nr_cellular_organisms	d_Bacteria	p_Proteobacteria	c_Alphaproteobacteria
9.8447	nr_cellular_organisms	d_Bacteria	p_Proteobacteria	c_Alphaproteobacteria
9.8447	nr_cellular_organisms	d_Bacteria	p_Proteobacteria	c_Alphaproteobacteria
0.0054	nr_cellular_organisms	d_Bacteria	p_Proteobacteria	c_Alphaproteobacteria	o_Hyphomicrobiales
0.0054	nr_cellular_organisms	d_Bacteria	p_Proteobacteria	c_Alphaproteobacteria	o_Hyphomicrobiales
9.8447	nr_cellular_organisms	d_Bacteria	p_Proteobacteria	c_Alphaproteobacteria
0.0014	nr_cellular_organisms
6.2788	nr_cellular_organisms	d_Bacteria	nr_Terrabacteria_group
0.1724	nr_cellular_organisms	d_Bacteria
46.3456	nr_cellular_organisms
0.6602	nr_cellular_organisms	d_Bacteria
1.5038	nr_cellular_organisms	d_Bacteria
2.4654	nr_cellular_organisms	d_Bacteria	nr_Terrabacteria_group
0.006	nr_cellular_organisms	d_Bacteria
4.0802	nr_cellular_organisms	d_Bacteria
0.6383	nr_cellular_organisms	d_Bacteria	nr_Terrabacteria_group	p_Chloroflexi
4.343	nr_cellular_organisms
4.1804	nr_cellular_organisms
1.8485
1.8485	nr_cellular_organisms	d_Bacteria
0.1965	nr_cellular_organisms	d_Bacteria	nr_Terrabacteria_group	p_Chloroflexi
0.4483	nr_cellular_organisms	d_Bacteria
2.3913	nr_cellular_organisms	d_Bacteria
0.4513	nr_cellular_organisms	d_Bacteria
15.2748	nr_cellular_organisms	d_Bacteria
1	nr_cellular_organisms	d_Bacteria	nr_Terrabacteria_group
0.1045	nr_cellular_organisms	d_Archaea	nr_TACK_group	p_Candidatus_Bathyarchaeota
16.8936	nr_cellular_organisms	d_Bacteria	nr_Terrabacteria_group	p_Actinobacteria	c_Actinomycetia	o_Corynebacteriales	f_Nocardiaceae	g_Rhodococcus
2.5262	nr_cellular_organisms	d_Bacteria	nr_Terrabacteria_group	p_Chloroflexi
16.8936	nr_cellular_organisms	d_Bacteria	nr_Terrabacteria_group	p_Actinobacteria	c_Actinomycetia	o_Corynebacteriales	f_Nocardiaceae	g_Rhodococcus
20.6061	nr_cellular_organisms	d_Bacteria
9.5569	nr_cellular_organisms	d_Bacteria	nr_Terrabacteria_group
9.5569	nr_cellular_organisms	d_Bacteria
9.5569	nr_cellular_organisms
0.3181	nr_cellular_organisms	d_Bacteria	nr_Terrabacteria_group	p_Chloroflexi
5.1298	nr_cellular_organisms	d_Bacteria	nr_Terrabacteria_group	p_Chloroflexi
3.3471	nr_cellular_organisms	d_Bacteria
5.5468	nr_cellular_organisms	d_Bacteria	p_Proteobacteria	c_Alphaproteobacteria	o_Sphingomonadales	f_Sphingomonadaceae
7.5167	nr_cellular_organisms	d_Bacteria
1.8541	nr_cellular_organisms	d_Bacteria	nr_Terrabacteria_group
1.4033	nr_cellular_organisms	d_Bacteria	nr_Terrabacteria_group	p_Chloroflexi
41.5107	nr_cellular_organisms	d_Bacteria	p_Proteobacteria	c_Betaproteobacteria	o_Burkholderiales	f_Burkholderiaceae
1.9274	nr_cellular_organisms	d_Bacteria	nr_Terrabacteria_group	p_Chloroflexi
0.3752	nr_cellular_organisms	d_Archaea	nr_TACK_group
1	nr_cellular_organisms	d_Bacteria
0.4148	nr_cellular_organisms	d_Bacteria	p_Proteobacteria	c_Alphaproteobacteria
7.947	nr_cellular_organisms	d_Bacteria
1.1627	nr_cellular_organisms	d_Bacteria	p_Proteobacteria	c_Alphaproteobacteria
2.4622	nr_cellular_organisms	d_Bacteria	nr_Terrabacteria_group	p_Chloroflexi
5.0289	nr_cellular_organisms	d_Bacteria
18.0952	nr_cellular_organisms	d_Bacteria
23.5514	nr_cellular_organisms	d_Bacteria	nr_Terrabacteria_group	p_Actinobacteria	c_Actinomycetia	o_Corynebacteriales	f_Mycobacteriaceae	g_Mycobacterium
6.0345	nr_cellular_organisms	d_Bacteria	p_Proteobacteria
35.5789	nr_cellular_organisms
19.2101	nr_cellular_organisms	d_Bacteria	nr_Terrabacteria_group	p_Actinobacteria	c_Actinomycetia	o_Propionibacteriales
19.2101	nr_cellular_organisms	d_Bacteria	nr_Terrabacteria_group	p_Actinobacteria	c_Actinomycetia	o_Propionibacteriales	f_Propionibacteriaceae
38.9204	nr_cellular_organisms	d_Bacteria	p_Proteobacteria	c_Alphaproteobacteria
25.5288	nr_cellular_organisms	d_Bacteria	nr_Terrabacteria_group	p_Actinobacteria	c_Actinomycetia	o_Corynebacteriales	f_Mycobacteriaceae	g_Mycobacterium
2.1587	nr_cellular_organisms	d_Archaea
3.1254	nr_cellular_organisms	d_Bacteria
12.2855	nr_cellular_organisms	d_Bacteria	nr_Terrabacteria_group	p_Actinobacteria
12.2855	nr_cellular_organisms	d_Bacteria	nr_Terrabacteria_group	p_Actinobacteria
0.1424	nr_cellular_organisms
17.2591	nr_cellular_organisms	d_Bacteria	nr_Terrabacteria_group	p_Chloroflexi
5.1785	nr_cellular_organisms	d_Bacteria	nr_Terrabacteria_group	p_Chloroflexi
5.1785	nr_cellular_organisms	d_Bacteria	nr_Terrabacteria_group	p_Chloroflexi
0.3621	nr_cellular_organisms	d_Bacteria
5.8509	nr_cellular_organisms	d_Bacteria	nr_FCB_group	nr_Bacteroidetes/Chlorobi_group	p_Bacteroidetes
0.0378	nr_cellular_organisms	d_Archaea
0.0378	nr_cellular_organisms	d_Archaea
14.6756	nr_cellular_organisms	d_Bacteria	nr_Terrabacteria_group	p_Chloroflexi
9.319	nr_cellular_organisms	d_Bacteria
71.682	nr_cellular_organisms	d_Archaea	p_Euryarchaeota
0.3936	nr_cellular_organisms	d_Bacteria	nr_Terrabacteria_group	p_Actinobacteria	c_Actinomycetia	o_Corynebacteriales	f_Corynebacteriaceae	g_Corynebacterium
9.0952	nr_cellular_organisms	d_Bacteria
0.2333	nr_cellular_organisms	d_Bacteria	nr_Terrabacteria_group	p_Chloroflexi
71.682	nr_cellular_organisms	d_Archaea	p_Euryarchaeota
61.1931	nr_cellular_organisms
61.1931	nr_cellular_organisms
71.682	nr_cellular_organisms	d_Archaea	p_Euryarchaeota
61.1931	nr_cellular_organisms
71.682	nr_cellular_organisms	d_Archaea
3.9508	nr_cellular_organisms	d_Bacteria
5.4578	nr_cellular_organisms	d_Bacteria
0.9707	nr_cellular_organisms	d_Bacteria	nr_Terrabacteria_group	p_Chloroflexi
5.0305	nr_cellular_organisms	d_Bacteria
640.448	nr_cellular_organisms	d_Bacteria	p_Proteobacteria	c_Betaproteobacteria	o_Burkholderiales	f_Burkholderiaceae
7.2924	nr_cellular_organisms	d_Bacteria
1.0282	nr_cellular_organisms	d_Bacteria	nr_Terrabacteria_group	p_Chloroflexi
0.1224	nr_cellular_organisms	d_Bacteria	nr_Terrabacteria_group
1.0282	nr_cellular_organisms	d_Bacteria	nr_Terrabacteria_group	p_Chloroflexi
1.0282	nr_cellular_organisms	d_Bacteria	nr_Terrabacteria_group
1	nr_cellular_organisms	d_Bacteria
1.0282	nr_cellular_organisms	d_Bacteria
1.0282	nr_cellular_organisms	d_Bacteria	nr_Terrabacteria_group
0.1224	nr_cellular_organisms	d_Bacteria	nr_Terrabacteria_group
5.8208	nr_cellular_organisms	d_Bacteria
0.1224	nr_cellular_organisms	d_Bacteria	nr_Terrabacteria_group	p_Chloroflexi
0.0828	nr_cellular_organisms	d_Bacteria
0.1224	nr_cellular_organisms	d_Bacteria	nr_Terrabacteria_group	p_Chloroflexi
8.0017	nr_cellular_organisms	d_Bacteria
8.5094	nr_cellular_organisms
0.8325	nr_cellular_organisms	d_Bacteria	nr_Terrabacteria_group	p_Chloroflexi
15.3074	nr_cellular_organisms	d_Bacteria	nr_PVC_group	p_Planctomycetes
0.5189	nr_cellular_organisms	d_Bacteria	nr_Terrabacteria_group	p_Chloroflexi
16.9089	nr_cellular_organisms	d_Bacteria	nr_Terrabacteria_group	p_Chloroflexi
16.9089	nr_cellular_organisms	d_Bacteria
4.5277	nr_cellular_organisms	d_Bacteria
6.617	nr_cellular_organisms	d_Bacteria	nr_Terrabacteria_group	p_Chloroflexi
16.9089	nr_cellular_organisms	d_Bacteria
16.9089	nr_cellular_organisms	d_Bacteria
16.9089	nr_cellular_organisms	d_Bacteria
14.4771	nr_cellular_organisms	d_Bacteria	p_Proteobacteria	c_Alphaproteobacteria	o_Hyphomicrobiales	f_Bradyrhizobiaceae	g_Bradyrhizobium
0.0101	nr_cellular_organisms	d_Bacteria
0.7018	nr_cellular_organisms	d_Bacteria	nr_PVC_group
3.1639	nr_cellular_organisms	d_Bacteria	nr_Terrabacteria_group	p_Actinobacteria	c_Actinomycetia	o_Micrococcales	f_Micrococcaceae
6.1879	nr_cellular_organisms	d_Bacteria	nr_Terrabacteria_group	p_Chloroflexi
0.0021	nr_cellular_organisms	d_Bacteria	nr_Terrabacteria_group	p_Chloroflexi
0.0941	nr_cellular_organisms	d_Archaea	nr_TACK_group
24.7065	nr_cellular_organisms	d_Bacteria	nr_Terrabacteria_group	p_Actinobacteria	c_Actinomycetia	o_Corynebacteriales	f_Mycobacteriaceae	g_Mycobacterium
0.2135	nr_cellular_organisms	d_Bacteria	nr_Terrabacteria_group	p_Chloroflexi
25.7693	nr_cellular_organisms	d_Bacteria	nr_Terrabacteria_group	p_Actinobacteria	c_Actinomycetia	o_Corynebacteriales	f_Mycobacteriaceae	g_Mycobacterium
18.5405	nr_cellular_organisms	d_Bacteria
0.2117	nr_cellular_organisms	d_Bacteria
0.769	nr_cellular_organisms	d_Bacteria
4.1376	nr_cellular_organisms	d_Bacteria	nr_Terrabacteria_group	p_Actinobacteria	c_Actinomycetia	o_Corynebacteriales	f_Mycobacteriaceae	g_Mycobacterium
1.5977	nr_cellular_organisms	d_Archaea	nr_TACK_group
2.4184	nr_cellular_organisms	d_Bacteria
3.6836	nr_cellular_organisms	d_Bacteria
11.7476	nr_cellular_organisms	d_Bacteria	nr_Terrabacteria_group	p_Actinobacteria	c_Actinomycetia	o_Corynebacteriales	f_Nocardiaceae
11.9511	nr_cellular_organisms
1.3113	nr_cellular_organisms	d_Bacteria	nr_Terrabacteria_group	p_Chloroflexi
24.6109	nr_cellular_organisms	d_Bacteria	p_Proteobacteria	c_Alphaproteobacteria
2	nr_cellular_organisms	d_Bacteria	nr_Terrabacteria_group	p_Chloroflexi
178.65	nr_cellular_organisms	d_Archaea	nr_TACK_group	p_Candidatus_Bathyarchaeota
6.6636	nr_cellular_organisms	d_Bacteria	nr_Terrabacteria_group
3	nr_cellular_organisms	d_Bacteria
19.6977	nr_cellular_organisms	d_Bacteria
19.6977	nr_cellular_organisms	d_Bacteria	nr_Terrabacteria_group	p_Chloroflexi
17.0744	nr_cellular_organisms	d_Bacteria	nr_Terrabacteria_group	p_Actinobacteria	c_Actinomycetia	o_Corynebacteriales
17.0744	nr_cellular_organisms	d_Bacteria	nr_Terrabacteria_group	p_Actinobacteria	c_Actinomycetia	o_Corynebacteriales	f_Nocardiaceae	g_Rhodococcus
25.9904	nr_cellular_organisms	d_Bacteria	nr_Bacteria_incertae_sedis	nr_Bacteria_candidate_phyla	nr_Patescibacteria_group	nr_Parcubacteria_group
129.594	nr_cellular_organisms	d_Bacteria
0.1632	nr_cellular_organisms	d_Bacteria
5.5306	nr_cellular_organisms	d_Bacteria
15.8724	nr_cellular_organisms	d_Bacteria	nr_Terrabacteria_group	p_Chloroflexi
4.3523	nr_cellular_organisms	d_Bacteria	nr_Terrabacteria_group	p_Chloroflexi
21.0712	nr_cellular_organisms	d_Bacteria
0.0214	nr_cellular_organisms
18.362	nr_cellular_organisms	d_Bacteria
0.0214	nr_cellular_organisms
18.362	nr_cellular_organisms	d_Bacteria
0.0165	nr_cellular_organisms	d_Bacteria
18.362	nr_cellular_organisms	d_Bacteria
18.362	nr_cellular_organisms	d_Bacteria
18.362	nr_cellular_organisms	d_Bacteria
32.152	nr_cellular_organisms	d_Bacteria	nr_Bacteria_incertae_sedis	nr_Bacteria_candidate_phyla	nr_Patescibacteria_group	nr_Parcubacteria_group
32.152	nr_cellular_organisms	d_Bacteria	nr_Bacteria_incertae_sedis	nr_Bacteria_candidate_phyla	nr_Patescibacteria_group	nr_Parcubacteria_group
0.2306	nr_cellular_organisms	d_Bacteria	nr_Terrabacteria_group	p_Chloroflexi
9.837	nr_cellular_organisms	d_Bacteria	nr_PVC_group	p_Planctomycetes
0.2989	nr_cellular_organisms	d_Bacteria	nr_Terrabacteria_group
0.9936	nr_cellular_organisms	d_Bacteria	p_Proteobacteria
0.2989	nr_cellular_organisms	d_Bacteria
16.0985	nr_cellular_organisms	d_Bacteria	p_Proteobacteria	c_Betaproteobacteria	o_Burkholderiales	f_Burkholderiaceae
4.0279	nr_cellular_organisms	d_Bacteria	nr_Terrabacteria_group	p_Chloroflexi
0.1309	nr_cellular_organisms	d_Bacteria	nr_Terrabacteria_group	p_Chloroflexi
0.5093	nr_cellular_organisms
0.7394	nr_cellular_organisms	d_Bacteria
39.1702	nr_cellular_organisms	d_Bacteria	p_Proteobacteria	c_Betaproteobacteria
3.6358	nr_cellular_organisms	d_Bacteria
3.9424	nr_cellular_organisms	d_Bacteria	nr_PVC_group	p_Planctomycetes
43.3083	nr_cellular_organisms	d_Bacteria	p_Proteobacteria	c_Betaproteobacteria	o_Burkholderiales	f_Burkholderiaceae
0.4063	nr_cellular_organisms	d_Bacteria	nr_Terrabacteria_group	p_Chloroflexi
10.7199	nr_cellular_organisms	d_Bacteria	nr_Terrabacteria_group	p_Actinobacteria	c_Actinomycetia	o_Corynebacteriales	f_Corynebacteriaceae	g_Corynebacterium
1.2484	nr_cellular_organisms	d_Bacteria
42.2351	nr_cellular_organisms	d_Bacteria
42.2351	nr_cellular_organisms	d_Bacteria	p_Proteobacteria	c_Gammaproteobacteria	o_Xanthomonadales	f_Rhodanobacteraceae
2.5056	nr_cellular_organisms
30.693	nr_cellular_organisms	d_Bacteria	p_Proteobacteria	c_Betaproteobacteria	o_Burkholderiales	f_Burkholderiaceae
4.4195	nr_cellular_organisms	d_Bacteria	nr_Terrabacteria_group	p_Chloroflexi
4.2603	nr_cellular_organisms	d_Bacteria
2.9943	nr_cellular_organisms	d_Bacteria
1	nr_cellular_organisms	d_Bacteria	nr_Terrabacteria_group	p_Chloroflexi
4.6682	nr_cellular_organisms	d_Bacteria	nr_Terrabacteria_group	p_Actinobacteria	c_Actinomycetia	o_Corynebacteriales
9.7103	nr_cellular_organisms	d_Bacteria	p_Proteobacteria	c_Alphaproteobacteria	o_Hyphomicrobiales	f_Phyllobacteriaceae	g_Mesorhizobium
4.8754	nr_cellular_organisms	d_Bacteria	p_Proteobacteria	c_Betaproteobacteria	o_Burkholderiales
748.738	nr_cellular_organisms	d_Bacteria	p_Proteobacteria	c_Betaproteobacteria	o_Burkholderiales	f_Burkholderiaceae	g_Ralstonia
0.0432	nr_cellular_organisms	d_Bacteria
19.0653	nr_cellular_organisms	d_Bacteria	p_Proteobacteria	c_Alphaproteobacteria
19.0653	nr_cellular_organisms	d_Bacteria	p_Proteobacteria	c_Alphaproteobacteria
6.3819	nr_cellular_organisms	d_Bacteria	nr_Terrabacteria_group	p_Chloroflexi
6.3819	nr_cellular_organisms	d_Bacteria	nr_Terrabacteria_group	p_Chloroflexi
6.3819	nr_cellular_organisms	d_Bacteria	nr_Terrabacteria_group
6.3819	nr_cellular_organisms	d_Bacteria	nr_Terrabacteria_group
6.3819	nr_cellular_organisms
0.2789	nr_cellular_organisms	d_Bacteria
6.3819	nr_cellular_organisms	d_Bacteria	nr_Terrabacteria_group	p_Chloroflexi
0.2312	nr_cellular_organisms	d_Bacteria	nr_Terrabacteria_group	p_Chloroflexi
8.4721	nr_cellular_organisms	d_Bacteria	p_Proteobacteria	c_Betaproteobacteria	o_Burkholderiales	f_Burkholderiaceae
12.3936	nr_cellular_organisms	d_Bacteria
9.1324	nr_cellular_organisms	d_Bacteria	p_Proteobacteria	c_Betaproteobacteria	o_Burkholderiales
2.0294	nr_cellular_organisms	d_Bacteria	nr_PVC_group	p_Planctomycetes
10.3673	nr_cellular_organisms	d_Bacteria	p_Proteobacteria
29.4214	nr_cellular_organisms	d_Bacteria
128.243	nr_cellular_organisms	d_Bacteria
9.5118	nr_cellular_organisms	d_Bacteria	nr_PVC_group	p_Planctomycetes
1.5572	nr_cellular_organisms	d_Bacteria
4.025	nr_cellular_organisms	d_Bacteria
0.2324	nr_cellular_organisms	d_Bacteria	nr_Terrabacteria_group	p_Chloroflexi
31.5536	nr_cellular_organisms	d_Bacteria	p_Proteobacteria	c_Betaproteobacteria	o_Burkholderiales	f_Burkholderiaceae
0.2172	nr_cellular_organisms	d_Bacteria
22.4972	nr_cellular_organisms	d_Bacteria
8.1778	nr_cellular_organisms	d_Archaea
1.0907	nr_cellular_organisms	d_Bacteria	p_Proteobacteria	c_Alphaproteobacteria	o_Hyphomicrobiales
0.5721	nr_cellular_organisms
1.2183	nr_cellular_organisms	d_Bacteria
34.0689	nr_cellular_organisms	d_Bacteria
8.2314	nr_cellular_organisms	d_Bacteria
0.0066	nr_cellular_organisms	d_Bacteria
5.5971	nr_cellular_organisms	d_Bacteria
3.2048	nr_cellular_organisms	d_Bacteria	nr_Terrabacteria_group	p_Chloroflexi
23.128	nr_cellular_organisms	d_Bacteria	nr_Terrabacteria_group	p_Chloroflexi
0.2882	nr_cellular_organisms	d_Bacteria	nr_Terrabacteria_group	p_Chloroflexi
0.0685	nr_cellular_organisms
0.4103	nr_cellular_organisms	d_Bacteria
6.5122	nr_cellular_organisms	d_Bacteria	nr_Terrabacteria_group	p_Chloroflexi
11.624	nr_cellular_organisms	d_Bacteria
1	nr_cellular_organisms	d_Bacteria
0.0061	nr_cellular_organisms	d_Bacteria
5.1867	nr_cellular_organisms	d_Archaea
24.5653	nr_cellular_organisms	d_Bacteria
2.0043	nr_cellular_organisms	d_Bacteria	p_Proteobacteria	c_Alphaproteobacteria
0.9492	nr_cellular_organisms	d_Bacteria
11.6494	nr_cellular_organisms	d_Bacteria	nr_Terrabacteria_group	p_Chloroflexi
0.2258	nr_cellular_organisms	d_Bacteria	nr_Terrabacteria_group	p_Actinobacteria	c_Actinomycetia
4.16	nr_cellular_organisms	d_Bacteria	nr_Terrabacteria_group	p_Chloroflexi
6.974	nr_cellular_organisms	d_Bacteria
0.0067	nr_cellular_organisms	d_Bacteria	nr_Terrabacteria_group	p_Chloroflexi
0.0006	nr_cellular_organisms	d_Bacteria	nr_Terrabacteria_group	p_Chloroflexi
0.9725	nr_cellular_organisms	d_Bacteria	nr_Terrabacteria_group	p_Actinobacteria	c_Actinomycetia	o_Micrococcales	f_Micrococcaceae	g_Kocuria
0.2511	nr_cellular_organisms	d_Bacteria	nr_Terrabacteria_group
24.0826	nr_cellular_organisms	d_Bacteria	nr_Terrabacteria_group	p_Chloroflexi
0.8523	nr_cellular_organisms	d_Bacteria	p_Proteobacteria
9.9497	nr_cellular_organisms	d_Bacteria	nr_PVC_group	p_Planctomycetes
3.4681	nr_cellular_organisms	d_Bacteria	nr_Terrabacteria_group	p_Chloroflexi
2.5117	nr_cellular_organisms
0.2915	nr_cellular_organisms	d_Bacteria
41.9534	nr_cellular_organisms	d_Bacteria	p_Proteobacteria	c_Betaproteobacteria	o_Burkholderiales	f_Burkholderiaceae
13.1257	nr_cellular_organisms
19.7663	nr_cellular_organisms	d_Bacteria	nr_Terrabacteria_group	p_Actinobacteria	c_Actinomycetia	o_Corynebacteriales	f_Nocardiaceae	g_Rhodococcus
24.4229	nr_cellular_organisms	d_Bacteria	nr_Terrabacteria_group	p_Chloroflexi
1.0604	nr_cellular_organisms	d_Bacteria
11.4918	nr_cellular_organisms	d_Bacteria	nr_Terrabacteria_group	p_Chloroflexi
45.1355	nr_cellular_organisms	d_Bacteria	nr_Terrabacteria_group	p_Chloroflexi
4.5652	nr_cellular_organisms	d_Bacteria	nr_Terrabacteria_group	p_Chloroflexi
12.5383	nr_cellular_organisms	d_Bacteria
8.4914	nr_cellular_organisms	d_Bacteria	nr_Terrabacteria_group	p_Chloroflexi
12.2682	nr_cellular_organisms	d_Bacteria	p_Proteobacteria	c_Alphaproteobacteria	o_Hyphomicrobiales	f_Phyllobacteriaceae	g_Mesorhizobium
0.0093	nr_cellular_organisms	d_Bacteria
4	nr_cellular_organisms	d_Bacteria
5.1487	nr_cellular_organisms	d_Bacteria	nr_Terrabacteria_group	p_Chloroflexi
5.4211	nr_cellular_organisms
5.9462	nr_cellular_organisms	d_Bacteria	nr_Terrabacteria_group	p_Actinobacteria
0.0041	nr_cellular_organisms	d_Bacteria
0.1808	nr_cellular_organisms	d_Archaea
0.1808	nr_cellular_organisms	d_Archaea
0.1808	nr_cellular_organisms	d_Archaea
0.0012	nr_cellular_organisms
0.5895	nr_cellular_organisms	d_Bacteria	nr_Terrabacteria_group	p_Chloroflexi
294.83	nr_cellular_organisms	d_Bacteria
294.83	nr_cellular_organisms	d_Bacteria
294.83	nr_cellular_organisms	d_Bacteria
294.83	nr_cellular_organisms	d_Bacteria
294.83	nr_cellular_organisms	d_Bacteria
0.0201	nr_cellular_organisms	d_Bacteria
0.929	nr_cellular_organisms	d_Bacteria	p_Proteobacteria	c_Gammaproteobacteria	o_Enterobacterales
9.4939	nr_cellular_organisms	d_Bacteria	nr_Terrabacteria_group	p_Chloroflexi
4.6231	nr_cellular_organisms	d_Bacteria	nr_Terrabacteria_group
49.0493	nr_cellular_organisms	d_Archaea
0.2951	nr_cellular_organisms	d_Bacteria
20.4389	nr_cellular_organisms	d_Bacteria	nr_Terrabacteria_group	p_Chloroflexi
12.0044	nr_cellular_organisms	d_Bacteria
4.9764	nr_cellular_organisms	d_Bacteria	nr_Terrabacteria_group	p_Chloroflexi
84.043	nr_cellular_organisms	d_Bacteria	nr_Terrabacteria_group	p_Chloroflexi
0.2621	nr_cellular_organisms
0.2621	nr_cellular_organisms
6.6214	nr_cellular_organisms	d_Bacteria
6.6214	nr_cellular_organisms	d_Bacteria
6.9744	nr_cellular_organisms	d_Bacteria	nr_Terrabacteria_group
5.0306	nr_cellular_organisms	d_Bacteria	nr_Terrabacteria_group	p_Actinobacteria	c_Actinomycetia	o_Micrococcales	f_Micrococcaceae
0.0995	nr_cellular_organisms	d_Bacteria	nr_Terrabacteria_group	p_Actinobacteria	c_Actinomycetia	o_Corynebacteriales	f_Corynebacteriaceae	g_Corynebacterium
42.5635	nr_cellular_organisms	d_Bacteria
22.966	nr_cellular_organisms	d_Bacteria
3.7011	nr_cellular_organisms	d_Bacteria	nr_Terrabacteria_group	p_Actinobacteria	c_Actinomycetia	o_Corynebacteriales	f_Mycobacteriaceae
0.0506	nr_cellular_organisms	d_Bacteria	nr_Terrabacteria_group	p_Actinobacteria	c_Actinomycetia	o_Corynebacteriales	f_Mycobacteriaceae
0.017	nr_cellular_organisms	d_Bacteria	p_Proteobacteria	nr_delta/epsilon_subdivisions	c_Deltaproteobacteria
0.017	nr_cellular_organisms	d_Bacteria
0.017	nr_cellular_organisms	d_Bacteria	p_Proteobacteria	nr_delta/epsilon_subdivisions	c_Deltaproteobacteria
0.017	nr_cellular_organisms	d_Bacteria	p_Proteobacteria	nr_delta/epsilon_subdivisions	c_Deltaproteobacteria
6.0108	nr_cellular_organisms	d_Bacteria	nr_Terrabacteria_group
9.8131	nr_cellular_organisms	d_Bacteria	nr_FCB_group	nr_Bacteroidetes/Chlorobi_group	p_Bacteroidetes
2.3459	nr_cellular_organisms
12.3831	nr_cellular_organisms	d_Bacteria	nr_Terrabacteria_group	p_Chloroflexi
12.3831	nr_cellular_organisms
1.2547	nr_cellular_organisms	d_Bacteria	nr_Terrabacteria_group
1.2547	nr_cellular_organisms	d_Bacteria	nr_Terrabacteria_group
0.1956	nr_cellular_organisms	d_Bacteria	nr_Terrabacteria_group	p_Actinobacteria	c_Actinomycetia	o_Streptomycetales	f_Streptomycetaceae	g_Streptomyces
32.5916	nr_cellular_organisms	d_Bacteria	nr_Terrabacteria_group	p_Chloroflexi
0.1956	nr_cellular_organisms	d_Bacteria	nr_Terrabacteria_group	p_Actinobacteria	c_Actinomycetia	o_Streptomycetales	f_Streptomycetaceae
0.1956	nr_cellular_organisms	d_Bacteria	nr_Terrabacteria_group	p_Actinobacteria	c_Actinomycetia
10.7716	nr_cellular_organisms	d_Bacteria
17.925	nr_cellular_organisms	d_Bacteria	p_Proteobacteria	c_Alphaproteobacteria	o_Hyphomicrobiales	f_Phyllobacteriaceae	g_Mesorhizobium
17.925	nr_cellular_organisms	d_Bacteria	p_Proteobacteria	c_Alphaproteobacteria	o_Hyphomicrobiales	f_Phyllobacteriaceae	g_Mesorhizobium
12.155	nr_cellular_organisms	d_Bacteria	p_Proteobacteria	c_Alphaproteobacteria
3.7259	nr_cellular_organisms	d_Bacteria	nr_Terrabacteria_group	p_Chloroflexi
0.4727	nr_cellular_organisms	d_Bacteria	p_Proteobacteria	c_Betaproteobacteria	o_Burkholderiales
57.738	nr_cellular_organisms	d_Bacteria	nr_Terrabacteria_group	p_Chloroflexi
22.2008	nr_cellular_organisms	d_Bacteria	nr_Bacteria_incertae_sedis	nr_Bacteria_candidate_phyla	nr_Patescibacteria_group	nr_Parcubacteria_group
21.8127	nr_cellular_organisms	d_Bacteria	nr_Bacteria_incertae_sedis	nr_Bacteria_candidate_phyla	nr_Patescibacteria_group
21.8127	nr_cellular_organisms	d_Bacteria	nr_Bacteria_incertae_sedis	nr_Bacteria_candidate_phyla	nr_Patescibacteria_group	nr_Parcubacteria_group
1.2943	nr_cellular_organisms	d_Bacteria
13.2974	nr_cellular_organisms	d_Bacteria	nr_Terrabacteria_group	p_Chloroflexi
27.0793	nr_cellular_organisms	d_Bacteria	nr_Terrabacteria_group	p_Chloroflexi
27.0793	nr_cellular_organisms	d_Bacteria
0.5943	nr_cellular_organisms
0.0981	nr_cellular_organisms	d_Bacteria	nr_Terrabacteria_group	p_Actinobacteria	c_Actinomycetia	o_Corynebacteriales	f_Mycobacteriaceae
7.8206	nr_cellular_organisms	d_Bacteria
2.5145	nr_cellular_organisms	d_Bacteria	nr_Terrabacteria_group	p_Actinobacteria	c_Actinomycetia
0.0008	nr_cellular_organisms	d_Bacteria
9.1103	nr_cellular_organisms	d_Bacteria	nr_Terrabacteria_group	p_Actinobacteria	c_Actinomycetia	o_Propionibacteriales	f_Nocardioidaceae
82.3295	nr_cellular_organisms	d_Bacteria	nr_Terrabacteria_group	p_Chloroflexi
13.551	nr_cellular_organisms	d_Archaea	nr_TACK_group
0.155	nr_cellular_organisms	d_Bacteria	nr_PVC_group	p_Planctomycetes
22.3035	nr_cellular_organisms	d_Bacteria	nr_Terrabacteria_group
22.3035	nr_cellular_organisms	d_Bacteria
22.3035	nr_cellular_organisms	d_Bacteria	nr_Terrabacteria_group	p_Actinobacteria	c_Actinomycetia	o_Propionibacteriales	f_Propionibacteriaceae
0.0867	nr_cellular_organisms
0.0867	nr_cellular_organisms
5.25	nr_cellular_organisms	d_Bacteria	nr_FCB_group	nr_Bacteroidetes/Chlorobi_group	p_Bacteroidetes
14.1548	nr_cellular_organisms	d_Bacteria	nr_Terrabacteria_group	p_Chloroflexi
7.954	nr_cellular_organisms	d_Bacteria
6.2515	nr_cellular_organisms	d_Bacteria
0.8355	nr_cellular_organisms	d_Bacteria
0.2619	nr_cellular_organisms	d_Archaea
3.1386	nr_cellular_organisms
2.264	nr_cellular_organisms	d_Bacteria	nr_Terrabacteria_group	p_Chloroflexi
12.1589	nr_cellular_organisms	d_Bacteria
2	nr_cellular_organisms	d_Bacteria	nr_Terrabacteria_group	p_Actinobacteria	c_Actinomycetia
2	nr_cellular_organisms	d_Bacteria
7.1661	nr_cellular_organisms	d_Bacteria
7.5938	nr_cellular_organisms	d_Bacteria	p_Proteobacteria
185.559	nr_cellular_organisms	d_Bacteria	nr_Bacteria_incertae_sedis	nr_Bacteria_candidate_phyla	nr_Patescibacteria_group	nr_Parcubacteria_group
0.2236	nr_cellular_organisms	d_Bacteria
11.0518	nr_cellular_organisms	d_Bacteria	p_Proteobacteria	c_Alphaproteobacteria	o_Hyphomicrobiales
11.0518	nr_cellular_organisms	d_Bacteria	p_Proteobacteria	c_Alphaproteobacteria	o_Hyphomicrobiales
0.3478	nr_cellular_organisms	d_Bacteria	p_Proteobacteria	c_Alphaproteobacteria
22.0326	nr_cellular_organisms	d_Bacteria
1.7906	nr_cellular_organisms	d_Bacteria	nr_Terrabacteria_group	p_Actinobacteria	c_Actinomycetia	o_Corynebacteriales	f_Mycobacteriaceae
11.1979	nr_cellular_organisms	d_Bacteria	nr_Terrabacteria_group
7.3834	nr_cellular_organisms	d_Bacteria	nr_Terrabacteria_group	p_Chloroflexi
7.3834	nr_cellular_organisms	d_Bacteria	nr_Terrabacteria_group	p_Chloroflexi
0.2385	nr_cellular_organisms	d_Bacteria
2.7828
5.44	nr_cellular_organisms	d_Bacteria	nr_Terrabacteria_group	p_Chloroflexi
1.1848	nr_cellular_organisms	d_Bacteria	nr_Terrabacteria_group	p_Chloroflexi
11.9684	nr_cellular_organisms
13.9642	nr_cellular_organisms	d_Bacteria
0.1355	nr_cellular_organisms	d_Bacteria	nr_Terrabacteria_group	p_Chloroflexi
14.6516	nr_cellular_organisms	d_Bacteria	nr_Terrabacteria_group
11.4298	nr_cellular_organisms	d_Bacteria	nr_Terrabacteria_group	p_Actinobacteria
11.4298	nr_cellular_organisms	d_Bacteria	nr_Terrabacteria_group	p_Actinobacteria
11.4298	nr_cellular_organisms	d_Bacteria
6.0313	nr_cellular_organisms	d_Bacteria	p_Proteobacteria	c_Alphaproteobacteria
0.0007	nr_cellular_organisms	d_Bacteria
10.077	nr_cellular_organisms	d_Bacteria	p_Proteobacteria	c_Betaproteobacteria	o_Burkholderiales	f_Burkholderiaceae
3.2278	nr_cellular_organisms	d_Bacteria	p_Proteobacteria	c_Betaproteobacteria
25.9803	nr_cellular_organisms	d_Bacteria	p_Proteobacteria	c_Gammaproteobacteria	o_Xanthomonadales	f_Rhodanobacteraceae
25.9803	nr_cellular_organisms	d_Bacteria
4	nr_cellular_organisms	d_Bacteria	nr_Terrabacteria_group	p_Chloroflexi
11.0205	nr_cellular_organisms	d_Bacteria	p_Proteobacteria	c_Alphaproteobacteria	o_Hyphomicrobiales
14.5297	nr_cellular_organisms	d_Bacteria
10.3425	nr_cellular_organisms	d_Bacteria	nr_Terrabacteria_group	p_Chloroflexi
10.8855	nr_cellular_organisms	d_Bacteria	nr_Terrabacteria_group	p_Chloroflexi
9.2892	nr_cellular_organisms	d_Bacteria
0.0233	nr_cellular_organisms	d_Bacteria	nr_PVC_group
1.3871	nr_cellular_organisms	d_Bacteria
1.3871	nr_cellular_organisms	d_Bacteria
0.1676	nr_cellular_organisms	d_Bacteria	nr_Terrabacteria_group	p_Chloroflexi
1.9967	nr_cellular_organisms	d_Bacteria
757.607	nr_cellular_organisms	d_Bacteria	p_Proteobacteria	c_Betaproteobacteria	o_Burkholderiales	f_Burkholderiaceae
61.1931	nr_cellular_organisms	d_Bacteria
61.1931	nr_cellular_organisms	d_Bacteria
7.1067	nr_cellular_organisms	d_Bacteria	nr_Terrabacteria_group	p_Chloroflexi
0.965	nr_cellular_organisms	d_Bacteria	nr_Terrabacteria_group	p_Actinobacteria	c_Actinomycetia	o_Streptomycetales	f_Streptomycetaceae	g_Streptomyces
2.4913	nr_cellular_organisms	d_Bacteria	p_Proteobacteria	c_Gammaproteobacteria	o_Moraxellales	f_Moraxellaceae
2.4913	nr_cellular_organisms	d_Bacteria	p_Proteobacteria	c_Gammaproteobacteria	o_Moraxellales	f_Moraxellaceae
4.4306	nr_cellular_organisms	d_Bacteria	nr_Terrabacteria_group	p_Chloroflexi
8.4796	nr_cellular_organisms	d_Bacteria	nr_Terrabacteria_group	p_Chloroflexi
2.173	nr_cellular_organisms	d_Bacteria	p_Proteobacteria	c_Alphaproteobacteria	o_Hyphomicrobiales	f_Bradyrhizobiaceae
1.1421	nr_cellular_organisms	d_Bacteria	nr_Terrabacteria_group	p_Chloroflexi
1.1421	nr_cellular_organisms	d_Bacteria	nr_Terrabacteria_group	p_Chloroflexi
13.696	nr_cellular_organisms	d_Archaea
1	nr_cellular_organisms	d_Bacteria
0.3197	nr_cellular_organisms	d_Bacteria	nr_Terrabacteria_group	p_Chloroflexi
64.8559	nr_cellular_organisms	d_Bacteria
4.2587	nr_cellular_organisms	d_Bacteria	nr_Terrabacteria_group
6.7197	nr_cellular_organisms	d_Bacteria
13.9854	nr_cellular_organisms	d_Bacteria	nr_Terrabacteria_group
13.9854	nr_cellular_organisms	d_Bacteria
26.2556	nr_cellular_organisms	d_Bacteria
0.0187	nr_cellular_organisms	d_Archaea
0.0187	nr_cellular_organisms	d_Archaea	nr_TACK_group	p_Candidatus_Bathyarchaeota
0.0006	nr_cellular_organisms	d_Bacteria	nr_Terrabacteria_group	p_Chloroflexi
5.1613	nr_cellular_organisms	d_Bacteria
1.1942	nr_cellular_organisms	d_Bacteria	nr_Terrabacteria_group	p_Chloroflexi
9.331	nr_cellular_organisms
11.0497	nr_cellular_organisms	d_Bacteria	nr_Terrabacteria_group	p_Firmicutes	c_Bacilli	o_Bacillales	f_Staphylococcaceae	g_Staphylococcus
95.4898	nr_cellular_organisms	d_Bacteria	p_Proteobacteria	c_Betaproteobacteria	o_Burkholderiales	f_Burkholderiaceae	g_Ralstonia
9.331	nr_cellular_organisms
2.9634	nr_cellular_organisms	d_Bacteria
5.5802	nr_cellular_organisms	d_Bacteria
0.8	nr_cellular_organisms	d_Bacteria
4.8899	nr_cellular_organisms	d_Bacteria	nr_Terrabacteria_group	p_Chloroflexi
0.7356	nr_cellular_organisms	d_Bacteria
4.454	nr_cellular_organisms	d_Bacteria
4.7109	nr_cellular_organisms	d_Archaea	nr_TACK_group	p_Candidatus_Bathyarchaeota
0.5093	nr_cellular_organisms	d_Archaea	nr_TACK_group
0.5093	nr_cellular_organisms	d_Archaea	nr_TACK_group
0.5093	nr_cellular_organisms	d_Archaea	nr_TACK_group	p_Candidatus_Bathyarchaeota
9.6819	nr_cellular_organisms	d_Archaea
86.0397	nr_cellular_organisms	d_Archaea	nr_TACK_group	p_Candidatus_Bathyarchaeota
0.1483	nr_cellular_organisms	d_Bacteria	nr_Terrabacteria_group
0.1483	nr_cellular_organisms	d_Bacteria	nr_Terrabacteria_group	p_Chloroflexi
28.708	nr_cellular_organisms	d_Bacteria	nr_Terrabacteria_group	p_Chloroflexi
4.5251	nr_cellular_organisms
0.0003	nr_cellular_organisms	d_Bacteria
0.0003	nr_cellular_organisms	d_Bacteria
0.0003
0.0003	nr_cellular_organisms	d_Bacteria
56.4303	nr_cellular_organisms	d_Bacteria	p_Proteobacteria
0.0003	nr_cellular_organisms	d_Bacteria
0.2886	nr_cellular_organisms	d_Bacteria	nr_Terrabacteria_group	p_Actinobacteria	c_Actinomycetia	o_Corynebacteriales	f_Mycobacteriaceae
0.1136	nr_cellular_organisms	d_Bacteria	nr_Terrabacteria_group	p_Chloroflexi
0.4365	nr_cellular_organisms	d_Bacteria
0.0014	nr_cellular_organisms	d_Archaea
11.4871	nr_cellular_organisms	d_Bacteria	p_Proteobacteria	c_Alphaproteobacteria	o_Hyphomicrobiales
0.4384	nr_cellular_organisms	d_Bacteria	nr_Terrabacteria_group	p_Actinobacteria	c_Actinomycetia	o_Corynebacteriales
20.6897	nr_cellular_organisms	d_Bacteria
0.7638	nr_cellular_organisms	d_Bacteria
28.3929	nr_cellular_organisms	d_Bacteria
1.5865	nr_cellular_organisms	d_Bacteria	nr_Terrabacteria_group	p_Chloroflexi
1.5865	nr_cellular_organisms	d_Bacteria
6.0519	nr_cellular_organisms
28.3929	nr_cellular_organisms	d_Bacteria	nr_Terrabacteria_group
0.0117	nr_cellular_organisms	d_Archaea	nr_TACK_group	p_Candidatus_Bathyarchaeota
0.6992	nr_cellular_organisms	d_Bacteria
6.8923	nr_cellular_organisms	d_Bacteria
16.4551	nr_cellular_organisms	d_Bacteria	p_Proteobacteria	c_Alphaproteobacteria	o_Hyphomicrobiales	f_Bradyrhizobiaceae	g_Bradyrhizobium
11.3678	nr_cellular_organisms	d_Bacteria	nr_Terrabacteria_group	p_Chloroflexi
1.3572	nr_cellular_organisms	d_Bacteria	nr_Terrabacteria_group	p_Chloroflexi
0.4263	nr_cellular_organisms	d_Bacteria	nr_Terrabacteria_group	p_Chloroflexi
0.4263	nr_cellular_organisms	d_Bacteria	nr_Terrabacteria_group	p_Chloroflexi
7.1942	nr_cellular_organisms	d_Bacteria
0.1803	nr_cellular_organisms	d_Bacteria	p_Proteobacteria	c_Alphaproteobacteria	o_Rhodobacterales	f_Rhodobacteraceae
6.983	nr_cellular_organisms	d_Bacteria	nr_Terrabacteria_group
0.4877	nr_cellular_organisms	d_Bacteria	nr_Terrabacteria_group	p_Firmicutes	c_Bacilli	o_Lactobacillales	f_Streptococcaceae	g_Streptococcus
0.4292	nr_cellular_organisms	d_Bacteria	p_Proteobacteria
2	nr_cellular_organisms	d_Bacteria
0.2994	nr_cellular_organisms	d_Bacteria	nr_Terrabacteria_group	p_Chloroflexi
0.0461	nr_cellular_organisms	d_Bacteria
11.3015	nr_cellular_organisms	d_Bacteria	nr_Terrabacteria_group	p_Actinobacteria
0.7804	nr_cellular_organisms
8.8007	nr_cellular_organisms	d_Bacteria
8.8007	nr_cellular_organisms	d_Bacteria
0.0722	nr_cellular_organisms	d_Bacteria
0.0722	nr_cellular_organisms	d_Bacteria
12.2419	nr_cellular_organisms
1.1861	nr_cellular_organisms	d_Bacteria
21.7564	nr_cellular_organisms	d_Bacteria
7.6936	nr_cellular_organisms	d_Bacteria	p_Acidobacteria
0.304	nr_cellular_organisms	d_Bacteria
0.4116	nr_cellular_organisms	d_Bacteria	nr_Terrabacteria_group	p_Chloroflexi
0.7765	nr_cellular_organisms	d_Bacteria	nr_Terrabacteria_group	p_Chloroflexi
13.9418	nr_cellular_organisms	d_Bacteria	p_Proteobacteria	c_Alphaproteobacteria	o_Hyphomicrobiales
118.724	nr_cellular_organisms
118.724	nr_cellular_organisms	d_Bacteria	nr_Terrabacteria_group	p_Chloroflexi
3.1399	nr_cellular_organisms	d_Bacteria	nr_Terrabacteria_group	p_Chloroflexi
6.2016	nr_cellular_organisms	d_Bacteria	nr_Terrabacteria_group	p_Chloroflexi
11.1209	nr_cellular_organisms	d_Bacteria	nr_Terrabacteria_group	p_Chloroflexi
0.2374	nr_cellular_organisms	d_Archaea	nr_TACK_group
0.8773	nr_cellular_organisms	d_Archaea
0.0341	nr_cellular_organisms	d_Bacteria	nr_Terrabacteria_group	p_Chloroflexi
2.1702	nr_cellular_organisms	d_Bacteria	nr_Terrabacteria_group	p_Actinobacteria	c_Actinomycetia	o_Corynebacteriales
12.5205	nr_cellular_organisms	d_Bacteria	nr_Terrabacteria_group	p_Chloroflexi
0.1411	nr_cellular_organisms	d_Bacteria	p_Proteobacteria	c_Alphaproteobacteria
7.8089	nr_cellular_organisms	d_Bacteria	p_Proteobacteria	c_Betaproteobacteria	o_Burkholderiales	f_Burkholderiaceae
25.7155	nr_cellular_organisms	d_Bacteria	nr_Terrabacteria_group	p_Chloroflexi
4.6127	nr_cellular_organisms	d_Bacteria
0.4577	nr_cellular_organisms	d_Bacteria	nr_Terrabacteria_group	p_Chloroflexi
0.1545	nr_cellular_organisms	d_Bacteria	nr_Terrabacteria_group	p_Chloroflexi
3.9818	nr_cellular_organisms	d_Bacteria	nr_Terrabacteria_group	p_Chloroflexi
7.0374	nr_cellular_organisms	d_Bacteria
4.6118	nr_cellular_organisms	d_Bacteria	nr_Terrabacteria_group	p_Chloroflexi
2.2006	nr_cellular_organisms	d_Bacteria	nr_Terrabacteria_group	p_Chloroflexi
96.7033	nr_cellular_organisms	d_Bacteria	nr_Terrabacteria_group	p_Chloroflexi
12.3828	nr_cellular_organisms	d_Bacteria	nr_Terrabacteria_group	p_Chloroflexi
0.6875	nr_cellular_organisms	d_Bacteria
0.1792	nr_cellular_organisms	d_Bacteria	nr_Terrabacteria_group	p_Actinobacteria	c_Actinomycetia	o_Corynebacteriales	f_Corynebacteriaceae	g_Corynebacterium
0.0823	nr_cellular_organisms	d_Bacteria	nr_Terrabacteria_group	p_Actinobacteria	c_Actinomycetia	o_Micrococcales	f_Micrococcaceae
0.6875	nr_cellular_organisms	d_Bacteria
0.6751	nr_cellular_organisms	d_Bacteria	nr_Terrabacteria_group	p_Chloroflexi
1.7814	nr_cellular_organisms	d_Bacteria
5.2171	nr_cellular_organisms	d_Bacteria	nr_Terrabacteria_group	p_Chloroflexi
29.8811	nr_cellular_organisms	d_Bacteria	nr_Terrabacteria_group	p_Chloroflexi
5.0619	nr_cellular_organisms	d_Bacteria	p_Proteobacteria
11.8342	nr_cellular_organisms	d_Bacteria	p_Proteobacteria	c_Alphaproteobacteria	o_Hyphomicrobiales
21.6065	nr_cellular_organisms	d_Bacteria
32.8521	nr_cellular_organisms	d_Bacteria
0.1344	nr_cellular_organisms	d_Bacteria	nr_Terrabacteria_group	p_Actinobacteria	c_Actinomycetia
21.6065	nr_cellular_organisms	d_Bacteria
1.6958	nr_cellular_organisms	d_Bacteria	nr_Terrabacteria_group	p_Chloroflexi
6.4661	nr_cellular_organisms	d_Bacteria	nr_Terrabacteria_group	p_Chloroflexi
6.4661	nr_cellular_organisms	d_Bacteria
6.4661	nr_cellular_organisms	d_Bacteria
21.6065	nr_cellular_organisms	d_Bacteria	nr_Bacteria_incertae_sedis	nr_Bacteria_candidate_phyla	nr_Patescibacteria_group	nr_Parcubacteria_group
0.4427	nr_cellular_organisms	d_Bacteria	nr_Terrabacteria_group	p_Chloroflexi
25.2386	nr_cellular_organisms	d_Bacteria	p_Proteobacteria	c_Alphaproteobacteria	o_Hyphomicrobiales	f_Bradyrhizobiaceae
6.7159	nr_cellular_organisms	d_Bacteria	nr_Terrabacteria_group	p_Chloroflexi
6.7159	nr_cellular_organisms	d_Bacteria
0.0181	nr_cellular_organisms	d_Bacteria	nr_Terrabacteria_group	p_Chloroflexi
5.3938	nr_cellular_organisms	d_Bacteria
0.5532	nr_cellular_organisms	d_Bacteria
7.5502	nr_cellular_organisms	d_Bacteria	nr_PVC_group	p_Planctomycetes
0.5532	nr_cellular_organisms	d_Bacteria
0.0628	nr_cellular_organisms	d_Bacteria
0.1014	nr_cellular_organisms	d_Bacteria	nr_Terrabacteria_group	p_Actinobacteria	c_Actinomycetia	o_Corynebacteriales	f_Mycobacteriaceae
0.2168	nr_cellular_organisms	d_Bacteria	nr_Terrabacteria_group	p_Actinobacteria	c_Actinomycetia
6.4185	nr_cellular_organisms	d_Bacteria	p_Proteobacteria	c_Alphaproteobacteria	o_Hyphomicrobiales
8.2986	nr_cellular_organisms	d_Bacteria
8.2986	nr_cellular_organisms	d_Bacteria
17.6378	nr_cellular_organisms	d_Bacteria	nr_Terrabacteria_group	p_Chloroflexi
17.6378	nr_cellular_organisms	d_Bacteria	nr_Terrabacteria_group	p_Chloroflexi
0.4579	nr_cellular_organisms	d_Bacteria	nr_Terrabacteria_group	p_Chloroflexi
8.3443	nr_cellular_organisms	d_Bacteria	nr_Terrabacteria_group
0.9553	nr_cellular_organisms	d_Bacteria
35.4067	nr_cellular_organisms	d_Bacteria	nr_Bacteria_incertae_sedis	nr_Bacteria_candidate_phyla	nr_Patescibacteria_group
1.0656	nr_cellular_organisms	d_Bacteria	nr_Terrabacteria_group	p_Actinobacteria	c_Actinomycetia	o_Corynebacteriales
3.6068	nr_cellular_organisms	d_Bacteria
1.1549	nr_cellular_organisms	d_Archaea
7.281	nr_cellular_organisms	d_Bacteria
7.281	nr_cellular_organisms	d_Bacteria	nr_Terrabacteria_group	p_Chloroflexi
3.7719	nr_cellular_organisms	d_Bacteria	p_Proteobacteria
5.9883	nr_cellular_organisms	d_Bacteria
0.2181	nr_cellular_organisms	d_Bacteria	nr_Terrabacteria_group	p_Chloroflexi
8.1018	nr_cellular_organisms	d_Bacteria	nr_Terrabacteria_group	p_Chloroflexi
6.2981	nr_cellular_organisms	d_Bacteria	p_Proteobacteria	c_Betaproteobacteria
3.8414	nr_cellular_organisms	d_Bacteria
3.501	nr_cellular_organisms	d_Archaea	nr_TACK_group	p_Candidatus_Bathyarchaeota	nr_unclassified_Candidatus_Bathyarchaeota
16.4986	nr_cellular_organisms	d_Archaea	nr_TACK_group	p_Candidatus_Bathyarchaeota
1.1349	nr_cellular_organisms	d_Archaea
1.1349	nr_cellular_organisms	d_Archaea	p_Euryarchaeota
30.2225	nr_cellular_organisms	d_Bacteria
1.9962	nr_cellular_organisms	d_Bacteria	nr_Terrabacteria_group	p_Chloroflexi
1.1349	nr_cellular_organisms	d_Archaea
1.1349	nr_cellular_organisms	d_Archaea
2.9965	nr_cellular_organisms	d_Bacteria	nr_Terrabacteria_group	p_Chloroflexi
0.0061	nr_cellular_organisms	d_Bacteria	nr_Terrabacteria_group	p_Chloroflexi
134.096	nr_cellular_organisms
6	nr_cellular_organisms	d_Bacteria	p_Proteobacteria	c_Betaproteobacteria
134.096	nr_cellular_organisms	d_Bacteria	nr_Terrabacteria_group	p_Chloroflexi
9.6491	nr_cellular_organisms	d_Bacteria	nr_Terrabacteria_group	p_Chloroflexi
0.5158	nr_cellular_organisms	d_Bacteria
0.5158	nr_cellular_organisms	d_Bacteria
1.907	nr_cellular_organisms	d_Bacteria
7.5675	nr_cellular_organisms	d_Bacteria	nr_Terrabacteria_group
0.7707	nr_cellular_organisms	d_Bacteria	p_Proteobacteria	c_Alphaproteobacteria	o_Hyphomicrobiales
8.3465	nr_cellular_organisms	d_Bacteria
11.4427	nr_cellular_organisms	d_Bacteria
6.9013	nr_cellular_organisms	d_Bacteria	p_Proteobacteria	c_Alphaproteobacteria	o_Hyphomicrobiales	f_Phyllobacteriaceae	g_Mesorhizobium
201.2	nr_cellular_organisms
19.7891	nr_cellular_organisms	d_Bacteria
34.2583	nr_cellular_organisms	d_Bacteria	nr_Terrabacteria_group	p_Chloroflexi
6.5509	nr_cellular_organisms	d_Bacteria	nr_Terrabacteria_group	p_Chloroflexi
34.2583	nr_cellular_organisms	d_Bacteria	nr_Terrabacteria_group	p_Chloroflexi
6.0987	nr_cellular_organisms	d_Bacteria	nr_Terrabacteria_group	p_Chloroflexi
1.2857	nr_cellular_organisms	d_Bacteria	nr_PVC_group	p_Planctomycetes
56.605	nr_cellular_organisms	d_Bacteria
0.1583	nr_cellular_organisms	d_Bacteria
2.5426	nr_cellular_organisms
78.1589	nr_cellular_organisms	d_Bacteria	p_Proteobacteria	c_Alphaproteobacteria
78.1589	nr_cellular_organisms	d_Bacteria
4.2958	nr_cellular_organisms	d_Bacteria	p_Proteobacteria	c_Alphaproteobacteria	o_Hyphomicrobiales	f_Bradyrhizobiaceae
18.9346	nr_cellular_organisms	d_Bacteria	nr_Terrabacteria_group	p_Firmicutes
2.6753	nr_cellular_organisms	d_Bacteria
12.7839	nr_cellular_organisms	d_Bacteria	nr_Terrabacteria_group	p_Chloroflexi
3.3214	nr_cellular_organisms	d_Bacteria
1.2576	nr_cellular_organisms	d_Bacteria	nr_Terrabacteria_group	p_Chloroflexi
7.033	nr_cellular_organisms	d_Bacteria	nr_Terrabacteria_group	p_Chloroflexi
8.4162	nr_cellular_organisms	d_Bacteria	nr_Terrabacteria_group	p_Firmicutes
8.4162	nr_cellular_organisms	d_Bacteria
6.5428	nr_cellular_organisms	d_Bacteria	nr_Terrabacteria_group	p_Chloroflexi
63.8557	nr_cellular_organisms	d_Bacteria
0.6746	nr_cellular_organisms	d_Bacteria	nr_Terrabacteria_group	p_Chloroflexi
3.8552	nr_cellular_organisms	d_Bacteria
5.1597	nr_cellular_organisms	d_Bacteria	nr_Terrabacteria_group	p_Chloroflexi
7.9622	nr_cellular_organisms	d_Bacteria
0.2401	nr_cellular_organisms	d_Bacteria
7.4785	nr_cellular_organisms	d_Bacteria	p_Proteobacteria
1.9341	nr_cellular_organisms	d_Bacteria	nr_Terrabacteria_group	p_Chloroflexi
5.3491	nr_cellular_organisms	d_Bacteria
33.141	nr_cellular_organisms	d_Archaea
6.5153	nr_cellular_organisms	d_Bacteria
0.2642	nr_cellular_organisms	d_Bacteria	nr_Terrabacteria_group	p_Chloroflexi
13.2574	nr_cellular_organisms	d_Bacteria
10.7907	nr_cellular_organisms	d_Bacteria	nr_Terrabacteria_group
6.795	nr_cellular_organisms	d_Bacteria	nr_Terrabacteria_group	p_Chloroflexi
0.3958	nr_cellular_organisms	d_Bacteria	p_Proteobacteria
109.873	nr_cellular_organisms	d_Bacteria	p_Proteobacteria	c_Betaproteobacteria	o_Burkholderiales	f_Burkholderiaceae
2.5707	nr_cellular_organisms	d_Bacteria	p_Proteobacteria	c_Betaproteobacteria	o_Burkholderiales
5.3988	nr_cellular_organisms
28.708	nr_cellular_organisms	d_Bacteria	nr_Terrabacteria_group	p_Chloroflexi
0.0997	nr_cellular_organisms	d_Bacteria	nr_Terrabacteria_group	p_Chloroflexi
18.9558	nr_cellular_organisms	d_Bacteria	nr_Terrabacteria_group	p_Chloroflexi
0.014	nr_cellular_organisms	d_Bacteria	nr_Terrabacteria_group	p_Actinobacteria	c_Actinomycetia
18.9558	nr_cellular_organisms	d_Bacteria	nr_Terrabacteria_group	p_Chloroflexi
1.915	nr_cellular_organisms
0.3703	nr_cellular_organisms	d_Bacteria
0.0097	nr_cellular_organisms	d_Bacteria	p_Proteobacteria	c_Alphaproteobacteria	o_Hyphomicrobiales
3.3502	nr_cellular_organisms	d_Bacteria	nr_Terrabacteria_group	p_Chloroflexi
21.8164	nr_cellular_organisms	d_Bacteria	nr_Terrabacteria_group	p_Actinobacteria	c_Actinomycetia	o_Propionibacteriales	f_Propionibacteriaceae
35.6093	nr_cellular_organisms	d_Bacteria
3.3502	nr_cellular_organisms	d_Bacteria	nr_Terrabacteria_group	p_Chloroflexi
35.6093	nr_cellular_organisms	d_Bacteria
35.6093	nr_cellular_organisms	d_Bacteria	p_Proteobacteria	c_Gammaproteobacteria	o_Xanthomonadales	f_Rhodanobacteraceae
35.6093	nr_cellular_organisms	d_Bacteria
79.9148	nr_cellular_organisms	d_Bacteria
79.9148	nr_cellular_organisms	d_Bacteria
98.0541	nr_cellular_organisms	d_Archaea	nr_TACK_group	p_Candidatus_Bathyarchaeota	nr_unclassified_Candidatus_Bathyarchaeota
98.0541	nr_cellular_organisms	d_Archaea	nr_TACK_group	p_Candidatus_Bathyarchaeota	nr_unclassified_Candidatus_Bathyarchaeota
0.2418	nr_cellular_organisms	d_Bacteria	nr_Terrabacteria_group	p_Actinobacteria	c_Actinomycetia
98.0541	nr_cellular_organisms
98.0541	nr_cellular_organisms	d_Archaea	nr_TACK_group	p_Candidatus_Bathyarchaeota
98.0541	nr_cellular_organisms	d_Archaea	nr_TACK_group	p_Candidatus_Bathyarchaeota	nr_unclassified_Candidatus_Bathyarchaeota
0.2216	nr_cellular_organisms	d_Bacteria	nr_Terrabacteria_group	p_Chloroflexi
0.5959	nr_cellular_organisms
733.941	nr_cellular_organisms	d_Bacteria	p_Proteobacteria	c_Betaproteobacteria	o_Burkholderiales	f_Burkholderiaceae
733.941	nr_cellular_organisms	d_Bacteria	p_Proteobacteria	c_Betaproteobacteria	o_Burkholderiales	f_Burkholderiaceae
34.3692	nr_cellular_organisms	d_Bacteria	nr_Terrabacteria_group
34.3692	nr_cellular_organisms	d_Bacteria	nr_Terrabacteria_group	p_Chloroflexi
2.0073	nr_cellular_organisms	d_Bacteria
124.969	nr_cellular_organisms	d_Bacteria	nr_Terrabacteria_group	p_Chloroflexi
17.1797	nr_cellular_organisms	d_Bacteria	nr_Terrabacteria_group	p_Actinobacteria	c_Actinomycetia	o_Corynebacteriales
0.1084	nr_cellular_organisms	d_Archaea
17.2882	nr_cellular_organisms	d_Bacteria	p_Proteobacteria	c_Alphaproteobacteria	o_Hyphomicrobiales	f_Bradyrhizobiaceae
5.7087	nr_cellular_organisms	d_Bacteria
7.7301	nr_cellular_organisms	d_Bacteria	nr_Terrabacteria_group	p_Chloroflexi
0.1351	nr_cellular_organisms	d_Bacteria
17.0819	nr_cellular_organisms	d_Bacteria	p_Proteobacteria	c_Alphaproteobacteria	o_Hyphomicrobiales
91.7322	nr_cellular_organisms	d_Bacteria
17.0819	nr_cellular_organisms	d_Bacteria	p_Proteobacteria
0.0581	nr_cellular_organisms	d_Bacteria	nr_Terrabacteria_group
3.4533	nr_cellular_organisms
0.2133	nr_cellular_organisms	d_Bacteria
10.9199	nr_cellular_organisms	d_Bacteria	p_Proteobacteria	c_Alphaproteobacteria	o_Hyphomicrobiales	f_Bradyrhizobiaceae
27.77	nr_cellular_organisms	d_Bacteria	p_Proteobacteria	c_Alphaproteobacteria	o_Hyphomicrobiales
160.274	nr_cellular_organisms	d_Archaea	nr_TACK_group	p_Candidatus_Bathyarchaeota	nr_unclassified_Candidatus_Bathyarchaeota
0.3115	nr_cellular_organisms	d_Bacteria	nr_Terrabacteria_group
0.3389	nr_cellular_organisms	d_Bacteria
24.4923	nr_cellular_organisms	d_Bacteria	p_Elusimicrobia
308.704	nr_cellular_organisms	d_Bacteria
3.3871	nr_cellular_organisms
5.3405	nr_cellular_organisms	d_Bacteria
0.7214	nr_cellular_organisms	d_Bacteria	nr_Terrabacteria_group	p_Chloroflexi
36.4795	nr_cellular_organisms	d_Bacteria	nr_Terrabacteria_group
36.4795	nr_cellular_organisms	d_Bacteria	nr_Terrabacteria_group	p_Chloroflexi
0.3989	nr_cellular_organisms	d_Bacteria
31.2884	nr_cellular_organisms
31.2884	nr_cellular_organisms
0.3689	nr_cellular_organisms	d_Bacteria	nr_PVC_group	p_Planctomycetes
8.5092	nr_cellular_organisms	d_Bacteria	nr_FCB_group	nr_Bacteroidetes/Chlorobi_group	p_Bacteroidetes
2.3516	nr_cellular_organisms	d_Bacteria
175.475	nr_cellular_organisms	d_Archaea	nr_TACK_group	p_Candidatus_Bathyarchaeota
5.8301	nr_cellular_organisms
0.2813	nr_cellular_organisms
25.3013	nr_cellular_organisms	d_Bacteria	nr_Terrabacteria_group	p_Chloroflexi
2.715	nr_cellular_organisms	d_Bacteria	nr_FCB_group	nr_Bacteroidetes/Chlorobi_group	p_Bacteroidetes
2.715	nr_cellular_organisms	d_Bacteria	nr_FCB_group	nr_Bacteroidetes/Chlorobi_group	p_Bacteroidetes
2.715	nr_cellular_organisms	d_Bacteria	nr_FCB_group	nr_Bacteroidetes/Chlorobi_group	p_Bacteroidetes
38.222	nr_cellular_organisms	d_Bacteria	p_Proteobacteria	c_Betaproteobacteria	o_Burkholderiales	f_Burkholderiaceae
6.7264	nr_cellular_organisms	d_Bacteria
0.1761	nr_cellular_organisms	d_Bacteria	nr_PVC_group	p_Planctomycetes
0.0003	nr_cellular_organisms	d_Bacteria	p_Proteobacteria
0.0316	nr_cellular_organisms	d_Archaea
1.4888	nr_cellular_organisms
40.4027	nr_cellular_organisms	d_Bacteria	p_Proteobacteria	c_Alphaproteobacteria
4.1311	nr_cellular_organisms	d_Bacteria	nr_Terrabacteria_group	p_Chloroflexi
13.1839	nr_cellular_organisms	d_Bacteria
0.299	nr_cellular_organisms	d_Bacteria	nr_Terrabacteria_group	p_Chloroflexi
0.436	nr_cellular_organisms
5.5417	nr_cellular_organisms	d_Bacteria
12.9753	nr_cellular_organisms	d_Bacteria
12.9753	nr_cellular_organisms	d_Bacteria
4.5743	nr_cellular_organisms	d_Bacteria	nr_Terrabacteria_group	p_Chloroflexi
2.8847
5.3535	nr_cellular_organisms	d_Bacteria
0.6267	nr_cellular_organisms	d_Bacteria
1.0068	nr_cellular_organisms	d_Bacteria	nr_Terrabacteria_group	p_Chloroflexi
5.0756	nr_cellular_organisms	d_Bacteria	nr_Terrabacteria_group	p_Chloroflexi
1.9713	nr_cellular_organisms	d_Bacteria	nr_Terrabacteria_group	p_Chloroflexi
44.5553	nr_cellular_organisms	d_Bacteria	p_Proteobacteria	c_Betaproteobacteria	o_Burkholderiales	f_Burkholderiaceae
44.5553	nr_cellular_organisms	d_Bacteria	p_Proteobacteria	c_Betaproteobacteria	o_Burkholderiales	f_Burkholderiaceae
4.4537	nr_cellular_organisms	d_Bacteria	p_Proteobacteria	c_Alphaproteobacteria	o_Caulobacterales
736.031	nr_cellular_organisms	d_Bacteria	p_Proteobacteria	c_Betaproteobacteria	o_Burkholderiales	f_Burkholderiaceae
0.0158	nr_cellular_organisms	d_Bacteria	p_Proteobacteria	c_Gammaproteobacteria	o_Enterobacterales
0.0158	nr_cellular_organisms	d_Bacteria
4.9698	nr_cellular_organisms	d_Bacteria	nr_FCB_group	nr_Bacteroidetes/Chlorobi_group	p_Bacteroidetes
1.9429	nr_cellular_organisms	d_Archaea	nr_TACK_group	p_Candidatus_Bathyarchaeota	nr_unclassified_Candidatus_Bathyarchaeota
4.5608	nr_cellular_organisms	d_Bacteria	nr_Terrabacteria_group
11.1569	nr_cellular_organisms	d_Bacteria	p_Proteobacteria	c_Alphaproteobacteria	o_Hyphomicrobiales
11.1569	nr_cellular_organisms	d_Bacteria
11.1569	nr_cellular_organisms	d_Bacteria	p_Proteobacteria
10.095	nr_cellular_organisms	d_Bacteria
7.3539	nr_cellular_organisms	d_Bacteria
68.0851	nr_cellular_organisms	d_Archaea	p_Euryarchaeota
68.0851	nr_cellular_organisms	d_Archaea
51.7849	nr_cellular_organisms
1.5524	nr_cellular_organisms	d_Bacteria	nr_Terrabacteria_group	p_Actinobacteria	c_Actinomycetia	o_Corynebacteriales	f_Corynebacteriaceae	g_Corynebacterium
1.5524	nr_cellular_organisms	d_Bacteria	nr_Terrabacteria_group	p_Actinobacteria	c_Actinomycetia
51.7849	nr_cellular_organisms	d_Bacteria	nr_Terrabacteria_group
0.1141	nr_cellular_organisms	d_Bacteria	nr_Terrabacteria_group
0.1141	nr_cellular_organisms	d_Bacteria	nr_Terrabacteria_group	p_Chloroflexi
0.1141	nr_cellular_organisms	d_Bacteria
21.9258	nr_cellular_organisms	d_Bacteria	nr_Terrabacteria_group	p_Actinobacteria	c_Actinomycetia	o_Propionibacteriales	f_Propionibacteriaceae
5.8509	nr_cellular_organisms	d_Bacteria	nr_Terrabacteria_group	p_Chloroflexi
2.2342	nr_cellular_organisms	d_Bacteria	nr_Terrabacteria_group
3.1771	nr_cellular_organisms	d_Bacteria
0.0037	nr_cellular_organisms	d_Archaea	nr_TACK_group
5.1364	nr_cellular_organisms	d_Bacteria
0.2061	nr_cellular_organisms	d_Bacteria	nr_Terrabacteria_group	p_Chloroflexi
33.5261	nr_cellular_organisms	d_Bacteria	nr_Terrabacteria_group	p_Chloroflexi
0.0091	nr_cellular_organisms	d_Bacteria
8.3468	nr_cellular_organisms	d_Bacteria	nr_Terrabacteria_group	p_Chloroflexi
0.9295	nr_cellular_organisms	d_Bacteria
20.2222	nr_cellular_organisms	d_Bacteria
10.201	nr_cellular_organisms	d_Bacteria	p_Proteobacteria
35.2936	nr_cellular_organisms	d_Bacteria	nr_Terrabacteria_group	p_Chloroflexi
0.0174	nr_cellular_organisms	d_Bacteria
0.1367	nr_cellular_organisms	d_Bacteria	nr_Terrabacteria_group	p_Chloroflexi
0.5153	nr_cellular_organisms	d_Archaea	nr_TACK_group	p_Candidatus_Bathyarchaeota	nr_unclassified_Candidatus_Bathyarchaeota
19.6273	nr_cellular_organisms	d_Bacteria	nr_Bacteria_incertae_sedis	nr_Bacteria_candidate_phyla	nr_Patescibacteria_group	nr_Parcubacteria_group
9.3258	nr_cellular_organisms	d_Bacteria
0.5153	nr_cellular_organisms	d_Archaea	nr_TACK_group	p_Candidatus_Bathyarchaeota	nr_unclassified_Candidatus_Bathyarchaeota
0.5153	nr_cellular_organisms	d_Archaea	nr_TACK_group	p_Candidatus_Bathyarchaeota
5.5395	nr_cellular_organisms	d_Bacteria	nr_Terrabacteria_group	p_Chloroflexi
0.5153	nr_cellular_organisms	d_Archaea	nr_TACK_group	p_Candidatus_Bathyarchaeota	nr_unclassified_Candidatus_Bathyarchaeota
0.5153	nr_cellular_organisms	d_Archaea	nr_TACK_group	p_Candidatus_Bathyarchaeota	nr_unclassified_Candidatus_Bathyarchaeota
15.7353	nr_cellular_organisms
0.3222	nr_cellular_organisms	d_Bacteria	nr_PVC_group	p_Planctomycetes
20.8711	nr_cellular_organisms	d_Bacteria	p_Proteobacteria	c_Alphaproteobacteria
6.0517	nr_cellular_organisms	d_Bacteria
1.9581	nr_cellular_organisms	d_Bacteria
0.0659	nr_cellular_organisms	d_Bacteria
0.0871	nr_cellular_organisms	d_Bacteria
5.1001	nr_cellular_organisms	d_Bacteria	nr_Terrabacteria_group	p_Chloroflexi
1.7206	nr_cellular_organisms	d_Bacteria	nr_Terrabacteria_group	p_Chloroflexi
0.9185	nr_cellular_organisms	d_Bacteria
3.8271	nr_cellular_organisms	d_Bacteria	nr_Terrabacteria_group	p_Chloroflexi
0.9455	nr_cellular_organisms	d_Bacteria	nr_Terrabacteria_group	p_Chloroflexi
11.3956	nr_cellular_organisms	d_Bacteria	p_Proteobacteria	c_Alphaproteobacteria	o_Hyphomicrobiales	f_Bradyrhizobiaceae	g_Bradyrhizobium
57.536
31.1291	nr_cellular_organisms	d_Bacteria	p_Proteobacteria	c_Gammaproteobacteria	o_Xanthomonadales	f_Rhodanobacteraceae
2.5078	nr_cellular_organisms	d_Bacteria	nr_Terrabacteria_group	p_Chloroflexi
37.7107	nr_cellular_organisms	d_Bacteria	p_Proteobacteria	c_Gammaproteobacteria	o_Xanthomonadales	f_Rhodanobacteraceae
8.961	nr_cellular_organisms	d_Bacteria	p_Proteobacteria	c_Alphaproteobacteria	o_Hyphomicrobiales
0.0073	nr_cellular_organisms	d_Bacteria	nr_Terrabacteria_group	p_Chloroflexi
1	nr_cellular_organisms	d_Bacteria
0.5029	nr_cellular_organisms
0.5029	nr_cellular_organisms	d_Bacteria	nr_Terrabacteria_group	p_Chloroflexi
0.463	nr_cellular_organisms	d_Bacteria	nr_Terrabacteria_group	p_Chloroflexi
3.6471	nr_cellular_organisms	d_Bacteria	nr_Terrabacteria_group	p_Chloroflexi
0.1679	nr_cellular_organisms	d_Bacteria	nr_PVC_group	p_Planctomycetes
2.3164	nr_cellular_organisms	d_Bacteria	nr_Terrabacteria_group	p_Chloroflexi
8.8329	nr_cellular_organisms	d_Bacteria
8.8329	nr_cellular_organisms	d_Bacteria
10.9864	nr_cellular_organisms	d_Bacteria	nr_Terrabacteria_group	p_Chloroflexi
5.4429	nr_cellular_organisms	d_Bacteria	nr_Terrabacteria_group
5.4429	nr_cellular_organisms	d_Bacteria	nr_Terrabacteria_group	p_Chloroflexi
9.8266	nr_cellular_organisms	d_Bacteria	nr_Terrabacteria_group	p_Chloroflexi
5.7786	nr_cellular_organisms	d_Bacteria
0.0041	nr_cellular_organisms	d_Bacteria
0.6406	nr_cellular_organisms	d_Bacteria	nr_Terrabacteria_group	p_Chloroflexi
5.7351	nr_cellular_organisms	d_Bacteria	nr_Terrabacteria_group	p_Chloroflexi
4.9286	nr_cellular_organisms	d_Bacteria	nr_Terrabacteria_group	p_Chloroflexi
6.9873	nr_cellular_organisms	d_Archaea
17.8151	nr_cellular_organisms	d_Bacteria	nr_Terrabacteria_group	p_Chloroflexi
35.9759	nr_cellular_organisms	d_Bacteria	nr_Terrabacteria_group	p_Chloroflexi
5.9953	nr_cellular_organisms	d_Bacteria	nr_Terrabacteria_group
0.7217	nr_cellular_organisms	d_Bacteria	nr_Terrabacteria_group	p_Chloroflexi
8.9836	nr_cellular_organisms	d_Bacteria	nr_PVC_group	p_Planctomycetes
0.6934	nr_cellular_organisms	d_Bacteria
0.6934	nr_cellular_organisms	d_Bacteria	nr_Terrabacteria_group	p_Chloroflexi
66.6437	nr_cellular_organisms	d_Archaea
0.2599	nr_cellular_organisms	d_Bacteria	nr_Terrabacteria_group	p_Chloroflexi
4.265	nr_cellular_organisms	d_Bacteria
172.308	nr_cellular_organisms	d_Archaea	nr_TACK_group	p_Candidatus_Bathyarchaeota	nr_unclassified_Candidatus_Bathyarchaeota
172.308	nr_cellular_organisms	d_Archaea	nr_TACK_group	p_Candidatus_Bathyarchaeota	nr_unclassified_Candidatus_Bathyarchaeota
0.2702	nr_cellular_organisms	d_Bacteria	nr_Terrabacteria_group	p_Chloroflexi
0.4584	nr_cellular_organisms	d_Bacteria
11.5526	nr_cellular_organisms	d_Bacteria
8.1267	nr_cellular_organisms	d_Bacteria	nr_Bacteria_incertae_sedis	nr_Bacteria_candidate_phyla	nr_Patescibacteria_group	nr_Microgenomates_group
2.287	nr_cellular_organisms	d_Bacteria	nr_Terrabacteria_group	p_Chloroflexi
0.7855	nr_cellular_organisms	d_Bacteria
0.7855	nr_cellular_organisms	d_Bacteria
0.7855	nr_cellular_organisms	d_Bacteria
0.7855	nr_cellular_organisms	d_Bacteria	nr_Terrabacteria_group
0.7855	nr_cellular_organisms	d_Bacteria
6.8429	nr_cellular_organisms	d_Bacteria	nr_Terrabacteria_group	p_Chloroflexi
29.5027	nr_cellular_organisms	d_Bacteria
0.2378	nr_cellular_organisms
20.8856	nr_cellular_organisms	d_Bacteria	nr_Terrabacteria_group	p_Actinobacteria	c_Actinomycetia	o_Propionibacteriales	f_Propionibacteriaceae
0.7763	nr_cellular_organisms	d_Bacteria
0.0491	nr_cellular_organisms	d_Archaea
5.9472	nr_cellular_organisms	d_Bacteria	nr_Terrabacteria_group	p_Chloroflexi
0.0705	nr_cellular_organisms
17.9083	nr_cellular_organisms	d_Bacteria	p_Proteobacteria	c_Gammaproteobacteria
0.0308	nr_cellular_organisms	d_Bacteria	nr_Terrabacteria_group	p_Chloroflexi
0.0081	nr_cellular_organisms	d_Bacteria	p_Proteobacteria
1.0782	nr_cellular_organisms	d_Bacteria	nr_Terrabacteria_group	p_Chloroflexi
22.2148	nr_cellular_organisms	d_Bacteria	nr_Terrabacteria_group	p_Chloroflexi
25.3545	nr_cellular_organisms	d_Bacteria	nr_Terrabacteria_group	p_Actinobacteria	c_Actinomycetia	o_Corynebacteriales	f_Mycobacteriaceae
25.3545	nr_cellular_organisms	d_Bacteria	nr_Terrabacteria_group	p_Actinobacteria	c_Actinomycetia	o_Corynebacteriales	f_Mycobacteriaceae	g_Mycobacterium
7.9256	nr_cellular_organisms	d_Bacteria	nr_Terrabacteria_group	p_Actinobacteria	c_Actinomycetia	o_Micrococcales	f_Micrococcaceae
7.9256	nr_cellular_organisms	d_Bacteria	nr_Terrabacteria_group	p_Actinobacteria	c_Actinomycetia
57.1433	nr_cellular_organisms	d_Bacteria
1.1689	nr_cellular_organisms	d_Bacteria
48.1363	nr_cellular_organisms	d_Bacteria	p_Proteobacteria	c_Alphaproteobacteria
48.1363	nr_cellular_organisms	d_Bacteria	p_Proteobacteria	c_Alphaproteobacteria
5.7863	nr_cellular_organisms	d_Bacteria	p_Acidobacteria	nr_unclassified_Acidobacteria
3	nr_cellular_organisms	d_Bacteria	p_Proteobacteria	c_Alphaproteobacteria	o_Rhodobacterales	f_Rhodobacteraceae
0.0121	nr_cellular_organisms
7.0327	nr_cellular_organisms	d_Bacteria
0.0148	nr_cellular_organisms	d_Bacteria	nr_Terrabacteria_group	p_Chloroflexi
2.5284	nr_cellular_organisms	d_Bacteria	nr_Terrabacteria_group	p_Chloroflexi
5.6917	nr_cellular_organisms	d_Bacteria
691.673	nr_cellular_organisms	d_Bacteria	p_Proteobacteria	c_Betaproteobacteria	o_Burkholderiales	f_Burkholderiaceae
691.673	nr_cellular_organisms	d_Bacteria	p_Proteobacteria	c_Betaproteobacteria	o_Burkholderiales	f_Burkholderiaceae
691.673	nr_cellular_organisms	d_Bacteria	p_Proteobacteria
691.673	nr_cellular_organisms	d_Bacteria	p_Proteobacteria	c_Betaproteobacteria	o_Burkholderiales	f_Burkholderiaceae
691.673	nr_cellular_organisms	d_Bacteria	p_Proteobacteria	c_Betaproteobacteria	o_Burkholderiales
0.0117	nr_cellular_organisms	d_Archaea	nr_TACK_group	p_Candidatus_Bathyarchaeota
11.3012	nr_cellular_organisms	d_Archaea
7.2953	nr_cellular_organisms	d_Bacteria	nr_Terrabacteria_group	p_Actinobacteria	c_Actinomycetia	o_Corynebacteriales	f_Corynebacteriaceae	g_Corynebacterium
11.5965	nr_cellular_organisms	d_Bacteria
6.7145	nr_cellular_organisms	d_Bacteria	nr_Terrabacteria_group	p_Chloroflexi
1.7525	nr_cellular_organisms	d_Bacteria	nr_Terrabacteria_group	p_Chloroflexi
14.1956	nr_cellular_organisms	d_Bacteria	nr_Terrabacteria_group	p_Actinobacteria	c_Actinomycetia	o_Corynebacteriales	f_Nocardiaceae	g_Rhodococcus
14.1956	nr_cellular_organisms	d_Bacteria	nr_Terrabacteria_group	p_Actinobacteria	c_Actinomycetia	o_Corynebacteriales	f_Nocardiaceae	g_Rhodococcus
14.1956	nr_cellular_organisms	d_Bacteria	nr_Terrabacteria_group	p_Actinobacteria	c_Actinomycetia	o_Corynebacteriales	f_Nocardiaceae
1.6198	nr_cellular_organisms	d_Bacteria	nr_Terrabacteria_group	p_Actinobacteria	c_Actinomycetia	o_Corynebacteriales	f_Mycobacteriaceae
1.6198	nr_cellular_organisms	d_Bacteria	nr_Terrabacteria_group	p_Actinobacteria	c_Actinomycetia	o_Corynebacteriales	f_Mycobacteriaceae
21.2797	nr_cellular_organisms	d_Bacteria	nr_Bacteria_incertae_sedis	nr_Bacteria_candidate_phyla	nr_Patescibacteria_group	nr_Parcubacteria_group
1.9263	nr_cellular_organisms	d_Bacteria	nr_Terrabacteria_group	p_Chloroflexi
43.2823	nr_cellular_organisms	d_Bacteria
6.7389	nr_cellular_organisms	d_Bacteria	nr_Terrabacteria_group	p_Chloroflexi
22.883	nr_cellular_organisms	d_Bacteria	nr_Terrabacteria_group	p_Firmicutes
0.7403	nr_cellular_organisms	d_Bacteria	nr_Terrabacteria_group
0.263	nr_cellular_organisms	d_Bacteria
2.2997	nr_cellular_organisms	d_Bacteria
5.0157	nr_cellular_organisms	d_Bacteria
31.3437	nr_cellular_organisms	d_Bacteria	nr_Bacteria_incertae_sedis	nr_Bacteria_candidate_phyla	nr_Patescibacteria_group	nr_Parcubacteria_group
4.0506	nr_cellular_organisms	d_Bacteria	nr_Terrabacteria_group
7.0946	nr_cellular_organisms	d_Bacteria
17.0226	nr_cellular_organisms	d_Bacteria	nr_Terrabacteria_group	p_Actinobacteria	c_Actinomycetia	o_Corynebacteriales	f_Nocardiaceae	g_Rhodococcus
11.4276	nr_cellular_organisms
0.094	nr_cellular_organisms	d_Bacteria
76.8272	nr_cellular_organisms	d_Bacteria	nr_Terrabacteria_group	p_Chloroflexi
5.0539	nr_cellular_organisms	d_Bacteria	nr_Terrabacteria_group
0.3729	nr_cellular_organisms	d_Bacteria	nr_Terrabacteria_group
9.9128	nr_cellular_organisms	d_Bacteria	nr_PVC_group	p_Planctomycetes
6.412	nr_cellular_organisms	d_Bacteria	nr_PVC_group	p_Planctomycetes
0.0474	nr_cellular_organisms	d_Bacteria
4.02	nr_cellular_organisms	d_Bacteria	p_Proteobacteria	c_Alphaproteobacteria
3.6358
3.6358	nr_cellular_organisms	d_Bacteria
5.3803	nr_cellular_organisms	d_Bacteria
22.3359	nr_cellular_organisms	d_Bacteria
3.6358	nr_cellular_organisms	d_Bacteria
3.6358	nr_cellular_organisms	d_Bacteria
3.6358	nr_cellular_organisms	d_Bacteria
3.6358	nr_cellular_organisms	d_Bacteria
3.6358	nr_cellular_organisms	d_Bacteria
7.9885	nr_cellular_organisms	d_Bacteria	nr_Terrabacteria_group	p_Chloroflexi
4.3009	nr_cellular_organisms	d_Bacteria
5.4128	nr_cellular_organisms	d_Bacteria	p_Proteobacteria	c_Alphaproteobacteria
4.7581
1.5169	nr_cellular_organisms	d_Bacteria	p_Proteobacteria	c_Gammaproteobacteria
1.5169	nr_cellular_organisms	d_Bacteria	p_Proteobacteria	c_Gammaproteobacteria
71.3924	nr_cellular_organisms	d_Bacteria	nr_Terrabacteria_group	p_Chloroflexi
2.0185	nr_cellular_organisms	d_Bacteria	nr_FCB_group	nr_Bacteroidetes/Chlorobi_group	p_Bacteroidetes
16.4064	nr_cellular_organisms	d_Bacteria	p_Proteobacteria	c_Alphaproteobacteria
8.9668
3.4251	nr_cellular_organisms	d_Bacteria
82.9269	nr_cellular_organisms	d_Bacteria	nr_Terrabacteria_group	p_Chloroflexi
1.2494	nr_cellular_organisms	d_Bacteria
1	nr_cellular_organisms	d_Bacteria
31.6897	nr_cellular_organisms	d_Bacteria
9.7568	nr_cellular_organisms
9.5855	nr_cellular_organisms
11.0155	nr_cellular_organisms	d_Bacteria	p_Proteobacteria	c_Betaproteobacteria	o_Burkholderiales	f_Burkholderiaceae
0.0012	nr_cellular_organisms	d_Bacteria	nr_Terrabacteria_group	p_Chloroflexi
0.0012	nr_cellular_organisms
9.7568	nr_cellular_organisms	d_Bacteria	nr_Terrabacteria_group	p_Chloroflexi
0.7882	nr_cellular_organisms	d_Bacteria	nr_Terrabacteria_group	p_Chloroflexi
0.0171	nr_cellular_organisms	d_Bacteria	nr_PVC_group	p_Planctomycetes
0.0171	nr_cellular_organisms	d_Bacteria	nr_PVC_group	p_Planctomycetes
4.2573	nr_cellular_organisms	d_Bacteria	nr_Terrabacteria_group	p_Actinobacteria	c_Actinomycetia
4.0327	nr_cellular_organisms	d_Bacteria	p_Proteobacteria	c_Alphaproteobacteria
6.9854	nr_cellular_organisms	d_Bacteria
24.7409	nr_cellular_organisms	d_Bacteria	nr_Terrabacteria_group	p_Chloroflexi
24.7409	nr_cellular_organisms
0.3242	nr_cellular_organisms	d_Bacteria
26.0853	nr_cellular_organisms	d_Bacteria
5.8287	nr_cellular_organisms	d_Bacteria	nr_FCB_group	nr_Bacteroidetes/Chlorobi_group	p_Bacteroidetes
190.162	nr_cellular_organisms	d_Archaea
11.3064	nr_cellular_organisms	d_Bacteria
9.5587	nr_cellular_organisms	d_Bacteria	nr_Terrabacteria_group	p_Chloroflexi
22.789	nr_cellular_organisms	d_Bacteria	nr_Terrabacteria_group	p_Chloroflexi
19.4733	nr_cellular_organisms
21.5328	nr_cellular_organisms	d_Bacteria	nr_Terrabacteria_group	p_Actinobacteria	c_Actinomycetia	o_Corynebacteriales	f_Nocardiaceae
3.804	nr_cellular_organisms	d_Bacteria	nr_Terrabacteria_group	p_Chloroflexi
21.5328	nr_cellular_organisms	d_Bacteria	nr_Terrabacteria_group	p_Actinobacteria	c_Actinomycetia	o_Corynebacteriales	f_Nocardiaceae	g_Rhodococcus
17.4511	nr_cellular_organisms	d_Bacteria	nr_Terrabacteria_group
1.1166	nr_cellular_organisms	d_Archaea
1.1166	nr_cellular_organisms	d_Archaea
4.8863	nr_cellular_organisms	d_Bacteria	nr_Terrabacteria_group	p_Chloroflexi
1.1166	nr_cellular_organisms	d_Archaea
687.589	nr_cellular_organisms	d_Bacteria	p_Proteobacteria	c_Betaproteobacteria	o_Burkholderiales	f_Burkholderiaceae	g_Ralstonia
5.1457	nr_cellular_organisms	d_Bacteria
7.513	nr_cellular_organisms	d_Bacteria
5.1457	nr_cellular_organisms	d_Bacteria
7.9909	nr_cellular_organisms	d_Bacteria	nr_Terrabacteria_group	p_Actinobacteria
1.2073	nr_cellular_organisms	d_Eukaryota	nr_Viridiplantae	p_Streptophyta	nr_Streptophytina	nr_Embryophyta	nr_Tracheophyta	nr_Euphyllophyta	nr_Spermatophyta	nr_Acrogymnospermae	c_Pinopsida	nr_Pinidae	nr_Conifers_I	o_Pinales	f_Pinaceae
9.7879	nr_cellular_organisms	d_Bacteria	p_Proteobacteria	c_Alphaproteobacteria	o_Hyphomicrobiales
0.5875	nr_cellular_organisms	d_Bacteria	nr_PVC_group	p_Planctomycetes
0.0137	nr_cellular_organisms
0.097	nr_cellular_organisms
0.2247	nr_cellular_organisms	d_Bacteria
7.8282	nr_cellular_organisms	d_Bacteria	p_Proteobacteria	c_Betaproteobacteria	o_Burkholderiales	f_Burkholderiaceae
9.0616	nr_cellular_organisms	d_Bacteria
15.2006	nr_cellular_organisms	d_Bacteria
0.0137	nr_cellular_organisms	d_Bacteria	nr_Terrabacteria_group	p_Chloroflexi
2.8403	nr_cellular_organisms	d_Bacteria
0.7979	nr_cellular_organisms	d_Bacteria
0.7979	nr_cellular_organisms	d_Bacteria
1.0732	nr_cellular_organisms	d_Archaea	nr_TACK_group	p_Candidatus_Bathyarchaeota
0.0176	nr_cellular_organisms	d_Bacteria	nr_Terrabacteria_group	p_Chloroflexi
48.0407	nr_cellular_organisms	d_Bacteria	p_Proteobacteria	c_Betaproteobacteria	o_Burkholderiales	f_Burkholderiaceae
13.9213	nr_cellular_organisms
3.6458	nr_cellular_organisms	d_Bacteria	nr_PVC_group	p_Planctomycetes
21.2667	nr_cellular_organisms	d_Bacteria	nr_Bacteria_incertae_sedis	nr_Bacteria_candidate_phyla	nr_Patescibacteria_group
1.3001	nr_cellular_organisms	d_Bacteria
1.3001	nr_cellular_organisms	d_Bacteria
1.3381	nr_cellular_organisms	d_Bacteria	nr_Terrabacteria_group	p_Chloroflexi
0.0187	nr_cellular_organisms	d_Bacteria	nr_Terrabacteria_group
0.0187	nr_cellular_organisms	d_Bacteria
0.0187	nr_cellular_organisms	d_Bacteria	nr_Terrabacteria_group	p_Chloroflexi
0.0187	nr_cellular_organisms	d_Bacteria	nr_Terrabacteria_group	p_Chloroflexi
5.5633	nr_cellular_organisms	d_Bacteria	p_Proteobacteria	c_Alphaproteobacteria	o_Hyphomicrobiales
0.7707	nr_cellular_organisms	d_Bacteria	p_Proteobacteria	c_Alphaproteobacteria
0.7707	nr_cellular_organisms	d_Bacteria	p_Proteobacteria	c_Alphaproteobacteria	o_Hyphomicrobiales
0.7707	nr_cellular_organisms	d_Bacteria	p_Proteobacteria	c_Alphaproteobacteria	o_Hyphomicrobiales
0.7707	nr_cellular_organisms	d_Bacteria	p_Proteobacteria	c_Alphaproteobacteria	o_Hyphomicrobiales
0.0131	nr_cellular_organisms	d_Bacteria	nr_Terrabacteria_group	p_Chloroflexi
7.5543	nr_cellular_organisms	d_Bacteria	nr_Terrabacteria_group	p_Chloroflexi
9.8381	nr_cellular_organisms	d_Bacteria	p_Proteobacteria
13.2273	nr_cellular_organisms	d_Bacteria	p_Proteobacteria	c_Alphaproteobacteria	o_Hyphomicrobiales	f_Phyllobacteriaceae
10.8533	nr_cellular_organisms	d_Bacteria	p_Proteobacteria
4.6793	nr_cellular_organisms	d_Bacteria	nr_Terrabacteria_group
4.3551	nr_cellular_organisms	d_Bacteria
1.5814	nr_cellular_organisms	d_Archaea
24.5145	nr_cellular_organisms	d_Bacteria	nr_Terrabacteria_group	p_Chloroflexi
201.12	nr_cellular_organisms	d_Archaea
201.12	nr_cellular_organisms	d_Archaea	nr_TACK_group	p_Candidatus_Bathyarchaeota
101.154	nr_cellular_organisms	d_Bacteria	nr_Terrabacteria_group	p_Chloroflexi
15.8743	nr_cellular_organisms
20.2222	nr_cellular_organisms	d_Bacteria
5.8171	nr_cellular_organisms	d_Bacteria	nr_Terrabacteria_group
86.1316	nr_cellular_organisms
9.3107	nr_cellular_organisms	d_Bacteria	nr_Terrabacteria_group	p_Chloroflexi
0.0862	nr_cellular_organisms	d_Bacteria	nr_Terrabacteria_group	p_Chloroflexi
0.4296	nr_cellular_organisms	d_Bacteria
0.033	nr_cellular_organisms	d_Bacteria	nr_Terrabacteria_group	p_Chloroflexi
0.033	nr_cellular_organisms
0.033	nr_cellular_organisms	d_Bacteria
10.5252	nr_cellular_organisms	d_Bacteria
13.2301	nr_cellular_organisms	d_Bacteria	p_Proteobacteria
13.2301	nr_cellular_organisms	d_Bacteria	p_Proteobacteria
9.7892	nr_cellular_organisms	d_Bacteria
6.2883	nr_cellular_organisms	d_Bacteria	p_Proteobacteria	c_Betaproteobacteria	o_Burkholderiales
13.4	nr_cellular_organisms	d_Bacteria	nr_PVC_group	p_Planctomycetes
3.6411	nr_cellular_organisms
98.1942	nr_cellular_organisms
0.2246	nr_cellular_organisms	d_Bacteria	nr_Terrabacteria_group	p_Chloroflexi
98.1942	nr_cellular_organisms	d_Archaea	nr_TACK_group
98.1942	nr_cellular_organisms	d_Archaea	nr_TACK_group	p_Candidatus_Bathyarchaeota
0.0474	nr_cellular_organisms	d_Bacteria
76.8531	nr_cellular_organisms	d_Bacteria	p_Proteobacteria	c_Alphaproteobacteria
4	nr_cellular_organisms	d_Bacteria
1.9729	nr_cellular_organisms	d_Bacteria
12.7989	nr_cellular_organisms	d_Bacteria	p_Proteobacteria	c_Alphaproteobacteria	o_Hyphomicrobiales	f_Bradyrhizobiaceae
0.5459	nr_cellular_organisms	d_Bacteria
0.0083	nr_cellular_organisms	d_Bacteria
36.662	nr_cellular_organisms	d_Bacteria	nr_Terrabacteria_group	p_Chloroflexi
0.0866	nr_cellular_organisms	d_Archaea	nr_TACK_group	p_Candidatus_Bathyarchaeota
0.5459	nr_cellular_organisms	d_Bacteria
0.0038	nr_cellular_organisms	d_Bacteria
40.8851	nr_cellular_organisms	d_Bacteria
1.3475	nr_cellular_organisms	d_Archaea
75.2846	nr_cellular_organisms	d_Bacteria	nr_Terrabacteria_group	p_Chloroflexi
3.0367	nr_cellular_organisms	d_Bacteria	nr_Terrabacteria_group
6.913	nr_cellular_organisms	d_Bacteria
0.659	nr_cellular_organisms	d_Bacteria
0.659	nr_cellular_organisms	d_Bacteria
0.5544	nr_cellular_organisms	d_Bacteria	nr_Terrabacteria_group	p_Chloroflexi
19.389	nr_cellular_organisms	d_Bacteria	p_Proteobacteria
4.8295	nr_cellular_organisms	d_Archaea	nr_TACK_group	p_Candidatus_Bathyarchaeota
4.7848	nr_cellular_organisms	d_Bacteria	p_Proteobacteria	c_Alphaproteobacteria	o_Hyphomicrobiales
22.0961	nr_cellular_organisms	d_Bacteria	nr_Terrabacteria_group	p_Chloroflexi
37.2388	nr_cellular_organisms
0.101	nr_cellular_organisms	d_Bacteria	nr_Terrabacteria_group	p_Chloroflexi
37.2388	nr_cellular_organisms	d_Bacteria	nr_Terrabacteria_group
0.0793	nr_cellular_organisms	d_Bacteria
3.9747	nr_cellular_organisms	d_Bacteria
3.1383	nr_cellular_organisms	d_Bacteria	nr_Terrabacteria_group	p_Chloroflexi
6.3484	nr_cellular_organisms	d_Bacteria	nr_Terrabacteria_group	p_Chloroflexi
19.3454	nr_cellular_organisms	d_Bacteria
19.3454	nr_cellular_organisms	d_Bacteria	p_Proteobacteria	c_Gammaproteobacteria	o_Xanthomonadales	f_Rhodanobacteraceae
3.9944	nr_cellular_organisms	d_Bacteria
25.6537	nr_cellular_organisms	d_Bacteria	p_Proteobacteria	c_Alphaproteobacteria
0.1155	nr_cellular_organisms	d_Bacteria	nr_Terrabacteria_group	p_Chloroflexi
0.6913	nr_cellular_organisms	d_Bacteria	nr_PVC_group	p_Planctomycetes
0.6913	nr_cellular_organisms	d_Bacteria	nr_PVC_group	p_Planctomycetes
4.4466	nr_cellular_organisms	d_Bacteria
187.583	nr_cellular_organisms	d_Bacteria	nr_Bacteria_incertae_sedis	nr_Bacteria_candidate_phyla	nr_Patescibacteria_group	nr_Parcubacteria_group
187.583	nr_cellular_organisms	d_Bacteria	nr_Bacteria_incertae_sedis	nr_Bacteria_candidate_phyla	nr_Patescibacteria_group	nr_Parcubacteria_group
12.8024	nr_cellular_organisms	d_Bacteria
37.2388	nr_cellular_organisms	d_Bacteria
2.9746	nr_cellular_organisms
5.0172	nr_cellular_organisms	d_Bacteria	nr_Terrabacteria_group	p_Chloroflexi
3.531	nr_cellular_organisms
3.3095	nr_cellular_organisms	d_Bacteria	nr_Terrabacteria_group	p_Chloroflexi
3.3095	nr_cellular_organisms	d_Bacteria	nr_Terrabacteria_group	p_Chloroflexi
3.3095	nr_cellular_organisms	d_Bacteria	nr_Terrabacteria_group	p_Chloroflexi
3.3095	nr_cellular_organisms	d_Bacteria	nr_Terrabacteria_group	p_Chloroflexi
3.3095	nr_cellular_organisms	d_Bacteria	nr_Terrabacteria_group	p_Chloroflexi
3.3095	nr_cellular_organisms	d_Bacteria	nr_Terrabacteria_group	p_Chloroflexi
9.2847	nr_cellular_organisms	d_Bacteria	nr_Terrabacteria_group	p_Firmicutes	c_Bacilli
2.9046	nr_cellular_organisms	d_Archaea	nr_TACK_group
9.2847	nr_cellular_organisms	d_Bacteria
9.2847	nr_cellular_organisms	d_Bacteria	nr_Terrabacteria_group	p_Firmicutes	c_Bacilli	o_Bacillales
42.9745	nr_cellular_organisms	d_Bacteria	p_Proteobacteria	c_Alphaproteobacteria
6.9896	nr_cellular_organisms	d_Bacteria	nr_Terrabacteria_group	p_Chloroflexi
24.3767	nr_cellular_organisms	d_Bacteria	p_Proteobacteria	c_Alphaproteobacteria	o_Hyphomicrobiales	f_Bradyrhizobiaceae	g_Bradyrhizobium
0.017	nr_cellular_organisms	d_Bacteria
1.0524	nr_cellular_organisms	d_Bacteria
3.8182	nr_cellular_organisms	d_Bacteria
0.017	nr_cellular_organisms	d_Bacteria
0.017	nr_cellular_organisms	d_Bacteria
1.1414	nr_cellular_organisms	d_Bacteria	nr_Terrabacteria_group	p_Chloroflexi
5.7053	nr_cellular_organisms	d_Bacteria
5.7053	nr_cellular_organisms	d_Bacteria
7.2176	nr_cellular_organisms	d_Bacteria
6.0252	nr_cellular_organisms	d_Bacteria
6.0252	nr_cellular_organisms
6.9801	nr_cellular_organisms	d_Bacteria	nr_Terrabacteria_group
0.118	nr_cellular_organisms	d_Bacteria
0.5341	nr_cellular_organisms
26.6632	nr_cellular_organisms	d_Bacteria	nr_Terrabacteria_group	p_Actinobacteria	c_Actinomycetia	o_Corynebacteriales	f_Mycobacteriaceae	g_Mycobacterium
0.0014	nr_cellular_organisms	d_Bacteria
0.0219	nr_cellular_organisms	d_Bacteria
0.956	nr_cellular_organisms	d_Bacteria	nr_Terrabacteria_group	p_Chloroflexi
0.956	nr_cellular_organisms	d_Bacteria	nr_Terrabacteria_group	p_Chloroflexi
0.017	nr_cellular_organisms	d_Bacteria
0.0049	nr_cellular_organisms	d_Bacteria	nr_Terrabacteria_group
9.5569
0.8052	nr_cellular_organisms	d_Bacteria
0.2967	nr_cellular_organisms	d_Bacteria	nr_Terrabacteria_group	p_Chloroflexi
0.6669	nr_cellular_organisms	d_Bacteria
0.6669	nr_cellular_organisms	d_Bacteria	nr_Terrabacteria_group	p_Chloroflexi
0.003	nr_cellular_organisms	d_Bacteria
0.6949	nr_cellular_organisms	d_Bacteria	nr_Terrabacteria_group	p_Chloroflexi
0.8052	nr_cellular_organisms	d_Bacteria
0.0153	nr_cellular_organisms	d_Bacteria
0.0153	nr_cellular_organisms	d_Bacteria
170.136	nr_cellular_organisms	d_Archaea	nr_TACK_group
22.883	nr_cellular_organisms	d_Bacteria
127.867	nr_cellular_organisms	d_Bacteria	p_Proteobacteria	c_Betaproteobacteria	o_Burkholderiales	f_Burkholderiaceae
1.3269	nr_cellular_organisms	d_Eukaryota	nr_Viridiplantae	p_Streptophyta	nr_Streptophytina	nr_Embryophyta	nr_Tracheophyta	nr_Euphyllophyta	nr_Spermatophyta	nr_Acrogymnospermae	c_Pinopsida	nr_Pinidae	nr_Conifers_I	o_Pinales	f_Pinaceae
23.1253	nr_cellular_organisms	d_Bacteria
11.6608	nr_cellular_organisms	d_Bacteria	p_Proteobacteria	c_Alphaproteobacteria	o_Hyphomicrobiales
22.3016	nr_cellular_organisms	d_Bacteria	p_Proteobacteria	c_Gammaproteobacteria	o_Xanthomonadales	f_Rhodanobacteraceae
62.6426	nr_cellular_organisms	d_Bacteria	nr_Terrabacteria_group	p_Chloroflexi
41.9854	nr_cellular_organisms	d_Bacteria	p_Proteobacteria	c_Alphaproteobacteria
0.2013	nr_cellular_organisms	d_Bacteria	p_Proteobacteria	c_Gammaproteobacteria
0.2013	nr_cellular_organisms	d_Bacteria	p_Proteobacteria	c_Gammaproteobacteria
19.7891	nr_cellular_organisms	d_Bacteria	nr_Terrabacteria_group	p_Chloroflexi
1.2374	nr_cellular_organisms	d_Bacteria	nr_Terrabacteria_group	p_Actinobacteria	c_Actinomycetia	o_Corynebacteriales
0.004	nr_cellular_organisms	d_Bacteria	nr_Terrabacteria_group	p_Chloroflexi
1.4201	nr_cellular_organisms	d_Bacteria	nr_Terrabacteria_group
1.4201	nr_cellular_organisms	d_Bacteria
2.2667	nr_cellular_organisms	d_Bacteria	nr_PVC_group	p_Planctomycetes
56.8081	nr_cellular_organisms	d_Bacteria	nr_Terrabacteria_group	p_Chloroflexi
189.14	nr_cellular_organisms	d_Archaea	nr_TACK_group	p_Candidatus_Bathyarchaeota	nr_unclassified_Candidatus_Bathyarchaeota
189.14	nr_cellular_organisms	d_Archaea	nr_TACK_group	p_Candidatus_Bathyarchaeota
189.14	nr_cellular_organisms	d_Archaea	nr_TACK_group	p_Candidatus_Bathyarchaeota	nr_unclassified_Candidatus_Bathyarchaeota
1.6324	nr_cellular_organisms	d_Archaea
1.6324	nr_cellular_organisms	d_Archaea	nr_TACK_group	p_Candidatus_Bathyarchaeota	nr_unclassified_Candidatus_Bathyarchaeota
30.1443	nr_cellular_organisms	d_Bacteria	nr_Bacteria_incertae_sedis	nr_Bacteria_candidate_phyla	nr_Patescibacteria_group	nr_Parcubacteria_group
4.0633	nr_cellular_organisms	d_Bacteria	nr_Terrabacteria_group	p_Firmicutes
61.6408	nr_cellular_organisms	d_Bacteria	nr_Terrabacteria_group	p_Chloroflexi
2.7221	nr_cellular_organisms	d_Bacteria	nr_Terrabacteria_group	p_Actinobacteria	c_Actinomycetia	o_Corynebacteriales	f_Mycobacteriaceae
2.7221	nr_cellular_organisms	d_Bacteria	nr_Terrabacteria_group	p_Actinobacteria	c_Actinomycetia
2.7221	nr_cellular_organisms	d_Bacteria	nr_Terrabacteria_group	p_Actinobacteria	c_Actinomycetia	o_Corynebacteriales	f_Mycobacteriaceae
22.883	nr_cellular_organisms	d_Bacteria
0.0045	nr_cellular_organisms	d_Bacteria	nr_Terrabacteria_group	p_Chloroflexi
7.5679	nr_cellular_organisms	d_Bacteria
10.5512	nr_cellular_organisms	d_Bacteria	nr_Bacteria_incertae_sedis	nr_Bacteria_candidate_phyla	nr_Patescibacteria_group
59.1158	nr_cellular_organisms	d_Bacteria
0.2758	nr_cellular_organisms	d_Bacteria
0.0885	nr_cellular_organisms
21.0599	nr_cellular_organisms
0.7044	nr_cellular_organisms	d_Bacteria	nr_Terrabacteria_group
0.9382	nr_cellular_organisms	d_Bacteria	nr_Terrabacteria_group	p_Actinobacteria	c_Actinomycetia	o_Corynebacteriales	f_Mycobacteriaceae
8.5622	nr_cellular_organisms	d_Bacteria
5.5676	nr_cellular_organisms	d_Bacteria
7.2096	nr_cellular_organisms	d_Bacteria	nr_FCB_group	nr_Bacteroidetes/Chlorobi_group	p_Bacteroidetes
0.7633	nr_cellular_organisms	d_Bacteria	nr_Terrabacteria_group	p_Chloroflexi
5.7205	nr_cellular_organisms	d_Bacteria
5.8153	nr_cellular_organisms	d_Bacteria	nr_Terrabacteria_group
5.8153	nr_cellular_organisms	d_Bacteria	nr_Terrabacteria_group
31.3437	nr_cellular_organisms	d_Bacteria
0.0217	nr_cellular_organisms	d_Bacteria	nr_Terrabacteria_group	p_Actinobacteria	c_Actinomycetia
5.8153	nr_cellular_organisms	d_Bacteria	nr_Terrabacteria_group	p_Chloroflexi
12.0852	nr_cellular_organisms
0.0061	nr_cellular_organisms	d_Bacteria	nr_Terrabacteria_group	p_Chloroflexi
0.0061	nr_cellular_organisms	d_Bacteria	nr_Terrabacteria_group	p_Chloroflexi
0.0061	nr_cellular_organisms	d_Bacteria
0.1009	nr_cellular_organisms	d_Bacteria	nr_Terrabacteria_group	p_Actinobacteria	c_Actinomycetia	o_Micrococcales	f_Micrococcaceae	g_Kocuria
0.0398	nr_cellular_organisms	d_Bacteria
0.0398	nr_cellular_organisms	d_Bacteria
0.0061	nr_cellular_organisms	d_Bacteria	nr_Terrabacteria_group	p_Chloroflexi
44.1344	nr_cellular_organisms	d_Bacteria	p_Proteobacteria	c_Betaproteobacteria	o_Burkholderiales	f_Burkholderiaceae
6.9097	nr_cellular_organisms	d_Bacteria	p_Proteobacteria
0.2471	nr_cellular_organisms	d_Bacteria	nr_Terrabacteria_group	p_Chloroflexi
0.2471	nr_cellular_organisms	d_Bacteria	nr_Terrabacteria_group	p_Chloroflexi
0.6482	nr_cellular_organisms	d_Bacteria	nr_Terrabacteria_group	p_Chloroflexi
0.2471	nr_cellular_organisms	d_Bacteria	nr_Terrabacteria_group	p_Chloroflexi
8.6332	nr_cellular_organisms	d_Bacteria	p_Proteobacteria	c_Gammaproteobacteria	o_Xanthomonadales
84.1969	nr_cellular_organisms	d_Bacteria	nr_Terrabacteria_group	p_Chloroflexi
27.6126	nr_cellular_organisms	d_Bacteria
0.5248	nr_cellular_organisms
6.1794	nr_cellular_organisms	d_Bacteria
1	nr_cellular_organisms	d_Bacteria
24.6451	nr_cellular_organisms	d_Bacteria	p_Proteobacteria	c_Alphaproteobacteria	o_Hyphomicrobiales	f_Bradyrhizobiaceae	g_Bradyrhizobium
24.6451	nr_cellular_organisms	d_Bacteria	p_Proteobacteria	c_Alphaproteobacteria	o_Hyphomicrobiales
21.5772	nr_cellular_organisms
8.9861	nr_cellular_organisms	d_Bacteria	p_Proteobacteria	c_Gammaproteobacteria
8.0772	nr_cellular_organisms	d_Bacteria	nr_Terrabacteria_group	p_Chloroflexi
0.1947	nr_cellular_organisms	d_Bacteria
3.962	nr_cellular_organisms	d_Bacteria
0.2417	nr_cellular_organisms	d_Bacteria	nr_Terrabacteria_group	p_Actinobacteria	c_Actinomycetia
6.7419	nr_cellular_organisms	d_Bacteria	nr_Terrabacteria_group	p_Chloroflexi
12.1605	nr_cellular_organisms	d_Bacteria	nr_Terrabacteria_group	p_Chloroflexi
0.4492	nr_cellular_organisms
7.9253	nr_cellular_organisms	d_Bacteria	nr_Bacteria_incertae_sedis	nr_Bacteria_candidate_phyla	nr_Patescibacteria_group	nr_Parcubacteria_group
1.9813	nr_cellular_organisms	d_Bacteria	nr_Terrabacteria_group	p_Chloroflexi
4.2308	nr_cellular_organisms	d_Bacteria	nr_Terrabacteria_group	p_Chloroflexi
4.2308	nr_cellular_organisms	d_Bacteria	nr_Terrabacteria_group	p_Chloroflexi
22.883	nr_cellular_organisms	d_Bacteria
22.883	nr_cellular_organisms	d_Bacteria	nr_Terrabacteria_group	p_Firmicutes
7.8281	nr_cellular_organisms	d_Bacteria	nr_FCB_group	nr_Bacteroidetes/Chlorobi_group	p_Bacteroidetes
22.4099	nr_cellular_organisms	d_Bacteria	p_Proteobacteria	c_Alphaproteobacteria	o_Hyphomicrobiales
7.305	nr_cellular_organisms	d_Bacteria	nr_Terrabacteria_group
8.8674	nr_cellular_organisms	d_Archaea
3.3095	nr_cellular_organisms	d_Bacteria	nr_Terrabacteria_group	p_Chloroflexi
104.56	nr_cellular_organisms	d_Bacteria	nr_Terrabacteria_group	p_Chloroflexi
104.56	nr_cellular_organisms	d_Bacteria	nr_Terrabacteria_group	p_Chloroflexi
8.1182	nr_cellular_organisms	d_Bacteria	nr_PVC_group	p_Planctomycetes
12.1686	nr_cellular_organisms	d_Bacteria
11.0959	nr_cellular_organisms	d_Bacteria
11.2595	nr_cellular_organisms	d_Bacteria	nr_Terrabacteria_group	p_Chloroflexi
2.9231	nr_cellular_organisms	d_Bacteria	nr_Terrabacteria_group	p_Chloroflexi
5.3642	nr_cellular_organisms	d_Bacteria	p_Proteobacteria	c_Betaproteobacteria
0.1954	nr_cellular_organisms	d_Bacteria	nr_PVC_group	p_Planctomycetes
15.3804	nr_cellular_organisms	d_Bacteria	p_Proteobacteria
185.559	nr_cellular_organisms	d_Bacteria	nr_Bacteria_incertae_sedis	nr_Bacteria_candidate_phyla	nr_Patescibacteria_group	nr_Parcubacteria_group
0.6228
7.1306	nr_cellular_organisms	d_Bacteria
43.019	nr_cellular_organisms	d_Bacteria
0.6423	nr_cellular_organisms	d_Bacteria	nr_Terrabacteria_group	p_Actinobacteria	c_Actinomycetia
1.0109	nr_cellular_organisms
5.2823	nr_cellular_organisms	d_Bacteria	p_Proteobacteria	c_Alphaproteobacteria	o_Hyphomicrobiales
2.1533	nr_cellular_organisms	d_Bacteria	nr_Terrabacteria_group
8.2465	nr_cellular_organisms	d_Bacteria
0.9437	nr_cellular_organisms	d_Archaea
1.9161	nr_cellular_organisms	d_Bacteria	nr_Terrabacteria_group	p_Actinobacteria	c_Actinomycetia	o_Micrococcales	f_Micrococcaceae
94.57	nr_cellular_organisms	d_Bacteria
3.6525	nr_cellular_organisms	d_Bacteria
3.6525	nr_cellular_organisms	d_Bacteria
3.6525	nr_cellular_organisms	d_Bacteria	nr_Terrabacteria_group	p_Chloroflexi
0.017	nr_cellular_organisms	d_Bacteria
3.3305	nr_cellular_organisms	d_Bacteria	nr_Terrabacteria_group
0.0056	nr_cellular_organisms	d_Bacteria	nr_Bacteria_incertae_sedis	nr_Bacteria_candidate_phyla	nr_Patescibacteria_group	nr_Parcubacteria_group
112.39	nr_cellular_organisms	d_Bacteria
24.9349	nr_cellular_organisms	d_Bacteria
112.39	nr_cellular_organisms	d_Bacteria
10.2255	nr_cellular_organisms	d_Bacteria	p_Proteobacteria	c_Alphaproteobacteria	o_Hyphomicrobiales
0.017	nr_cellular_organisms	d_Bacteria	p_Proteobacteria	nr_delta/epsilon_subdivisions	c_Deltaproteobacteria
34.4059	nr_cellular_organisms	d_Bacteria
4	nr_cellular_organisms	d_Bacteria
1.7942	nr_cellular_organisms	d_Bacteria	nr_Terrabacteria_group	p_Chloroflexi
3.3202	nr_cellular_organisms	d_Bacteria	nr_Terrabacteria_group	p_Chloroflexi
14.2945	nr_cellular_organisms	d_Bacteria
0.017	nr_cellular_organisms	d_Bacteria	p_Proteobacteria	nr_delta/epsilon_subdivisions	c_Deltaproteobacteria
0.8392	nr_cellular_organisms	d_Bacteria
2.0254	nr_cellular_organisms	d_Bacteria	nr_Terrabacteria_group	p_Actinobacteria	c_Actinomycetia
34.971	nr_cellular_organisms	d_Bacteria	p_Proteobacteria
14.2945	nr_cellular_organisms	d_Bacteria
3.5044	nr_cellular_organisms	d_Bacteria
0.1127	nr_cellular_organisms	d_Bacteria
1.0032	nr_cellular_organisms
1.8233	nr_cellular_organisms	d_Bacteria	p_Proteobacteria
12.2039	nr_cellular_organisms
4.4094	nr_cellular_organisms	d_Bacteria	p_Proteobacteria
10.5279	nr_cellular_organisms	d_Archaea
6.5868	nr_cellular_organisms	d_Bacteria	nr_FCB_group	nr_Bacteroidetes/Chlorobi_group	p_Bacteroidetes
24.4712	nr_cellular_organisms	d_Bacteria	nr_Terrabacteria_group	p_Chloroflexi
0.3654	nr_cellular_organisms
5.0477	nr_cellular_organisms	d_Bacteria	nr_Terrabacteria_group	p_Chloroflexi
11.5598	nr_cellular_organisms	d_Bacteria	p_Proteobacteria	c_Alphaproteobacteria	o_Hyphomicrobiales	f_Phyllobacteriaceae
10.1504	nr_cellular_organisms	d_Bacteria
109.523	nr_cellular_organisms	d_Bacteria	nr_Terrabacteria_group	p_Chloroflexi
8.8851	nr_cellular_organisms	d_Bacteria
8.8851	nr_cellular_organisms	d_Bacteria	p_Proteobacteria	c_Gammaproteobacteria	o_Xanthomonadales	f_Rhodanobacteraceae
13.179	nr_cellular_organisms	d_Bacteria	nr_Terrabacteria_group	p_Chloroflexi
10.9573	nr_cellular_organisms	d_Bacteria	p_Proteobacteria
11.82	nr_cellular_organisms	d_Bacteria
1.2668	nr_cellular_organisms	d_Bacteria	nr_Terrabacteria_group	p_Chloroflexi
2.2344	nr_cellular_organisms	d_Bacteria	nr_Terrabacteria_group	p_Chloroflexi
0.1583	nr_cellular_organisms	d_Bacteria	nr_Terrabacteria_group	p_Chloroflexi
4.4949	nr_cellular_organisms	d_Bacteria	nr_Terrabacteria_group	p_Chloroflexi
0.101	nr_cellular_organisms	d_Bacteria
0.9557	nr_cellular_organisms	d_Bacteria	nr_Terrabacteria_group	p_Chloroflexi
20.8089	nr_cellular_organisms	d_Bacteria
22.4538	nr_cellular_organisms	d_Bacteria	nr_Terrabacteria_group	p_Actinobacteria	c_Actinomycetia	o_Propionibacteriales	f_Propionibacteriaceae
81.5902	nr_cellular_organisms	d_Archaea	nr_TACK_group	p_Candidatus_Bathyarchaeota
1.2974	nr_cellular_organisms	d_Bacteria	nr_Terrabacteria_group	p_Chloroflexi
24.8717	nr_cellular_organisms	d_Bacteria	p_Proteobacteria	c_Alphaproteobacteria
4.1253	nr_cellular_organisms	d_Bacteria	nr_Bacteria_incertae_sedis	nr_Bacteria_candidate_phyla	nr_Patescibacteria_group
8.5389	nr_cellular_organisms	d_Bacteria	p_Proteobacteria	c_Alphaproteobacteria
4.5484	nr_cellular_organisms	d_Bacteria	p_Elusimicrobia
11.6927	nr_cellular_organisms	d_Bacteria	p_Proteobacteria	c_Betaproteobacteria
0.9175	nr_cellular_organisms	d_Bacteria	nr_Terrabacteria_group	p_Chloroflexi
2.7316	nr_cellular_organisms
3.5231	nr_cellular_organisms	d_Bacteria
2.0864	nr_cellular_organisms	d_Bacteria
6.9202	nr_cellular_organisms	d_Bacteria	nr_Terrabacteria_group	p_Chloroflexi
3.6043	nr_cellular_organisms	d_Bacteria
27.7738	nr_cellular_organisms	d_Bacteria	p_Proteobacteria	c_Betaproteobacteria	o_Burkholderiales	f_Burkholderiaceae
53.3254	nr_cellular_organisms	d_Bacteria	nr_Terrabacteria_group
0.0982	nr_cellular_organisms	d_Bacteria	nr_Terrabacteria_group	p_Chloroflexi
6.2974	nr_cellular_organisms	d_Bacteria
7.7166	nr_cellular_organisms	d_Bacteria	nr_Terrabacteria_group	p_Chloroflexi
2.8238	nr_cellular_organisms	d_Bacteria	nr_Terrabacteria_group	p_Chloroflexi
2.8238	nr_cellular_organisms	d_Bacteria	nr_Terrabacteria_group	p_Chloroflexi
2.8238	nr_cellular_organisms	d_Bacteria	nr_Terrabacteria_group	p_Chloroflexi
2.8238	nr_cellular_organisms	d_Bacteria	nr_Terrabacteria_group	p_Chloroflexi
2.8238	nr_cellular_organisms	d_Bacteria	nr_Terrabacteria_group
2.8238	nr_cellular_organisms	d_Bacteria	nr_Terrabacteria_group	p_Chloroflexi
0.2807	nr_cellular_organisms	d_Archaea
6.7188	nr_cellular_organisms	d_Bacteria
3.1375	nr_cellular_organisms	d_Bacteria	nr_Terrabacteria_group	p_Chloroflexi
21.7589	nr_cellular_organisms	d_Bacteria	nr_Terrabacteria_group	p_Actinobacteria	c_Actinomycetia	o_Corynebacteriales	f_Mycobacteriaceae
4.9594	nr_cellular_organisms	d_Bacteria	p_Acidobacteria
0.0038	nr_cellular_organisms	d_Bacteria
21.2797	nr_cellular_organisms	d_Bacteria
0.095	nr_cellular_organisms	d_Bacteria	nr_Terrabacteria_group
16.7732	nr_cellular_organisms	d_Bacteria	nr_Terrabacteria_group	p_Chloroflexi
86.9328	nr_cellular_organisms	d_Bacteria	nr_Terrabacteria_group	p_Chloroflexi
5.1075	nr_cellular_organisms	d_Bacteria
6.2765	nr_cellular_organisms	d_Bacteria
14.7632	nr_cellular_organisms	d_Bacteria	nr_Terrabacteria_group	p_Chloroflexi
14.7632	nr_cellular_organisms	d_Bacteria	nr_Terrabacteria_group	p_Chloroflexi
0.6013	nr_cellular_organisms	d_Bacteria	nr_Terrabacteria_group	p_Chloroflexi
23.9562	nr_cellular_organisms	d_Bacteria	p_Proteobacteria	c_Gammaproteobacteria	o_Xanthomonadales
3.117	nr_cellular_organisms	d_Bacteria	nr_Terrabacteria_group	p_Chloroflexi
1.6961	nr_cellular_organisms	d_Bacteria
1.6961	nr_cellular_organisms
1.6961	nr_cellular_organisms	d_Bacteria	nr_Terrabacteria_group
1.6961	nr_cellular_organisms	d_Bacteria	nr_Terrabacteria_group
1.6961	nr_cellular_organisms	d_Bacteria	nr_Terrabacteria_group	p_Chloroflexi
1.6961	nr_cellular_organisms	d_Bacteria	nr_Terrabacteria_group	p_Chloroflexi
1	nr_cellular_organisms	d_Bacteria	nr_Terrabacteria_group	p_Chloroflexi
1.1349	nr_cellular_organisms	d_Archaea
1.1349	nr_cellular_organisms	d_Archaea
0.0968	nr_cellular_organisms	d_Bacteria
1.1349	nr_cellular_organisms	d_Archaea
1.1349	nr_cellular_organisms	d_Archaea	p_Euryarchaeota
3.2862	nr_cellular_organisms	d_Bacteria
2.3373	nr_cellular_organisms	d_Bacteria	nr_PVC_group
16.6057	nr_cellular_organisms	d_Archaea	nr_TACK_group	p_Candidatus_Bathyarchaeota
2	nr_cellular_organisms
19.7536	nr_cellular_organisms	d_Bacteria
19.7536	nr_cellular_organisms	d_Bacteria
6.6177	nr_cellular_organisms	d_Bacteria
296.279	nr_cellular_organisms	d_Bacteria
5.1567	nr_cellular_organisms	d_Bacteria	nr_Terrabacteria_group	p_Chloroflexi
12.1528	nr_cellular_organisms	d_Bacteria
296.279	nr_cellular_organisms	d_Bacteria
296.279	nr_cellular_organisms	d_Bacteria
36.1438	nr_cellular_organisms	d_Bacteria	p_Proteobacteria	c_Betaproteobacteria	o_Burkholderiales	f_Burkholderiaceae
1.1806	nr_cellular_organisms	d_Archaea	nr_TACK_group	p_Candidatus_Bathyarchaeota	nr_unclassified_Candidatus_Bathyarchaeota
61.2984	nr_cellular_organisms	d_Bacteria
61.2984	nr_cellular_organisms	d_Bacteria	nr_Terrabacteria_group
61.2984	nr_cellular_organisms	d_Bacteria
1.1806	nr_cellular_organisms	d_Archaea	nr_TACK_group	p_Candidatus_Bathyarchaeota
1.1806	nr_cellular_organisms	d_Archaea
10.4736	nr_cellular_organisms	d_Archaea
10.4736	nr_cellular_organisms	d_Archaea
0.1136	nr_cellular_organisms	d_Bacteria	nr_Terrabacteria_group	p_Chloroflexi
3.3165	nr_cellular_organisms
11.2595	nr_cellular_organisms	d_Bacteria	nr_Terrabacteria_group	p_Chloroflexi
77.7534	nr_cellular_organisms	d_Bacteria	p_Proteobacteria	c_Alphaproteobacteria
6.6152	nr_cellular_organisms	d_Bacteria
10.9958	nr_cellular_organisms	d_Bacteria	nr_Terrabacteria_group	p_Chloroflexi
4.9961	nr_cellular_organisms	d_Bacteria
0.0289	nr_cellular_organisms	d_Archaea	nr_TACK_group
1.0189	nr_cellular_organisms	d_Bacteria
6.8843	nr_cellular_organisms	d_Bacteria	nr_Terrabacteria_group	p_Actinobacteria	c_Actinomycetia	o_Micrococcales	f_Micrococcaceae
0.0029	nr_cellular_organisms	d_Bacteria	nr_Terrabacteria_group	p_Chloroflexi
0.0384	nr_cellular_organisms	d_Bacteria
3.2122	nr_cellular_organisms	d_Bacteria	p_Proteobacteria	c_Gammaproteobacteria	o_Enterobacterales	f_Yersiniaceae
542.513	nr_cellular_organisms	d_Bacteria	p_Proteobacteria	c_Betaproteobacteria	o_Burkholderiales	f_Burkholderiaceae
1.5068	nr_cellular_organisms	d_Bacteria	p_Proteobacteria
17.0089	nr_cellular_organisms	d_Bacteria	nr_Terrabacteria_group	p_Chloroflexi
4.0896	nr_cellular_organisms	d_Bacteria	nr_Terrabacteria_group	p_Chloroflexi
2.9627	nr_cellular_organisms	d_Bacteria	p_Proteobacteria	c_Alphaproteobacteria	o_Hyphomicrobiales
4.0896	nr_cellular_organisms	d_Bacteria	nr_Terrabacteria_group	p_Chloroflexi
11.6144	nr_cellular_organisms	d_Bacteria	nr_PVC_group	p_Planctomycetes
1.6854	nr_cellular_organisms	d_Bacteria	nr_Terrabacteria_group	p_Chloroflexi
21.6008	nr_cellular_organisms	d_Bacteria	p_Proteobacteria	c_Alphaproteobacteria	o_Rhodospirillales
5.1596	nr_cellular_organisms	d_Bacteria	p_Proteobacteria
3.0294	nr_cellular_organisms
17.1431	nr_cellular_organisms	d_Bacteria	p_Proteobacteria
10.3806	nr_cellular_organisms
0.9261	nr_cellular_organisms	d_Bacteria	nr_PVC_group	p_Candidatus_Omnitrophica	nr_unclassified_Candidatus_Omnitrophica
0.3729	nr_cellular_organisms	d_Bacteria	nr_Terrabacteria_group	p_Actinobacteria	c_Actinomycetia	o_Micrococcales	f_Micrococcaceae	g_Kocuria
0.3729	nr_cellular_organisms	d_Bacteria	nr_Terrabacteria_group	p_Actinobacteria	c_Actinomycetia	o_Micrococcales	f_Micrococcaceae
0.2524	nr_cellular_organisms	d_Bacteria
1.4709	nr_cellular_organisms	d_Bacteria
6.43	nr_cellular_organisms	d_Bacteria
61.1931	nr_cellular_organisms	d_Bacteria
6.43
6.43	nr_cellular_organisms	d_Bacteria
6.43	nr_cellular_organisms	d_Bacteria
0.0048	nr_cellular_organisms	d_Bacteria
0.0783	nr_cellular_organisms	d_Bacteria	nr_Terrabacteria_group	p_Actinobacteria
7.56	nr_cellular_organisms	d_Bacteria
12.2955	nr_cellular_organisms	d_Bacteria	p_Proteobacteria	c_Alphaproteobacteria
13.7094	nr_cellular_organisms	d_Bacteria
13.7094	nr_cellular_organisms	d_Bacteria
0.8002	nr_cellular_organisms	d_Bacteria	p_Proteobacteria	c_Alphaproteobacteria
0.8002	nr_cellular_organisms	d_Bacteria	p_Proteobacteria	c_Alphaproteobacteria	o_Hyphomicrobiales
0.8002	nr_cellular_organisms	d_Bacteria	p_Proteobacteria	c_Alphaproteobacteria
0.8002	nr_cellular_organisms	d_Bacteria	p_Proteobacteria	c_Alphaproteobacteria	o_Hyphomicrobiales
0.8002	nr_cellular_organisms	d_Bacteria	p_Proteobacteria	c_Alphaproteobacteria	o_Hyphomicrobiales
10.2447	nr_cellular_organisms	d_Bacteria
12.6979	nr_cellular_organisms	d_Bacteria	nr_Bacteria_incertae_sedis	nr_Bacteria_candidate_phyla	nr_Patescibacteria_group	nr_Parcubacteria_group
11.2696	nr_cellular_organisms
3.0101	nr_cellular_organisms
1.455	nr_cellular_organisms	d_Bacteria	nr_Terrabacteria_group	p_Chloroflexi
4.6187	nr_cellular_organisms	d_Bacteria
186.201	nr_cellular_organisms	d_Bacteria
23.1139	nr_cellular_organisms	d_Bacteria	p_Proteobacteria	c_Alphaproteobacteria	o_Rhodospirillales
9.7726	nr_cellular_organisms	d_Bacteria	nr_Terrabacteria_group	p_Chloroflexi
7.6063	nr_cellular_organisms	d_Bacteria	p_Proteobacteria
75.4254	nr_cellular_organisms	d_Archaea
7.5631	nr_cellular_organisms	d_Bacteria
32.152	nr_cellular_organisms	d_Bacteria	nr_Bacteria_incertae_sedis	nr_Bacteria_candidate_phyla	nr_Patescibacteria_group	nr_Parcubacteria_group
0.3417	nr_cellular_organisms	d_Bacteria
2.0971	nr_cellular_organisms	d_Bacteria
0.3417	nr_cellular_organisms	d_Bacteria
59.2031	nr_cellular_organisms	d_Archaea	p_Euryarchaeota
0.3417	nr_cellular_organisms	d_Bacteria
0.3417	nr_cellular_organisms	d_Bacteria
0.3417	nr_cellular_organisms	d_Bacteria
0.1534	nr_cellular_organisms	d_Bacteria	nr_Terrabacteria_group	p_Chloroflexi
5.9069	nr_cellular_organisms	d_Bacteria	nr_Terrabacteria_group
11.5793	nr_cellular_organisms	d_Bacteria	nr_Terrabacteria_group	p_Chloroflexi
0.6486	nr_cellular_organisms	d_Bacteria
0.9104	nr_cellular_organisms	d_Bacteria
5.642	nr_cellular_organisms	d_Bacteria	p_Proteobacteria	c_Alphaproteobacteria	o_Rhodospirillales
175.475	nr_cellular_organisms
0.0295	nr_cellular_organisms	d_Bacteria
0.0659	nr_cellular_organisms	d_Bacteria	nr_Terrabacteria_group	p_Chloroflexi
7.8632	nr_cellular_organisms	d_Bacteria	p_Proteobacteria	c_Betaproteobacteria
8.3354	nr_cellular_organisms	d_Bacteria	p_Acidobacteria
5.7379	nr_cellular_organisms	d_Bacteria
71.682	nr_cellular_organisms	d_Archaea
0.0705	nr_cellular_organisms
2.9746	nr_cellular_organisms	d_Bacteria
22.883	nr_cellular_organisms	d_Bacteria
22.883
22.883	nr_cellular_organisms	d_Bacteria	nr_Terrabacteria_group	p_Firmicutes
22.883	nr_cellular_organisms	d_Bacteria
22.883	nr_cellular_organisms	d_Bacteria	nr_Terrabacteria_group
22.883	nr_cellular_organisms	d_Bacteria
22.883	nr_cellular_organisms	d_Bacteria	nr_Terrabacteria_group
22.883	nr_cellular_organisms	d_Bacteria
3.8607	nr_cellular_organisms	d_Bacteria	nr_FCB_group	nr_Bacteroidetes/Chlorobi_group	p_Bacteroidetes
170.136	nr_cellular_organisms	d_Archaea	nr_TACK_group
178.257	nr_cellular_organisms	d_Archaea	nr_TACK_group
22.2605	nr_cellular_organisms	d_Bacteria
11.6921
11.6921	nr_cellular_organisms	d_Bacteria
0.4935	nr_cellular_organisms
23.0131	nr_cellular_organisms	d_Bacteria	p_Proteobacteria	c_Gammaproteobacteria	o_Xanthomonadales
0.5108	nr_cellular_organisms	d_Bacteria	nr_Terrabacteria_group	p_Chloroflexi
0.5108	nr_cellular_organisms	d_Bacteria	nr_Terrabacteria_group	p_Chloroflexi
6.9127	nr_cellular_organisms	d_Bacteria	nr_Terrabacteria_group
8.0543	nr_cellular_organisms	d_Bacteria	nr_Terrabacteria_group	p_Firmicutes	c_Bacilli	o_Bacillales	f_Staphylococcaceae	g_Staphylococcus
4.9467	nr_cellular_organisms	d_Bacteria	nr_Terrabacteria_group	p_Chloroflexi
640.448	nr_cellular_organisms	d_Bacteria	p_Proteobacteria	c_Betaproteobacteria	o_Burkholderiales	f_Burkholderiaceae
5.3862	nr_cellular_organisms	d_Bacteria	p_Proteobacteria
0.6402	nr_cellular_organisms	d_Archaea	nr_TACK_group	p_Candidatus_Bathyarchaeota
101.809	nr_cellular_organisms	d_Bacteria	nr_Terrabacteria_group	p_Chloroflexi
101.809	nr_cellular_organisms	d_Bacteria
101.809	nr_cellular_organisms	d_Bacteria	nr_Terrabacteria_group	p_Chloroflexi
1.6445	nr_cellular_organisms
2.5386	nr_cellular_organisms	d_Bacteria
0.005	nr_cellular_organisms	d_Bacteria	nr_Terrabacteria_group	p_Chloroflexi
13.2731	nr_cellular_organisms	d_Bacteria	nr_Terrabacteria_group	p_Chloroflexi
1.0282	nr_cellular_organisms	d_Bacteria
6.7069	nr_cellular_organisms	d_Bacteria	nr_Terrabacteria_group	p_Chloroflexi
4.976	nr_cellular_organisms	d_Bacteria
14.6554	nr_cellular_organisms	d_Bacteria	nr_Terrabacteria_group	p_Actinobacteria
0.2416	nr_cellular_organisms
0.1224	nr_cellular_organisms	d_Bacteria	nr_Terrabacteria_group	p_Chloroflexi
24.0134	nr_cellular_organisms	d_Bacteria	p_Proteobacteria	c_Alphaproteobacteria	o_Rhodospirillales
4.6084	nr_cellular_organisms	d_Bacteria	nr_Terrabacteria_group	p_Actinobacteria	c_Actinomycetia	o_Micrococcales	f_Micrococcaceae
4.6084	nr_cellular_organisms	d_Bacteria	nr_Terrabacteria_group	p_Actinobacteria	c_Actinomycetia
0.4587	nr_cellular_organisms	d_Bacteria	nr_PVC_group	p_Planctomycetes
80.0981	nr_cellular_organisms	d_Bacteria	p_Proteobacteria	c_Alphaproteobacteria
7.2162	nr_cellular_organisms	d_Bacteria
5.2755	nr_cellular_organisms	d_Bacteria	p_Proteobacteria
10.4073	nr_cellular_organisms	d_Archaea
0.1441	nr_cellular_organisms
21.4637	nr_cellular_organisms	d_Bacteria
12.3392	nr_cellular_organisms	d_Bacteria	nr_Bacteria_incertae_sedis	nr_Bacteria_candidate_phyla	nr_Patescibacteria_group	nr_Parcubacteria_group
4.085	nr_cellular_organisms	d_Bacteria
20.6465	nr_cellular_organisms	d_Archaea	nr_TACK_group	p_Candidatus_Bathyarchaeota
20.6465	nr_cellular_organisms	d_Archaea	nr_TACK_group
0.0412	nr_cellular_organisms	d_Bacteria	nr_Terrabacteria_group	p_Chloroflexi
6.2986	nr_cellular_organisms	d_Bacteria
19.6034	nr_cellular_organisms	d_Bacteria	nr_Terrabacteria_group	p_Actinobacteria	c_Actinomycetia	o_Propionibacteriales	f_Propionibacteriaceae
19.6034	nr_cellular_organisms
19.6034	nr_cellular_organisms	d_Bacteria
19.6034	nr_cellular_organisms	d_Bacteria	nr_Terrabacteria_group	p_Actinobacteria	c_Actinomycetia	o_Propionibacteriales	f_Propionibacteriaceae
19.6034	nr_cellular_organisms	d_Bacteria	nr_Terrabacteria_group	p_Actinobacteria	c_Actinomycetia	o_Propionibacteriales
6.0435	nr_cellular_organisms	d_Archaea
19.6034	nr_cellular_organisms	d_Bacteria	nr_Terrabacteria_group	p_Actinobacteria	c_Actinomycetia	o_Propionibacteriales
19.6034	nr_cellular_organisms	d_Bacteria	nr_Terrabacteria_group	p_Actinobacteria	c_Actinomycetia	o_Propionibacteriales	f_Propionibacteriaceae
9.5297	nr_cellular_organisms	d_Bacteria
6.3575	nr_cellular_organisms
1.7166	nr_cellular_organisms	d_Archaea	nr_TACK_group	p_Candidatus_Bathyarchaeota
2.7174	nr_cellular_organisms	d_Bacteria	nr_PVC_group	p_Planctomycetes
0.7385	nr_cellular_organisms
0.3843	nr_cellular_organisms	d_Bacteria
0.7977	nr_cellular_organisms	d_Bacteria
29.4424	nr_cellular_organisms	d_Bacteria	nr_Terrabacteria_group	p_Chloroflexi
0.1954	nr_cellular_organisms	d_Bacteria	nr_Terrabacteria_group	p_Chloroflexi
1.8191	nr_cellular_organisms	d_Bacteria	nr_Terrabacteria_group
0.2425	nr_cellular_organisms	d_Bacteria	nr_Terrabacteria_group	p_Chloroflexi
98.4346	nr_cellular_organisms	d_Bacteria
8.8926	nr_cellular_organisms	d_Bacteria
8.8926	nr_cellular_organisms	d_Bacteria	p_Acidobacteria
0.27	nr_cellular_organisms	d_Bacteria	nr_Terrabacteria_group	p_Chloroflexi
1.5624	nr_cellular_organisms	d_Bacteria	p_Proteobacteria	c_Alphaproteobacteria	o_Hyphomicrobiales
0.125	nr_cellular_organisms	d_Bacteria
1.5284	nr_cellular_organisms	d_Bacteria	nr_Terrabacteria_group	p_Chloroflexi
2	nr_cellular_organisms	d_Bacteria	nr_Terrabacteria_group	p_Chloroflexi
2.531	nr_cellular_organisms	d_Bacteria	p_Proteobacteria	c_Betaproteobacteria	o_Burkholderiales	f_Burkholderiaceae
31.1338	nr_cellular_organisms	d_Bacteria	nr_Terrabacteria_group	p_Chloroflexi
0.5411	nr_cellular_organisms	d_Bacteria
301.109	nr_cellular_organisms	d_Bacteria
0.0058	nr_cellular_organisms	d_Bacteria
2.8297	nr_cellular_organisms	d_Bacteria
0.8785	nr_cellular_organisms	d_Bacteria	nr_Terrabacteria_group	p_Chloroflexi
5.4767	nr_cellular_organisms	d_Bacteria
0.0516	nr_cellular_organisms	d_Bacteria
0.2332	nr_cellular_organisms	d_Bacteria
4.295	nr_cellular_organisms	d_Bacteria
18.5644	nr_cellular_organisms	d_Bacteria	p_Proteobacteria	c_Alphaproteobacteria	o_Hyphomicrobiales	f_Bradyrhizobiaceae	g_Bradyrhizobium
23.3597	nr_cellular_organisms	d_Bacteria
23.3597	nr_cellular_organisms	d_Bacteria	p_Proteobacteria	c_Alphaproteobacteria
2.4602	nr_cellular_organisms	d_Bacteria
8.6067	nr_cellular_organisms	d_Bacteria
8.9615	nr_cellular_organisms	d_Bacteria
189.14	nr_cellular_organisms	d_Archaea	nr_TACK_group	p_Candidatus_Bathyarchaeota
7.1179	nr_cellular_organisms	d_Bacteria
4.0829
41.8635	nr_cellular_organisms	d_Bacteria	p_Proteobacteria	c_Alphaproteobacteria
4.0829	nr_cellular_organisms	d_Bacteria	p_Proteobacteria	c_Gammaproteobacteria	o_Enterobacterales	f_Enterobacteriaceae
189.14	nr_cellular_organisms	d_Archaea	nr_TACK_group	p_Candidatus_Bathyarchaeota	nr_unclassified_Candidatus_Bathyarchaeota
129.002	nr_cellular_organisms	d_Bacteria	nr_Terrabacteria_group	p_Chloroflexi
129.002	nr_cellular_organisms
0.7565	nr_cellular_organisms	d_Bacteria	nr_Terrabacteria_group	p_Chloroflexi
0.4924	nr_cellular_organisms	d_Bacteria
129.002	nr_cellular_organisms	d_Bacteria	nr_Terrabacteria_group	p_Chloroflexi
129.002	nr_cellular_organisms
129.002	nr_cellular_organisms	d_Bacteria	nr_Terrabacteria_group	p_Chloroflexi
129.002	nr_cellular_organisms	d_Bacteria	nr_Terrabacteria_group
0.5248	nr_cellular_organisms	d_Bacteria	nr_Terrabacteria_group	p_Chloroflexi
0.0781	nr_cellular_organisms	d_Bacteria
0.029	nr_cellular_organisms	d_Bacteria	nr_Terrabacteria_group	p_Chloroflexi
11.3649	nr_cellular_organisms	d_Bacteria	p_Proteobacteria	c_Alphaproteobacteria
11.3649	nr_cellular_organisms	d_Bacteria
1.6522	nr_cellular_organisms	d_Bacteria	nr_Terrabacteria_group	p_Chloroflexi
0.5248	nr_cellular_organisms	d_Bacteria	nr_Terrabacteria_group	p_Chloroflexi
29.6674	nr_cellular_organisms	d_Bacteria	nr_Terrabacteria_group
0.2427	nr_cellular_organisms	d_Bacteria	nr_Terrabacteria_group	p_Chloroflexi
10.6614	nr_cellular_organisms	d_Bacteria
10.6614	nr_cellular_organisms	d_Bacteria
1.328	nr_cellular_organisms	d_Bacteria	p_Proteobacteria	c_Gammaproteobacteria	o_Moraxellales	f_Moraxellaceae
1.328	nr_cellular_organisms	d_Bacteria
174.91	nr_cellular_organisms	d_Bacteria
1.9208	nr_cellular_organisms
5.9607	nr_cellular_organisms	d_Bacteria	nr_Terrabacteria_group	p_Chloroflexi
60.2338	nr_cellular_organisms	d_Bacteria
0.2188	nr_cellular_organisms	d_Bacteria	nr_Terrabacteria_group	p_Chloroflexi
4.3781	nr_cellular_organisms	d_Bacteria	nr_Terrabacteria_group
12.7021	nr_cellular_organisms	d_Bacteria
0.0648	nr_cellular_organisms	d_Bacteria	nr_Terrabacteria_group	p_Chloroflexi
5.2732	nr_cellular_organisms	d_Bacteria	nr_Terrabacteria_group	p_Chloroflexi
5.9862	nr_cellular_organisms	d_Bacteria
15.2548	nr_cellular_organisms	d_Bacteria	nr_Terrabacteria_group
1.0109	nr_cellular_organisms	d_Bacteria
1.6392	nr_cellular_organisms	d_Bacteria	nr_Terrabacteria_group	p_Chloroflexi
1	nr_cellular_organisms	d_Bacteria	nr_Terrabacteria_group	p_Chloroflexi
8.7752	nr_cellular_organisms	d_Bacteria	nr_Terrabacteria_group
19.2549	nr_cellular_organisms	d_Bacteria	p_Proteobacteria	c_Alphaproteobacteria	o_Hyphomicrobiales	f_Bradyrhizobiaceae	g_Bradyrhizobium
3.428	nr_cellular_organisms	d_Bacteria
10	nr_cellular_organisms	d_Archaea
0.3136	nr_cellular_organisms	d_Bacteria
0.3136	nr_cellular_organisms	d_Bacteria
0.3136	nr_cellular_organisms
8.3192	nr_cellular_organisms	d_Bacteria
8.3192	nr_cellular_organisms	d_Bacteria
81.3453	nr_cellular_organisms	d_Bacteria	nr_Terrabacteria_group	p_Chloroflexi
0.1664	nr_cellular_organisms	d_Bacteria	nr_Terrabacteria_group	p_Chloroflexi
13.9536	nr_cellular_organisms
15.6384	nr_cellular_organisms	d_Bacteria	p_Proteobacteria	c_Alphaproteobacteria	o_Hyphomicrobiales	f_Bradyrhizobiaceae	g_Bradyrhizobium
121.864	nr_cellular_organisms	d_Bacteria	p_Proteobacteria	c_Betaproteobacteria	o_Burkholderiales	f_Burkholderiaceae
8.5622	nr_cellular_organisms	d_Bacteria	nr_Terrabacteria_group	p_Firmicutes	c_Bacilli	o_Bacillales
8.5622	nr_cellular_organisms	d_Bacteria
8.5622	nr_cellular_organisms	d_Bacteria
0.1313	nr_cellular_organisms	d_Bacteria	nr_Terrabacteria_group	p_Chloroflexi
0.1313	nr_cellular_organisms	d_Bacteria	nr_Terrabacteria_group	p_Chloroflexi
0.1313	nr_cellular_organisms	d_Bacteria
1.9923	nr_cellular_organisms	d_Bacteria	nr_PVC_group
17.3591	nr_cellular_organisms	d_Bacteria
17.3591	nr_cellular_organisms	d_Bacteria	nr_Bacteria_incertae_sedis	nr_Bacteria_candidate_phyla	nr_Patescibacteria_group	nr_Parcubacteria_group
17.3591	nr_cellular_organisms	d_Bacteria	nr_Bacteria_incertae_sedis	nr_Bacteria_candidate_phyla	nr_Patescibacteria_group	nr_Parcubacteria_group
17.3591	nr_cellular_organisms
17.3591	nr_cellular_organisms	d_Bacteria
72.2828	nr_cellular_organisms	d_Bacteria
17.3591	nr_cellular_organisms	d_Bacteria	nr_Bacteria_incertae_sedis	nr_Bacteria_candidate_phyla	nr_Patescibacteria_group	nr_Parcubacteria_group
17.3591	nr_cellular_organisms	d_Bacteria	nr_Bacteria_incertae_sedis	nr_Bacteria_candidate_phyla	nr_Patescibacteria_group
0.7848	nr_cellular_organisms	d_Bacteria	p_Proteobacteria	c_Alphaproteobacteria
0.0125	nr_cellular_organisms	d_Bacteria
34.5259	nr_cellular_organisms	d_Bacteria	p_Proteobacteria	c_Alphaproteobacteria
34.5259	nr_cellular_organisms	d_Bacteria
15.4133	nr_cellular_organisms	d_Bacteria	p_Proteobacteria	c_Betaproteobacteria	o_Burkholderiales	f_Burkholderiaceae
1.1349	nr_cellular_organisms	d_Archaea
1.1349	nr_cellular_organisms	d_Archaea
7.9903	nr_cellular_organisms	d_Archaea
12.4433	nr_cellular_organisms	d_Bacteria	p_Proteobacteria
1.1349	nr_cellular_organisms	d_Archaea
1.1349	nr_cellular_organisms	d_Archaea
138.436	nr_cellular_organisms	d_Bacteria	p_Proteobacteria	c_Betaproteobacteria	o_Burkholderiales	f_Burkholderiaceae	g_Ralstonia
138.436	nr_cellular_organisms	d_Bacteria	p_Proteobacteria
0.3223	nr_cellular_organisms	d_Bacteria	p_Proteobacteria
84.8591	nr_cellular_organisms	d_Archaea	nr_TACK_group	p_Candidatus_Bathyarchaeota	nr_unclassified_Candidatus_Bathyarchaeota
0.8089	nr_cellular_organisms	d_Bacteria
7.1368	nr_cellular_organisms	d_Bacteria	nr_Terrabacteria_group	p_Chloroflexi
10.0925	nr_cellular_organisms	d_Bacteria
0.21	nr_cellular_organisms	d_Bacteria
15.8271	nr_cellular_organisms	d_Bacteria	nr_Terrabacteria_group	p_Chloroflexi
0.6552	nr_cellular_organisms	d_Bacteria
2.6	nr_cellular_organisms	d_Bacteria
6.4831	nr_cellular_organisms	d_Bacteria
3.9	nr_cellular_organisms	d_Bacteria
0.4658	nr_cellular_organisms	d_Bacteria
3.2645	nr_cellular_organisms	d_Bacteria
3.4227	nr_cellular_organisms	d_Bacteria	nr_Terrabacteria_group
0.5286	nr_cellular_organisms	d_Archaea	nr_TACK_group	p_Candidatus_Bathyarchaeota
0.5286	nr_cellular_organisms	d_Archaea	nr_TACK_group	p_Candidatus_Bathyarchaeota	nr_unclassified_Candidatus_Bathyarchaeota
0.5286	nr_cellular_organisms	d_Archaea	nr_TACK_group	p_Candidatus_Bathyarchaeota
7.4739	nr_cellular_organisms	d_Bacteria
11.8547	nr_cellular_organisms	d_Bacteria	nr_Bacteria_incertae_sedis	nr_Bacteria_candidate_phyla	nr_Patescibacteria_group	nr_Parcubacteria_group
0.4391	nr_cellular_organisms	d_Bacteria
0.4391	nr_cellular_organisms	d_Bacteria
0.4391
86.2024	nr_cellular_organisms	d_Bacteria	p_Proteobacteria	c_Betaproteobacteria	o_Burkholderiales	f_Burkholderiaceae
41.5797	nr_cellular_organisms	d_Bacteria
9.917	nr_cellular_organisms	d_Bacteria	p_Proteobacteria	c_Alphaproteobacteria
11.2515	nr_cellular_organisms	d_Bacteria	p_Acidobacteria	nr_unclassified_Acidobacteria
3.65	nr_cellular_organisms	d_Bacteria	p_Acidobacteria
2.5982	nr_cellular_organisms	d_Bacteria	p_Proteobacteria	c_Gammaproteobacteria	o_Pseudomonadales	f_Pseudomonadaceae	g_Pseudomonas
0.7826	nr_cellular_organisms	d_Bacteria	nr_Terrabacteria_group	p_Chloroflexi
112.435	nr_cellular_organisms	d_Bacteria
5.0327	nr_cellular_organisms
48.2802	nr_cellular_organisms	d_Bacteria	nr_Terrabacteria_group	p_Chloroflexi
48.2802	nr_cellular_organisms	d_Bacteria	nr_Terrabacteria_group	p_Chloroflexi
26.1871	nr_cellular_organisms	d_Bacteria
26.1871	nr_cellular_organisms	d_Bacteria
26.1871	nr_cellular_organisms	d_Bacteria	p_Proteobacteria	c_Gammaproteobacteria	o_Xanthomonadales
1.9435	nr_cellular_organisms	d_Bacteria	nr_PVC_group	p_Planctomycetes
26.1871	nr_cellular_organisms	d_Bacteria	p_Proteobacteria	c_Gammaproteobacteria	o_Xanthomonadales	f_Rhodanobacteraceae
725.668	nr_cellular_organisms	d_Bacteria	p_Proteobacteria	c_Betaproteobacteria	o_Burkholderiales	f_Burkholderiaceae
26.1871	nr_cellular_organisms	d_Bacteria
0.0211	nr_cellular_organisms	d_Bacteria
57.2722	nr_cellular_organisms	d_Bacteria
48.5505	nr_cellular_organisms	d_Archaea
112.435	nr_cellular_organisms	d_Bacteria
21.0599	nr_cellular_organisms	d_Bacteria	nr_Bacteria_incertae_sedis	nr_Bacteria_candidate_phyla	nr_Patescibacteria_group	nr_Parcubacteria_group
6.3745	nr_cellular_organisms	d_Bacteria
6.224	nr_cellular_organisms
6.224	nr_cellular_organisms
6.1871	nr_cellular_organisms	d_Bacteria	nr_Terrabacteria_group	p_Chloroflexi
2.2539	nr_cellular_organisms	d_Bacteria	nr_Terrabacteria_group	p_Chloroflexi
6.9029	nr_cellular_organisms	d_Bacteria
1.6181	nr_cellular_organisms	d_Eukaryota	nr_Viridiplantae	p_Streptophyta	nr_Streptophytina	nr_Embryophyta	nr_Tracheophyta	nr_Euphyllophyta	nr_Spermatophyta	c_Magnoliopsida	nr_Mesangiospermae
4.9964	nr_cellular_organisms	d_Bacteria	nr_Terrabacteria_group	p_Chloroflexi
27.6339	nr_cellular_organisms	d_Bacteria	nr_Terrabacteria_group	p_Chloroflexi
11.5358	nr_cellular_organisms	d_Archaea	nr_TACK_group	p_Candidatus_Bathyarchaeota
6.0691	nr_cellular_organisms	d_Bacteria
11.5358	nr_cellular_organisms	d_Archaea	nr_TACK_group	p_Candidatus_Bathyarchaeota
0.0004	nr_cellular_organisms	d_Bacteria	p_Proteobacteria
3.6071	nr_cellular_organisms
0.0107	nr_cellular_organisms	d_Bacteria	nr_Terrabacteria_group
0.1699	nr_cellular_organisms	d_Bacteria	nr_PVC_group	p_Planctomycetes
3.3108	nr_cellular_organisms	d_Bacteria	p_Proteobacteria
32.5063	nr_cellular_organisms	d_Bacteria
4.4598	nr_cellular_organisms	d_Bacteria
89.564	nr_cellular_organisms	d_Archaea	nr_TACK_group
89.564	nr_cellular_organisms	d_Archaea	nr_TACK_group
1.7866	nr_cellular_organisms	d_Bacteria	nr_PVC_group	p_Planctomycetes
18.0592	nr_cellular_organisms	d_Bacteria
6.6289	nr_cellular_organisms	d_Bacteria
3.7569	nr_cellular_organisms	d_Bacteria	nr_Terrabacteria_group	p_Chloroflexi
3.7188	nr_cellular_organisms	d_Bacteria
0.0081	nr_cellular_organisms	d_Bacteria
4.53	nr_cellular_organisms	d_Bacteria
6.6289	nr_cellular_organisms	d_Bacteria
0.8083	nr_cellular_organisms	d_Bacteria	nr_Terrabacteria_group	p_Chloroflexi
0.1616	nr_cellular_organisms	d_Bacteria
0.0081	nr_cellular_organisms	d_Bacteria
24.8762	nr_cellular_organisms	d_Archaea
7.1841	nr_cellular_organisms	d_Bacteria
7.1841	nr_cellular_organisms	d_Bacteria
7.1841	nr_cellular_organisms	d_Bacteria
7.1841	nr_cellular_organisms	d_Bacteria	nr_Terrabacteria_group	p_Firmicutes	c_Bacilli	o_Bacillales
0.4039	nr_cellular_organisms	d_Bacteria
15.5853	nr_cellular_organisms	d_Bacteria	nr_Terrabacteria_group	p_Actinobacteria
0.0625	nr_cellular_organisms	d_Bacteria	nr_Terrabacteria_group	p_Chloroflexi
20.7665	nr_cellular_organisms	d_Bacteria	nr_Terrabacteria_group	p_Actinobacteria	c_Actinomycetia	o_Propionibacteriales	f_Propionibacteriaceae	g_Cutibacterium	s_Cutibacterium_acnes
0.0049	nr_cellular_organisms	d_Bacteria
1	nr_cellular_organisms	d_Eukaryota	nr_Opisthokonta	nr_Fungi	nr_Dikarya	p_Basidiomycota	nr_Ustilaginomycotina
0.3936	nr_cellular_organisms
8.9803	nr_cellular_organisms	d_Bacteria
4.7759	nr_cellular_organisms	d_Bacteria	nr_Terrabacteria_group	p_Chloroflexi
11.6897	nr_cellular_organisms	d_Bacteria
4.7759	nr_cellular_organisms	d_Bacteria	nr_Terrabacteria_group	p_Chloroflexi
1.8667	nr_cellular_organisms	d_Archaea	nr_TACK_group	p_Candidatus_Bathyarchaeota	nr_unclassified_Candidatus_Bathyarchaeota
22.1398	nr_cellular_organisms	d_Bacteria	nr_Terrabacteria_group	p_Actinobacteria	c_Actinomycetia	o_Corynebacteriales	f_Mycobacteriaceae
22.1398	nr_cellular_organisms	d_Bacteria	nr_Terrabacteria_group	p_Actinobacteria	c_Actinomycetia	o_Corynebacteriales	f_Mycobacteriaceae	g_Mycobacterium
22.1398	nr_cellular_organisms	d_Bacteria	nr_Terrabacteria_group	p_Actinobacteria	c_Actinomycetia	o_Corynebacteriales	f_Mycobacteriaceae
24.4991	nr_cellular_organisms	d_Bacteria	p_Proteobacteria	c_Alphaproteobacteria
3.4759	nr_cellular_organisms	d_Bacteria
1.0407	nr_cellular_organisms	d_Bacteria	nr_Terrabacteria_group	p_Actinobacteria	c_Actinomycetia	o_Micrococcales	f_Micrococcaceae	g_Kocuria
7.7972	nr_cellular_organisms	d_Bacteria	nr_PVC_group	p_Planctomycetes
1.5646	nr_cellular_organisms	d_Bacteria	p_Proteobacteria	c_Alphaproteobacteria
1.5646	nr_cellular_organisms	d_Bacteria
1.5646	nr_cellular_organisms	d_Bacteria	p_Proteobacteria	c_Alphaproteobacteria
7.4727	nr_cellular_organisms	d_Bacteria	nr_Terrabacteria_group
4.2088	nr_cellular_organisms	d_Bacteria	nr_Terrabacteria_group
1.9467	nr_cellular_organisms	d_Bacteria	nr_Terrabacteria_group	p_Actinobacteria	c_Actinomycetia	o_Corynebacteriales
4.9209	nr_cellular_organisms	d_Bacteria
0.72	nr_cellular_organisms	d_Bacteria	nr_Terrabacteria_group	p_Chloroflexi
5.4276	nr_cellular_organisms	d_Bacteria	nr_Terrabacteria_group	p_Chloroflexi
0.1793	nr_cellular_organisms	d_Bacteria	nr_Terrabacteria_group	p_Actinobacteria	c_Actinomycetia
13.6996	nr_cellular_organisms	d_Bacteria	nr_Terrabacteria_group	p_Chloroflexi
37.3911	nr_cellular_organisms	d_Bacteria	p_Proteobacteria	c_Betaproteobacteria	o_Burkholderiales	f_Burkholderiaceae
3.8253	nr_cellular_organisms	d_Bacteria
59.7786	nr_cellular_organisms	d_Bacteria	p_Proteobacteria	c_Betaproteobacteria	o_Burkholderiales	f_Burkholderiaceae
1.1769	nr_cellular_organisms	d_Bacteria	nr_Terrabacteria_group	p_Actinobacteria	c_Actinomycetia
1.1769	nr_cellular_organisms	d_Bacteria	nr_Terrabacteria_group	p_Actinobacteria	c_Actinomycetia	o_Corynebacteriales
10.5788	nr_cellular_organisms	d_Bacteria	nr_Terrabacteria_group
2.0843	nr_cellular_organisms	d_Bacteria	nr_Terrabacteria_group	p_Actinobacteria	c_Actinomycetia
0.7213	nr_cellular_organisms	d_Bacteria	p_Proteobacteria	c_Alphaproteobacteria
5.4811	nr_cellular_organisms
0.0027	nr_cellular_organisms	d_Bacteria	nr_Terrabacteria_group	p_Chloroflexi
4.6557	nr_cellular_organisms	d_Bacteria	nr_Terrabacteria_group
19.6034	nr_cellular_organisms	d_Bacteria	nr_Terrabacteria_group	p_Actinobacteria	c_Actinomycetia	o_Propionibacteriales	f_Propionibacteriaceae
0.0061	nr_cellular_organisms	d_Bacteria
45.6932	nr_cellular_organisms	d_Bacteria
45.6932	nr_cellular_organisms	d_Bacteria
11.8884	nr_cellular_organisms	d_Bacteria
0.1154	nr_cellular_organisms	d_Bacteria	nr_Terrabacteria_group	p_Chloroflexi
5.5586	nr_cellular_organisms	d_Bacteria	nr_Terrabacteria_group	p_Chloroflexi
3.0144	nr_cellular_organisms	d_Bacteria	nr_Terrabacteria_group	p_Chloroflexi
0.0018	nr_cellular_organisms	d_Bacteria
3.2594	nr_cellular_organisms	d_Bacteria	nr_Terrabacteria_group	p_Chloroflexi
11.1767	nr_cellular_organisms	d_Bacteria	nr_Terrabacteria_group	p_Chloroflexi
30.0215	nr_cellular_organisms	d_Bacteria	p_Proteobacteria	c_Betaproteobacteria	o_Burkholderiales	f_Burkholderiaceae
12.5852	nr_cellular_organisms	d_Bacteria	nr_Terrabacteria_group
30.0215	nr_cellular_organisms	d_Bacteria	p_Proteobacteria	c_Betaproteobacteria	o_Burkholderiales	f_Burkholderiaceae
30.0215	nr_cellular_organisms	d_Bacteria	p_Proteobacteria	c_Betaproteobacteria	o_Burkholderiales	f_Burkholderiaceae
22.7817	nr_cellular_organisms
21.6065	nr_cellular_organisms	d_Bacteria
21.6065	nr_cellular_organisms	d_Bacteria
21.6065	nr_cellular_organisms	d_Bacteria
0.0061	nr_cellular_organisms	d_Bacteria
0.0398	nr_cellular_organisms	d_Bacteria
0.0152	nr_cellular_organisms	d_Bacteria
10.3573	nr_cellular_organisms	d_Bacteria
0.5469	nr_cellular_organisms	d_Bacteria	nr_Terrabacteria_group	p_Chloroflexi
119.831	nr_cellular_organisms	d_Bacteria	nr_Terrabacteria_group
119.831	nr_cellular_organisms	d_Bacteria
0.2511	nr_cellular_organisms	d_Bacteria	nr_Terrabacteria_group	p_Chloroflexi
1.7455	nr_cellular_organisms	d_Bacteria	nr_Terrabacteria_group	p_Chloroflexi
0.0452	nr_cellular_organisms	d_Bacteria
[truncated: 4,252 more rows]
[truncated: 3 more columns]

## Sheet: D2H3
0.5308	nr_cellular_organisms	d_Bacteria
[truncated: 1,065 more rows]
