# Supplementary material for: First shotgun metagenomics study of Juan de Fuca deep-sea sediments reveals distinct microbial communities above, within, between, and below sulfate methane transition zones
Source: Front Microbiol. 2023 Nov 20;14:1241810. doi: 10.3389/fmicb.2023.1241810 (PMC10694467; doi:10.3389/fmicb.2023.1241810)
Supplement: Supplementary file 8 [file Data_Sheet_3.xlsx]

## Sheet: C1H2
4.0491	Bacteria	Firmicutes	Bacilli	Bacillales	Staphylococcaceae	Staphylococcus
18.1512	Bacteria
23.9499	Bacteria	Acidobacteria	Aminicenantia	Aminicenantales
2.9035	Bacteria	Proteobacteria	Gammaproteobacteria	Xanthomonadales	Rhodanobacteraceae
1.1638	Bacteria	Proteobacteria	Alphaproteobacteria	Reyranellales	Reyranellaceae	Reyranella
5.45	Bacteria	Actinobacteria	Actinobacteria	Corynebacteriales	Nocardiaceae	Rhodococcus
92.7324	Bacteria	Chloroflexi
49.7118	Bacteria	Chloroflexi	Dehalococcoidia	MSBL5	uncultured Dehalococcoides sp.	uncultured Dehalococcoides sp.	uncultured Dehalococcoides sp.
47.987	Bacteria	Aerophobetes
6.4249	Bacteria	Cyanobacteria	Oxyphotobacteria	Chloroplast
20.4797	Bacteria	Actinobacteria	WCHB1-81	marine sediment metagenome	marine sediment metagenome	marine sediment metagenome	marine sediment metagenome
29.0581	Bacteria	Chloroflexi	Anaerolineae	RBG-13-54-9
66.0655	Bacteria	Chloroflexi	Anaerolineae	MSB-5B2	uncultured organism	uncultured organism	uncultured organism
31.0176	Bacteria	Actinobacteria	Actinobacteria	Streptomycetales	Streptomycetaceae	Streptomyces
2.526	Bacteria	Actinobacteria	Actinobacteria	Micrococcales	Micrococcaceae	Kocuria
38.5404	Bacteria	Proteobacteria	Alphaproteobacteria	Rhizobiales	Hyphomicrobiaceae
20.7216	Bacteria	Planctomycetes	Planctomycetacia	Pirellulales	Pirellulaceae
16.719	Bacteria	Firmicutes	Bacilli	Bacillales	Alicyclobacillaceae	Alicyclobacillus
2.5482	Bacteria	Actinobacteria	Actinobacteria	Propionibacteriales	Propionibacteriaceae	Cutibacterium
35.5833	Bacteria	Atribacteria	JS1	terrestrial metagenome	terrestrial metagenome	terrestrial metagenome	terrestrial metagenome
3.3305	Bacteria	Patescibacteria	Parcubacteria	Candidatus Adlerbacteria	uncultured soil bacterium	uncultured soil bacterium	uncultured soil bacterium
6.7995	Bacteria	Chloroflexi	Anaerolineae	Anaerolineales	Anaerolineaceae	uncultured	benzene mineralizing consortium clone SB-34
7.6784	Bacteria	Actinobacteria	Actinobacteria	Propionibacteriales	Nocardioidaceae	Kribbella
1.0041	Bacteria	Patescibacteria	Parcubacteria
2.7946	Bacteria	Proteobacteria	Gammaproteobacteria	Enterobacteriales	Enterobacteriaceae
17.3863	Bacteria	Chloroflexi	Dehalococcoidia
14.1028	Bacteria	Proteobacteria	Alphaproteobacteria	Rhizobiales	Xanthobacteraceae
11.8036	Bacteria	Proteobacteria	Gammaproteobacteria	Betaproteobacteriales	Burkholderiaceae	Ralstonia
0.5053	Bacteria	Bacteroidetes	Bacteroidia	Chitinophagales	Chitinophagaceae
50.1847	Bacteria	Proteobacteria	Alphaproteobacteria	Rhizobiales
5.0869	Bacteria	Chloroflexi
4.3927	Bacteria
27.337	Bacteria	Schekmanbacteria	uncultured Syntrophobacterales bacterium	uncultured Syntrophobacterales bacterium	uncultured Syntrophobacterales bacterium	uncultured Syntrophobacterales bacterium	uncultured Syntrophobacterales bacterium
11.8316	Bacteria
3.8294	Bacteria	Actinobacteria	Thermoleophilia	Gaiellales	Gaiellaceae	Gaiella	Gaiella occulta
37.1655	Bacteria	Chloroflexi	Dehalococcoidia	GIF3
26.5261	Bacteria
4.1463	Bacteria	Proteobacteria	Alphaproteobacteria
1.3	Bacteria
22.0169	Bacteria	Chloroflexi	Dehalococcoidia
0.8565	Bacteria
0.2567	Bacteria	TA06	uncultured sediment bacterium	uncultured sediment bacterium	uncultured sediment bacterium	uncultured sediment bacterium	uncultured sediment bacterium
20.1295	Bacteria	Atribacteria	JS1
5.6405	Bacteria
7.3851	Bacteria
6.1973	Bacteria	Chloroflexi
2.782	Bacteria
19.0728	Bacteria
3.6718	Bacteria
25.1379	Bacteria
9.7851	Bacteria	Firmicutes	Bacilli	Lactobacillales	Streptococcaceae	Streptococcus
9.0238	Bacteria	Proteobacteria	Gammaproteobacteria	Pseudomonadales	Pseudomonadaceae	Pseudomonas
15.893	Bacteria	Chloroflexi	Anaerolineae	MSB-5B2	Ambiguous_taxa	Ambiguous_taxa	Ambiguous_taxa
1.2612	Bacteria
73.3565	Bacteria	Chloroflexi	Dehalococcoidia	DscP2	Ambiguous_taxa	Ambiguous_taxa	Ambiguous_taxa
16.5625	Bacteria	Aerophobetes	uncultured Chloroflexi bacterium	uncultured Chloroflexi bacterium	uncultured Chloroflexi bacterium	uncultured Chloroflexi bacterium	uncultured Chloroflexi bacterium
27.1739	Bacteria	Chloroflexi	Dehalococcoidia	t0.6.f	uncultured Chloroflexaceae bacterium	uncultured Chloroflexaceae bacterium	uncultured Chloroflexaceae bacterium
9.1429	Bacteria	Proteobacteria	Deltaproteobacteria
13.7368	Bacteria	Chloroflexi	Dehalococcoidia	MSBL5	uncultured Dehalococcoides sp.	uncultured Dehalococcoides sp.	uncultured Dehalococcoides sp.
15.4934	Bacteria
5.7671	Bacteria	Proteobacteria	Gammaproteobacteria
45.407	Bacteria	Chloroflexi	Dehalococcoidia
5.5278	Bacteria	Proteobacteria	Alphaproteobacteria	Rhizobiales	Rhizobiaceae	Mesorhizobium
5.8893	Bacteria
7.1131	Bacteria	Firmicutes
32.8113	Bacteria	Proteobacteria	Deltaproteobacteria
31.449	Bacteria
34.2296	Bacteria
5.7695	Bacteria	Actinobacteria	Thermoleophilia	Solirubrobacterales	Solirubrobacteraceae
6.3584	Bacteria
31.8978	Bacteria
9.8405	Bacteria	Chloroflexi	Dehalococcoidia
4.3077	Bacteria
7.2688	Bacteria
5.8984	Bacteria
5.0993	Bacteria
11.9936	Bacteria	Proteobacteria	Deltaproteobacteria	Desulfobacterales	Desulfobacteraceae	SEEP-SRB1	uncultured sulfate-reducing bacterium
5.7798	Bacteria
29.2777	Bacteria
5.8374	Bacteria	Cyanobacteria	Oxyphotobacteria	Chloroplast
8.3301	Bacteria	Zixibacteria	candidate division Zixibacteria bacterium SM1_73	candidate division Zixibacteria bacterium SM1_73	candidate division Zixibacteria bacterium SM1_73	candidate division Zixibacteria bacterium SM1_73	candidate division Zixibacteria bacterium SM1_73
11.1656	Bacteria
55.1558	Bacteria
18.8786	Bacteria
2.9901	Bacteria	Chloroflexi	Dehalococcoidia	GIF9	AB-539-J10	Dsc1	uncultured bacterium
45.1844	Bacteria
7.0485	Bacteria	Latescibacteria	Latescibacteria	Latescibacterales	Latescibacteraceae	Candidatus Latescibacter	Candidatus Latescibacter anaerobius SCGC AAA252-E07
8.0628	Bacteria
55.993	Bacteria
35.1292	Bacteria
1.0354	Bacteria	Actinobacteria	Actinobacteria	Corynebacteriales	Corynebacteriaceae	Corynebacterium 1	Corynebacterium pseudogenitalium ATCC 33035
12.0638	Bacteria
9.0164	Bacteria
3.6066	Bacteria
6.4643	Bacteria	Actinobacteria	WCHB1-81	uncultured delta proteobacterium	uncultured delta proteobacterium	uncultured delta proteobacterium	uncultured delta proteobacterium
43.4247	Bacteria
13.0889	Bacteria	Chloroflexi	Anaerolineae	Anaerolineales	Anaerolineaceae	uncultured
11.8487	Bacteria	Elusimicrobia	4-29	uncultured delta proteobacterium	uncultured delta proteobacterium	uncultured delta proteobacterium	uncultured delta proteobacterium
16.4676	Bacteria
31.5407	Bacteria	Elusimicrobia	4-29	uncultured delta proteobacterium	uncultured delta proteobacterium	uncultured delta proteobacterium	uncultured delta proteobacterium
6.5859	Bacteria	Firmicutes	Bacilli	Bacillales	Paenibacillaceae	Paenibacillus	Paenibacillus sp. KAR72
16.6087	Bacteria	Actinobacteria	Actinobacteria	Streptosporangiales	Streptosporangiaceae
19.3065	Bacteria	Planctomycetes	Phycisphaerae	MSBL9	SG8-4	uncultured Phycisphaerae bacterium	uncultured Phycisphaerae bacterium
5.2543	Bacteria	Cyanobacteria	Oxyphotobacteria	Chloroplast
7.7521	Bacteria	Proteobacteria	Alphaproteobacteria	Rhizobiales
7.7514	Bacteria	Acetothermia	Acetothermiia	Acetothermia bacterium SCGC AAA255-C06	Acetothermia bacterium SCGC AAA255-C06	Acetothermia bacterium SCGC AAA255-C06	Acetothermia bacterium SCGC AAA255-C06
6.9337	Bacteria
6.3214	Bacteria
11.0164	Bacteria	Chloroflexi	Dehalococcoidia
7.9279	Bacteria
9.4055	Bacteria	Actinobacteria	Actinobacteria	Pseudonocardiales	Pseudonocardiaceae	Pseudonocardia
7.8374	Bacteria	Planctomycetes	Planctomycetacia	Pirellulales	Pirellulaceae
6.5458	Bacteria
2.2287	Bacteria	Proteobacteria	Alphaproteobacteria
39.5412	Bacteria
5.7311	Bacteria
34.0742	Bacteria	Chloroflexi	Dehalococcoidia
4.6661	Bacteria
2.9586	Bacteria
32.6889	Bacteria
4.6518	Bacteria	Actinobacteria	Actinobacteria
7.4548	Bacteria	Firmicutes	Clostridia	Clostridiales	Ruminococcaceae	Fastidiosipila	Clostridiales bacterium KA00274
16.7108	Bacteria
12.7775	Bacteria	Planctomycetes	Planctomycetacia	Pirellulales	Pirellulaceae	uncultured
7.3752	Bacteria	Chloroflexi	Dehalococcoidia
10.0129	Bacteria
8.4059	Bacteria	Proteobacteria
13.4	Bacteria
1.0638	Bacteria
44.5065	Bacteria
19.0369	Bacteria
4.3687	Bacteria
14.0641	Bacteria	Proteobacteria	Deltaproteobacteria	Desulfobacterales	Desulfobacteraceae	SEEP-SRB1	Desulfobacterales bacterium C00003060
2.5357	Bacteria
44.1009	Bacteria	Patescibacteria	Parcubacteria	Paceibacterales	Paceibacteraceae	Candidatus Paceibacter	Candidatus Paceibacter normanii SCGC AAA255-P19
2.216	Bacteria	Proteobacteria	Alphaproteobacteria	Rhizobiales	Xanthobacteraceae
3.6291	Bacteria	Chlamydiae	Chlamydiae	Chlamydiales	Parachlamydiaceae
3.1749	Bacteria	Actinobacteria	Coriobacteriia	FS118-23B-02	Ambiguous_taxa	Ambiguous_taxa	Ambiguous_taxa
8.0499	Bacteria
7.2871	Bacteria	Chloroflexi	Dehalococcoidia
1.8499	Bacteria
5.1119	Bacteria
7.4543	Bacteria	Firmicutes	Bacilli	Bacillales
51.2171	Bacteria
14.7699	Bacteria
0.8636	Bacteria	Chloroflexi	Dehalococcoidia	GIF9	AB-539-J10	marine sediment metagenome	marine sediment metagenome
0.1758	Bacteria
3.7783	Bacteria
25.0281	Bacteria	Aerophobetes	Aerophobetes bacterium SCGC AAA255-F10	Aerophobetes bacterium SCGC AAA255-F10	Aerophobetes bacterium SCGC AAA255-F10	Aerophobetes bacterium SCGC AAA255-F10	Aerophobetes bacterium SCGC AAA255-F10
11.8449	Bacteria	Chloroflexi	Dehalococcoidia	FS117-23B-02	Ambiguous_taxa	Ambiguous_taxa	Ambiguous_taxa
54.0795	Bacteria
5.4894	Bacteria
1.2618	Bacteria	Chloroflexi	Dehalococcoidia	t0.6.f	uncultured eubacterium t0.6.f	uncultured eubacterium t0.6.f	uncultured eubacterium t0.6.f
6.8744	Bacteria
6.4365	Bacteria	Planctomycetes	Phycisphaerae	mle1-8	uncultured planctomycete	uncultured planctomycete	uncultured planctomycete
7.1332	Bacteria	Elusimicrobia	4-29
5.0218	Unassigned
3.8053	Bacteria	Dependentiae	Babeliae	Babeliales	uncultured bacterium	uncultured bacterium	uncultured bacterium
11.1371	Bacteria
12.371	Bacteria
6.7486	Bacteria	Acidobacteria	Aminicenantia	Aminicenantales
49.378	Bacteria	Chloroflexi	Dehalococcoidia	MSBL5	uncultured Dehalococcoides sp.	uncultured Dehalococcoides sp.	uncultured Dehalococcoides sp.
5.862	Bacteria	Bacteroidetes	Bacteroidia	Flavobacteriales	Cryomorphaceae	NS10 marine group	marine metagenome
0.549	Bacteria	Actinobacteria	Actinobacteria	Corynebacteriales
20.0028	Bacteria
36.3703	Bacteria	Planctomycetes	Phycisphaerae	MSBL9	SG8-4	uncultured deep-sea bacterium	uncultured deep-sea bacterium
7.4925	Bacteria	Chloroflexi	Dehalococcoidia	GIF9	AB-539-J10	SCGC-AB-539-J10	uncultured Chloroflexi bacterium
37.3265	Bacteria	Chloroflexi	Dehalococcoidia	GIF9	AB-539-J10	SCGC-AB-539-J10	uncultured Chloroflexi bacterium
1.2357	Bacteria
4.6893	Bacteria
3.5456	Unassigned
4.1579	Bacteria
6.274	Bacteria	Proteobacteria
4.9279	Bacteria	Actinobacteria	Actinobacteria
3.7783	Bacteria
15.696	Bacteria	Chloroflexi	Dehalococcoidia
1.6977	Bacteria	Proteobacteria	Alphaproteobacteria	Rhizobiales	Xanthobacteraceae
10.6493	Bacteria
3.9016	Bacteria	Firmicutes	Bacilli	Bacillales	Paenibacillaceae	Cohnella
1.5403	Bacteria	Planctomycetes	Phycisphaerae	MSBL9	SG8-4	metagenome	metagenome
4.1161	Bacteria	Proteobacteria
12.8084	Bacteria	Actinobacteria	Actinobacteria	Pseudonocardiales	Pseudonocardiaceae	Allokutzneria
16.4095	Bacteria	Chloroflexi	Dehalococcoidia
54.0648	Bacteria	Chloroflexi	Dehalococcoidia
0.2437	Bacteria	Patescibacteria	Parcubacteria	Candidatus Adlerbacteria
2.2165	Bacteria
12.9026	Bacteria	Cyanobacteria	Oxyphotobacteria	Chloroplast
46.35	Bacteria
2.124	Bacteria
1.4915	Bacteria	Chloroflexi	Dehalococcoidia	661239	uncultured Chloroflexi bacterium	uncultured Chloroflexi bacterium	uncultured Chloroflexi bacterium
2.7744	Bacteria
5.8308	Bacteria	Chloroflexi	Dehalococcoidia
3.5885	Bacteria
0.2486	Bacteria
0.2629	Bacteria
22.0361	Bacteria	Chloroflexi	Dehalococcoidia
11.5832	Bacteria
8.6477	Bacteria
8.3424	Bacteria
27.2093	Bacteria	Planctomycetes	Phycisphaerae	MSBL9	SG8-4
7.4574	Bacteria
38.1067	Bacteria	Proteobacteria	Alphaproteobacteria	Rhizobiales
69.1055	Bacteria	Chloroflexi	Dehalococcoidia
11.0016	Bacteria	Acidobacteria	Aminicenantia	Aminicenantales
26.5774	Bacteria
6.3703	Bacteria
16.1742	Bacteria
4.7392	Bacteria
4.2952	Bacteria	Chloroflexi	Dehalococcoidia	GIF9	AB-539-J10	marine sediment metagenome	marine sediment metagenome
33.0949	Bacteria
5.1149	Bacteria
6.9101	Bacteria
85.8041	Bacteria
5.1704	Bacteria	Chloroflexi	Anaerolineae	Anaerolineales	Anaerolineaceae	Thermomarinilinea	Thermomarinilinea lacunifontana
8	Bacteria
5.9569	Bacteria	TA06	uncultured bacterium	uncultured bacterium	uncultured bacterium	uncultured bacterium	uncultured bacterium
8.6124	Bacteria
4.3917	Bacteria
8.4006	Bacteria
6.9607	Bacteria	Patescibacteria	Parcubacteria
11.6578	Bacteria
4.0211	Bacteria
48.2674	Bacteria	Actinobacteria	Actinobacteria	Corynebacteriales	Mycobacteriaceae	Mycobacterium
23.1798	Bacteria	Chloroflexi	Dehalococcoidia	DscP2	Ambiguous_taxa	Ambiguous_taxa	Ambiguous_taxa
6.5326	Bacteria	Chloroflexi	Dehalococcoidia
34.4985	Bacteria
6.9236	Bacteria	Chloroflexi	Dehalococcoidia	1226B1H1-22-FL	uncultured bacterium	uncultured bacterium	uncultured bacterium
4.6961	Bacteria
71.9386	Bacteria	Aerophobetes	Ambiguous_taxa	Ambiguous_taxa	Ambiguous_taxa	Ambiguous_taxa	Ambiguous_taxa
9.3775	Unassigned
9.7589	Bacteria	Planctomycetes	Planctomycetacia	Pirellulales	Pirellulaceae
5.2362	Bacteria
6.3977	Unassigned
9.8928	Bacteria
6.9066	Bacteria
12.3705	Bacteria
10.0808	Bacteria	Proteobacteria	Deltaproteobacteria	Desulfobacterales	Desulfobacteraceae	SEEP-SRB1
4.0285	Bacteria	Actinobacteria	Thermoleophilia	Solirubrobacterales	Solirubrobacteraceae
11.5462	Bacteria
9.0217	Bacteria	Chloroflexi	Dehalococcoidia
9.1648	Bacteria
7.7699	Bacteria
1.3811	Bacteria	Proteobacteria	Gammaproteobacteria	Pseudomonadales	Moraxellaceae	Acinetobacter
8.1873	Bacteria
5.2778	Bacteria	Actinobacteria	Acidimicrobiia
6.5213	Bacteria	Chloroflexi	Dehalococcoidia
5.2786	Bacteria	Proteobacteria
7.5094	Bacteria	Chloroflexi	Dehalococcoidia	GIF9
2.9545	Bacteria
0.6392	Bacteria	Proteobacteria	Gammaproteobacteria	Betaproteobacteriales
30.4627	Bacteria
5.3503	Bacteria	Planctomycetes	Phycisphaerae	MSBL9
5.375	Bacteria
4.9745	Bacteria	Patescibacteria	Parcubacteria	uncultured bacterium	uncultured bacterium	uncultured bacterium	uncultured bacterium
1.8219	Unassigned
14.0443	Bacteria
8.6469	Bacteria
14.3313	Bacteria
6.4932	Bacteria
0.0162	Bacteria
9.7572	Bacteria	Planctomycetes	Planctomycetacia	Pirellulales	Pirellulaceae
7.6951	Bacteria	Chloroflexi	Dehalococcoidia
1.3556	Bacteria	Proteobacteria	Gammaproteobacteria
34.4839	Bacteria
4.101	Bacteria	Proteobacteria	Alphaproteobacteria	Rhizobiales	Xanthobacteraceae	Bradyrhizobium
10.6931	Bacteria	Chloroflexi	Dehalococcoidia	Sh765B-AG-111	Ambiguous_taxa	Ambiguous_taxa	Ambiguous_taxa
10.6769	Bacteria
6.2966	Bacteria	Firmicutes	Bacilli	Bacillales
9.69	Bacteria
9.2235	Bacteria	Chloroflexi	Dehalococcoidia	1226B1H1-22-FL	uncultured bacterium	uncultured bacterium	uncultured bacterium
8.0369	Bacteria
2.5482	Bacteria
79.1507	Bacteria	Chloroflexi	Dehalococcoidia
3.9371	Bacteria
7.7125	Bacteria
6.0668	Bacteria
34.2721	Bacteria
15.7029	Bacteria	Proteobacteria	Deltaproteobacteria
12.5178	Bacteria
16.7888	Bacteria
12.1862	Bacteria	Schekmanbacteria	uncultured Syntrophobacterales bacterium	uncultured Syntrophobacterales bacterium	uncultured Syntrophobacterales bacterium	uncultured Syntrophobacterales bacterium	uncultured Syntrophobacterales bacterium
40.7743	Bacteria
2.4852	Bacteria
5.4408	Bacteria
4.5223	Bacteria	Proteobacteria	Alphaproteobacteria
8.367	Bacteria
19.2386	Bacteria
0.5351	Bacteria
5.3894	Bacteria
9.52	Bacteria	Acidobacteria	Aminicenantia	Aminicenantales	uncultured bacterium	uncultured bacterium	uncultured bacterium
11.5458	Bacteria
5.0333	Bacteria
2.1213	Bacteria
3.5651	Bacteria
8.5702	Bacteria
2.9183	Bacteria	Proteobacteria	Gammaproteobacteria	Betaproteobacteriales	Burkholderiaceae	Burkholderia-Caballeronia-Paraburkholderia	Paraburkholderia silvatlantica
0.7552	Bacteria	Planctomycetes	BD7-11	uncultured bacterium	uncultured bacterium	uncultured bacterium	uncultured bacterium
1.4067	Bacteria	Chlamydiae	Chlamydiae	Chlamydiales	Simkaniaceae
4.7207	Bacteria	Firmicutes
4.9126	Bacteria	Firmicutes	Bacilli	Lactobacillales	Streptococcaceae	Streptococcus	Streptococcus thermophilus TH985
3.8321	Bacteria
1	Bacteria
8.8368	Bacteria	Omnitrophicaeota	uncultured bacterium	uncultured bacterium	uncultured bacterium	uncultured bacterium	uncultured bacterium
66.4265	Bacteria
7.4152	Bacteria	Chloroflexi	Dehalococcoidia	GIF9	AB-539-J10	Ambiguous_taxa	Ambiguous_taxa
12.2761	Bacteria
1.8912	Bacteria
6.0436	Bacteria	Planctomycetes	Phycisphaerae	MSBL9	SG8-4
17.9617	Bacteria	Proteobacteria	Deltaproteobacteria
38.5404	Bacteria
14.9931	Unassigned
1.8374	Bacteria
12.512	Bacteria
1.9862	Bacteria	Proteobacteria	Alphaproteobacteria	Holosporales	Holosporaceae	uncultured	uncultured organism
15.1121	Bacteria
6.0896	Bacteria
11.4096	Bacteria	Marinimicrobia (SAR406 clade)	uncultured bacterium	uncultured bacterium	uncultured bacterium	uncultured bacterium	uncultured bacterium
7.5399	Bacteria
3.4334	Bacteria	Chloroflexi	Dehalococcoidia
58.8005	Bacteria
11.7251	Unassigned
9.9506	Bacteria
13.0126	Bacteria
3.4209	Bacteria	Acidobacteria	Subgroup 6
3.8493	Bacteria	Firmicutes	Bacilli	Bacillales	Bacillaceae	Paraliobacillus	Paraliobacillus sp. BS6_8
10.3485	Bacteria
7.728	Bacteria	Planctomycetes	Phycisphaerae	Phycisphaerales	AKAU3564 sediment group
6.1929	Bacteria	Zixibacteria	uncultured Chloroflexi bacterium	uncultured Chloroflexi bacterium	uncultured Chloroflexi bacterium	uncultured Chloroflexi bacterium	uncultured Chloroflexi bacterium
19.6556	Bacteria	Aerophobetes	uncultured bacterium	uncultured bacterium	uncultured bacterium	uncultured bacterium	uncultured bacterium
3.0989	Bacteria
16.2035	Bacteria	Chloroflexi	Dehalococcoidia
2.1803	Bacteria
5.7297	Bacteria
0.7196	Bacteria	Proteobacteria	Alphaproteobacteria	Rhizobiales	Rhizobiaceae
2.0681	Bacteria	Atribacteria	JS1
0.4501	Bacteria	Proteobacteria	Gammaproteobacteria	Pseudomonadales	Moraxellaceae	Enhydrobacter
1.4405	Bacteria	Proteobacteria	Alphaproteobacteria	Sphingomonadales	Sphingomonadaceae
8.8205	Bacteria
3.2987	Bacteria
6.4044	Bacteria	Actinobacteria	Actinobacteria
18.0347	Bacteria
6.7737	Bacteria
4.7335	Bacteria	Acidobacteria	Holophagae	Holophagales	Holophagaceae
6.2874	Bacteria	Chloroflexi	Dehalococcoidia	DscP2
11.7994	Bacteria
0.1021	Bacteria
0.9526	Bacteria
3.6319	Bacteria	Actinobacteria	Acidimicrobiia	Actinomarinales	Actinomarinaceae	Candidatus Actinomarina	uncultured Acidimicrobiales bacterium
0.156	Bacteria
8.4244	Bacteria	Chloroflexi	Anaerolineae	Anaerolineales	Anaerolineaceae	uncultured
0.1596	Bacteria
4.7435	Bacteria
10.5405	Bacteria
1.7354	Bacteria
5.9745	Bacteria
17.8396	Bacteria
25.7681	Bacteria	Chloroflexi	Dehalococcoidia
56.6234	Bacteria
0.9526	Bacteria
2.0815	Bacteria	Firmicutes	Clostridia	Clostridiales	Family XIII	Anaerovorax
33.2444	Bacteria
5.0048	Bacteria	Proteobacteria	Gammaproteobacteria
2.4929	Unassigned
18.7723	Bacteria
9.307	Bacteria	Chloroflexi	Dehalococcoidia	Sh765B-AG-111	uncultured bacterium	uncultured bacterium	uncultured bacterium
3.5573	Bacteria	Actinobacteria	Actinobacteria	Micrococcales	Microbacteriaceae	Microbacterium
2	Bacteria
8.2821	Bacteria
25.1786	Bacteria	Planctomycetes	Phycisphaerae	MSBL9	SG8-4	uncultured bacterium	uncultured bacterium
20.1289	Bacteria
5.8771	Bacteria
7.726	Bacteria
0.3639	Bacteria	Proteobacteria	Gammaproteobacteria	Betaproteobacteriales	Burkholderiaceae	Burkholderia-Caballeronia-Paraburkholderia
44.0884	Bacteria	Chloroflexi	Anaerolineae	Anaerolineales	Anaerolineaceae	uncultured
3.8504	Bacteria	Proteobacteria	Alphaproteobacteria	Rhizobiales	Xanthobacteraceae
14.2955	Bacteria	Chloroflexi	Dehalococcoidia	S085	uncultured bacterium	uncultured bacterium	uncultured bacterium
3.2302	Bacteria
24.5308	Bacteria
24.7452	Bacteria
1.3823	Bacteria	Proteobacteria	Gammaproteobacteria
18.4487	Bacteria	Chloroflexi	Dehalococcoidia	DscP2	uncultured eubacterium H1.4.f	uncultured eubacterium H1.4.f	uncultured eubacterium H1.4.f
10.7101	Bacteria	Chloroflexi	Dehalococcoidia	DscP2	uncultured eubacterium H1.4.f	uncultured eubacterium H1.4.f	uncultured eubacterium H1.4.f
11.7702	Bacteria
12.8875	Bacteria
32.6826	Bacteria	Chloroflexi	Dehalococcoidia	H3.93	uncultured bacterium	uncultured bacterium	uncultured bacterium
9.1167	Bacteria
1.1345	Bacteria	Chloroflexi	Dehalococcoidia	S085	uncultured bacterium	uncultured bacterium	uncultured bacterium
1.9775	Bacteria
0.6543	Bacteria	Proteobacteria	Alphaproteobacteria	Rhizobiales	Beijerinckiaceae
9.5695	Bacteria	Planctomycetes	Phycisphaerae	Phycisphaerales	AKAU3564 sediment group
7.6585	Bacteria	Planctomycetes	Planctomycetacia	Pirellulales	Pirellulaceae
11.1561	Bacteria	Patescibacteria	Microgenomatia	Candidatus Woesebacteria	uncultured bacterium	uncultured bacterium	uncultured bacterium
4.5772	Bacteria
2.5926	Bacteria
7.591	Bacteria	Proteobacteria	Gammaproteobacteria	Betaproteobacteriales
0.4902	Bacteria	Proteobacteria
2.4703	Bacteria	Chloroflexi	Anaerolineae	Thermoflexales	Thermoflexaceae	Thermoflexus	uncultured eubacterium H1.43.f
5.5864	Bacteria
0.1458	Bacteria	Proteobacteria	Gammaproteobacteria	Betaproteobacteriales	Burkholderiaceae
5.4892	Bacteria
5.0719	Bacteria	Marinimicrobia (SAR406 clade)	uncultured bacterium FGYC_13M19	uncultured bacterium FGYC_13M19	uncultured bacterium FGYC_13M19	uncultured bacterium FGYC_13M19	uncultured bacterium FGYC_13M19
11.7683	Bacteria	Aerophobetes
5.1003	Bacteria	Patescibacteria	ABY1	Candidatus Kerfeldbacteria	uncultured bacterium	uncultured bacterium	uncultured bacterium
32.8581	Bacteria	Proteobacteria	Gammaproteobacteria
26.3772	Bacteria
3.3267	Bacteria
0.2481	Bacteria
4.9386	Bacteria
10.4941	Bacteria
4.9308	Bacteria	Calditrichaeota	Calditrichia	Calditrichales	Calditrichaceae	SM23-31	bacterium SM23_31
31.7771	Bacteria
14.973	Bacteria
14.471	Bacteria
6.7732	Bacteria
28.2167	Bacteria	Bacteroidetes	Bacteroidia	Flavobacteriales	Flavobacteriaceae	Capnocytophaga	Capnocytophaga sp. oral clone BR085
6.1441	Bacteria	Bacteroidetes	Bacteroidia	Chitinophagales	Chitinophagaceae	Hydrotalea
3.5668	Bacteria
15.5115	Bacteria	Firmicutes	Bacilli	Lactobacillales	Enterococcaceae	Enterococcus
8.0478	Bacteria
19.8939	Bacteria
4.8038	Bacteria
2.7423	Bacteria
23.0789	Bacteria
0.6335	Bacteria
2.4809	Bacteria	Atribacteria	JS1
9.9492	Bacteria	Bacteroidetes	Bacteroidia	Flavobacteriales	Flavobacteriaceae	Flavobacterium
11.2025	Bacteria
20.746	Bacteria
3.2784	Bacteria	Proteobacteria	Deltaproteobacteria
12.911	Bacteria
0.3104	Bacteria
1.868	Bacteria	Planctomycetes
1.7917	Bacteria	Patescibacteria	Parcubacteria	Candidatus Portnoybacteria	Parcubacteria group bacterium CG1_02_44_65	Parcubacteria group bacterium CG1_02_44_65	Parcubacteria group bacterium CG1_02_44_65
10.3344	Bacteria
53.4684	Bacteria
1.4661	Bacteria	Planctomycetes	Phycisphaerae	Phycisphaerales	AKAU3564 sediment group	uncultured bacterium	uncultured bacterium
3.9942	Bacteria	Proteobacteria
3.6429	Bacteria
3.0564	Bacteria
6.7162	Bacteria
0.3176	Bacteria
6.0254	Bacteria
4.4921	Bacteria
5.8692	Bacteria
6.1789	Bacteria	Planctomycetes	Phycisphaerae	MSBL9	SG8-4	uncultured Phycisphaerae bacterium	uncultured Phycisphaerae bacterium
5.7837	Bacteria
6.6769	Bacteria
1.149	Archaea	Hadesarchaeaeota	uncultured archaeon	uncultured archaeon	uncultured archaeon	uncultured archaeon	uncultured archaeon
5.9774	Bacteria
5.7872	Bacteria
3.4	Bacteria
0.7894	Bacteria
0.4911	Bacteria
0.2205	Archaea	Crenarchaeota	Bathyarchaeia
0.0383	Archaea	Crenarchaeota	Bathyarchaeia
26.5796	Archaea	Crenarchaeota	Bathyarchaeia	marine sediment metagenome	marine sediment metagenome	marine sediment metagenome	marine sediment metagenome
31.7798	Archaea	Hadesarchaeaeota
265.499	Archaea	Crenarchaeota	Bathyarchaeia
15.5934	Archaea	Euryarchaeota	Thermoplasmata	Marine Benthic Group D and DHVEG-1
5.3416	Archaea	Crenarchaeota	Bathyarchaeia
71.5899	Archaea
0.7761	Archaea	Euryarchaeota	Methanomicrobia	ANME-1	ANME-1a
12.423	Archaea	Crenarchaeota	Bathyarchaeia	miscellaneous Crenarchaeota group archaeon SMTZ1-55	miscellaneous Crenarchaeota group archaeon SMTZ1-55	miscellaneous Crenarchaeota group archaeon SMTZ1-55	miscellaneous Crenarchaeota group archaeon SMTZ1-55
8.5552	Archaea
9.5065	Archaea	Euryarchaeota	Thermoplasmata
7.0939	Bacteria
6.1161	Unassigned
7.4889	Bacteria
12.512	Bacteria
10.3485	Bacteria
19.4467	Archaea	Crenarchaeota	Bathyarchaeia	uncultured archaeon CRA9-27cm	uncultured archaeon CRA9-27cm	uncultured archaeon CRA9-27cm	uncultured archaeon CRA9-27cm
1.2677	Archaea	Crenarchaeota	Bathyarchaeia	archaeon enrichment culture clone 43-1	archaeon enrichment culture clone 43-1	archaeon enrichment culture clone 43-1	archaeon enrichment culture clone 43-1
7.2164	Archaea	Euryarchaeota	Methanomicrobia	Methanomicrobiales	Methanomicrobiaceae	Methanogenium
7.6285	Archaea	Euryarchaeota	Methanomicrobia	Methanosarcinales	Methanosarcinaceae	Methanosarcina	Methanosarcina lacustris
13.3212	Archaea	Crenarchaeota	Bathyarchaeia
3.7125	Bacteria
7.2971	Archaea	Thaumarchaeota	Nitrososphaeria	Nitrosopumilales	Nitrosopumilaceae	Candidatus Nitrosopumilus
5.3496	Bacteria
0.4785	Bacteria
11.3798	Bacteria
9.1343	Archaea	Euryarchaeota	Thermoplasmata	Marine Group II
7.5984	Archaea	Crenarchaeota	Bathyarchaeia	marine metagenome	marine metagenome	marine metagenome	marine metagenome
0.6812	Bacteria
42.976	Archaea	Crenarchaeota	Bathyarchaeia	marine metagenome	marine metagenome	marine metagenome	marine metagenome
8.0062	Archaea	Nanoarchaeaeota	Woesearchaeia	archaeon GW2011_AR13	archaeon GW2011_AR13	archaeon GW2011_AR13	archaeon GW2011_AR13
6.3408	Bacteria
42.3855	Bacteria
31.8978	Bacteria
19.495	Unassigned
8.8377	Bacteria
10.4322	Bacteria
10.3344	Bacteria
6.098	Bacteria
6.1943	Archaea	Euryarchaeota	Methanomicrobia	Methanomicrobiales	Methanomicrobiaceae	Methanogenium
9.9833	Archaea	Crenarchaeota	Bathyarchaeia
5.7837	Bacteria
4.632	Archaea	Asgardaeota	Heimdallarchaeia	Candidatus Heimdallarchaeota archaeon AB_125	Candidatus Heimdallarchaeota archaeon AB_125	Candidatus Heimdallarchaeota archaeon AB_125	Candidatus Heimdallarchaeota archaeon AB_125
34.8852	Bacteria
2.0325	Bacteria
5.7951	Unassigned
2.5357	Bacteria
10.6894	Archaea	Euryarchaeota	Thermoplasmata	Marine Benthic Group D and DHVEG-1	uncultured archaeon 19b-16	uncultured archaeon 19b-16	uncultured archaeon 19b-16
10.6531	Unassigned
11.9936	Bacteria	Proteobacteria	Deltaproteobacteria	Desulfobacterales	Desulfobacteraceae	SEEP-SRB1	uncultured sulfate-reducing bacterium
2.2165	Bacteria
13.9427	Archaea	Crenarchaeota	Bathyarchaeia	marine metagenome	marine metagenome	marine metagenome	marine metagenome
1.7418	Archaea	Asgardaeota	Heimdallarchaeia	Candidatus Heimdallarchaeota archaeon AB_125	Candidatus Heimdallarchaeota archaeon AB_125	Candidatus Heimdallarchaeota archaeon AB_125	Candidatus Heimdallarchaeota archaeon AB_125
5.7871	Archaea
7.2597	Unassigned
8.0369	Bacteria
8	Bacteria
14.3313	Bacteria
34.2721	Bacteria
40.7743	Bacteria
0.9526	Bacteria
2	Bacteria
11.7702	Bacteria
2.5926	Bacteria
24.4474	Bacteria	Epsilonbacteraeota	Campylobacteria	Campylobacterales	Arcobacteraceae	Arcobacter
2.538	Unassigned
6.0436	Bacteria	Planctomycetes	Phycisphaerae	MSBL9	SG8-4
9.9492	Bacteria	Bacteroidetes	Bacteroidia	Flavobacteriales	Flavobacteriaceae	Flavobacterium
7.591	Bacteria	Proteobacteria	Gammaproteobacteria	Betaproteobacteriales
2	Bacteria
5.2425	Bacteria
9.8787	Bacteria
1.1945	Bacteria
3.2753	Bacteria
26.3198	Bacteria
9.0854	Bacteria
9.1437	Bacteria
20.9474	Bacteria
28.7339	Bacteria
4.5315	Bacteria
6.0289	Bacteria
31.9097	Bacteria
16.5921	Bacteria
8.6864	Bacteria
5.1006	Bacteria
9.5474	Bacteria
18.1373	Bacteria
8.1111	Bacteria
8.7898	Bacteria
4.3522	Bacteria
4.3223	Bacteria
2.0493	Bacteria
8.069	Unassigned
1.4088	Bacteria
2.1525	Bacteria
4.2077	Bacteria
6.2261	Bacteria
5.5714	Unassigned
7.6821	Bacteria
4.5192	Bacteria
7.4642	Bacteria
3.1859	Bacteria
2.4861	Bacteria	Cyanobacteria	Oxyphotobacteria	Chloroplast	Nicotiana attenuata	Nicotiana attenuata	Nicotiana attenuata
9.1841	Bacteria
3.4679	Bacteria
5.466	Bacteria	Cyanobacteria	Oxyphotobacteria	Chloroplast	Nicotiana attenuata	Nicotiana attenuata	Nicotiana attenuata
5.3127	Bacteria
4.6371	Bacteria
6.3496	Bacteria
6.0897	Bacteria
1.2077	Bacteria	Proteobacteria	Alphaproteobacteria	Rhizobiales

## Sheet: C6H6
37.7992	Bacteria	Firmicutes	Bacilli	Bacillales	Staphylococcaceae	Staphylococcus
0.0003	Bacteria
11.4152	Bacteria	Proteobacteria	Gammaproteobacteria	Xanthomonadales	Rhodanobacteraceae
10.4129	Bacteria	Proteobacteria	Alphaproteobacteria	Reyranellales	Reyranellaceae	Reyranella
5.9745	Bacteria	Actinobacteria	Actinobacteria	Corynebacteriales	Nocardiaceae	Rhodococcus
0.233	Bacteria	Chloroflexi
6.1857	Bacteria	Cyanobacteria	Oxyphotobacteria	Chloroplast
13.0987	Bacteria	Chloroflexi	Anaerolineae	MSB-5B2	uncultured organism	uncultured organism	uncultured organism
0.0593	Bacteria	Actinobacteria	Actinobacteria	Streptomycetales	Streptomycetaceae	Streptomyces
128.001	Bacteria	Actinobacteria	Actinobacteria	Micrococcales	Micrococcaceae	Kocuria
21.2095	Bacteria	Proteobacteria	Alphaproteobacteria	Rhizobiales	Hyphomicrobiaceae
0.7614	Bacteria	Firmicutes	Bacilli	Bacillales	Alicyclobacillaceae	Alicyclobacillus
110.835	Bacteria	Actinobacteria	Actinobacteria	Propionibacteriales	Propionibacteriaceae	Cutibacterium
0.5352	Bacteria	Atribacteria	JS1	terrestrial metagenome	terrestrial metagenome	terrestrial metagenome	terrestrial metagenome
26.708	Bacteria	Patescibacteria	Parcubacteria	Candidatus Adlerbacteria	uncultured soil bacterium	uncultured soil bacterium	uncultured soil bacterium
1.288	Bacteria	Patescibacteria	Parcubacteria
68.7011	Bacteria	Proteobacteria	Gammaproteobacteria	Enterobacteriales	Enterobacteriaceae
2.6472	Bacteria	Proteobacteria	Alphaproteobacteria	Rhizobiales	Xanthobacteraceae
114.333	Bacteria	Proteobacteria	Gammaproteobacteria	Betaproteobacteriales	Burkholderiaceae	Ralstonia
1.8867	Bacteria	Bacteroidetes	Bacteroidia	Chitinophagales	Chitinophagaceae
0.0199	Bacteria	Proteobacteria	Alphaproteobacteria	Rhizobiales
6.0302	Bacteria	Proteobacteria	Alphaproteobacteria
0.0836	Bacteria	Atribacteria	JS1
12.9215	Bacteria
0.5521	Bacteria
0.5746	Bacteria
13.3203	Bacteria	Firmicutes	Bacilli	Lactobacillales	Streptococcaceae	Streptococcus
22.3047	Bacteria	Proteobacteria	Gammaproteobacteria	Pseudomonadales	Pseudomonadaceae	Pseudomonas
0.4232	Bacteria	Proteobacteria	Gammaproteobacteria
0.3157	Bacteria	Firmicutes
2.9228	Bacteria
0.4118	Bacteria	Actinobacteria	Thermoleophilia	Solirubrobacterales	Solirubrobacteraceae
0.4006	Bacteria
0.1304	Bacteria
55.2629	Bacteria
1.3101	Bacteria	Cyanobacteria	Oxyphotobacteria	Chloroplast
0.0284	Bacteria
33.9758	Bacteria	Actinobacteria	Actinobacteria	Corynebacteriales	Corynebacteriaceae	Corynebacterium 1	Corynebacterium pseudogenitalium ATCC 33035
0.0384	Bacteria
0.0463	Bacteria
1.3581	Bacteria
0.1682	Bacteria	Actinobacteria	Actinobacteria	Streptosporangiales	Streptosporangiaceae
1.1408	Bacteria	Proteobacteria	Alphaproteobacteria	Rhizobiales
1.5248	Bacteria	Firmicutes	Clostridia	Clostridiales	Ruminococcaceae	Fastidiosipila	Clostridiales bacterium KA00274
1.3285	Bacteria	Proteobacteria
36.3711	Bacteria
1.9357	Bacteria	Proteobacteria	Alphaproteobacteria	Rhizobiales	Xanthobacteraceae
0.4365	Bacteria	Bacteroidetes	Bacteroidia	Flavobacteriales	Cryomorphaceae	NS10 marine group	marine metagenome
3.7736	Bacteria	Actinobacteria	Actinobacteria	Corynebacteriales
12.1667	Unassigned
5.3944	Bacteria	Actinobacteria	Actinobacteria
2.0074	Bacteria	Firmicutes	Bacilli	Bacillales	Paenibacillaceae	Cohnella
3.083	Bacteria	Actinobacteria	Actinobacteria	Pseudonocardiales	Pseudonocardiaceae	Allokutzneria
0.007	Bacteria
29.5769	Bacteria
0.7579	Bacteria
1.384	Bacteria	Acidobacteria	Aminicenantia	Aminicenantales
20.6958	Bacteria	Chloroflexi	Dehalococcoidia	GIF9	AB-539-J10	marine sediment metagenome	marine sediment metagenome
4.77	Bacteria
27.5307	Bacteria
1.2011	Bacteria	Actinobacteria	Actinobacteria	Corynebacteriales	Mycobacteriaceae	Mycobacterium
17.2302	Bacteria	Aerophobetes	Ambiguous_taxa	Ambiguous_taxa	Ambiguous_taxa	Ambiguous_taxa	Ambiguous_taxa
0.0266	Unassigned
0.0332	Bacteria	Proteobacteria	Gammaproteobacteria	Pseudomonadales	Moraxellaceae	Acinetobacter
1.6814	Bacteria
1.3191	Bacteria	Proteobacteria	Gammaproteobacteria	Betaproteobacteriales
5.5726	Bacteria
4.6667	Bacteria	Proteobacteria	Gammaproteobacteria
2.7952	Bacteria	Firmicutes	Bacilli	Bacillales
0.323	Bacteria
0.0447	Bacteria
110.835	Bacteria
24.7385	Bacteria
23.1472	Bacteria
21.2095	Bacteria
0.3692	Bacteria
0.5104	Bacteria	Proteobacteria	Alphaproteobacteria	Rhizobiales	Rhizobiaceae
7.8558	Bacteria	Proteobacteria	Gammaproteobacteria	Pseudomonadales	Moraxellaceae	Enhydrobacter
12.6626	Bacteria	Proteobacteria	Alphaproteobacteria	Sphingomonadales	Sphingomonadaceae
3.1432	Bacteria	Actinobacteria	Actinobacteria
1.0398	Bacteria
2.8987	Bacteria
2.8987	Bacteria
0.86	Bacteria	Proteobacteria	Gammaproteobacteria
0.0028	Bacteria	Actinobacteria	Actinobacteria	Micrococcales	Microbacteriaceae	Microbacterium
1.443	Bacteria	Proteobacteria	Gammaproteobacteria	Betaproteobacteriales	Burkholderiaceae	Burkholderia-Caballeronia-Paraburkholderia
0.2169	Bacteria	Proteobacteria	Alphaproteobacteria	Rhizobiales	Xanthobacteraceae
1.6345	Bacteria	Chloroflexi	Dehalococcoidia	S085	uncultured bacterium	uncultured bacterium	uncultured bacterium
15.9234	Bacteria	Proteobacteria	Gammaproteobacteria
0.0804	Bacteria
2.41	Bacteria	Proteobacteria	Gammaproteobacteria	Betaproteobacteriales
0.6458	Bacteria	Proteobacteria
17.1538	Bacteria	Proteobacteria	Gammaproteobacteria	Betaproteobacteriales	Burkholderiaceae
6.0308	Bacteria
0.2	Bacteria
0.196	Bacteria
0.194	Bacteria
12.7431	Bacteria	Bacteroidetes	Bacteroidia	Flavobacteriales	Flavobacteriaceae	Capnocytophaga	Capnocytophaga sp. oral clone BR085
0.0473	Bacteria
7.5761	Bacteria
2.869	Bacteria
0.0937	Archaea	Crenarchaeota	Bathyarchaeia	marine sediment metagenome	marine sediment metagenome	marine sediment metagenome	marine sediment metagenome
0.1304	Bacteria
0.007	Bacteria
0.0447	Bacteria
2.8987	Bacteria
0.3659	Bacteria	Epsilonbacteraeota	Campylobacteria	Campylobacterales	Arcobacteraceae	Arcobacter
2.41	Bacteria	Proteobacteria	Gammaproteobacteria	Betaproteobacteriales
7.3069	Bacteria
12.154	Bacteria
75.4876	Bacteria
52.2751	Bacteria
0.3825	Bacteria
42.8373	Bacteria
0.4101	Bacteria
7.7601	Bacteria
0.1193	Bacteria
8.5369	Bacteria
8.7942	Bacteria
25.371	Bacteria
5.5016	Bacteria
62.2709	Bacteria
0.7024	Bacteria
51.9494	Bacteria	Cyanobacteria	Oxyphotobacteria	Chloroplast	Nicotiana attenuata	Nicotiana attenuata	Nicotiana attenuata
4.4479	Bacteria
0.399	Bacteria
2.5167	Bacteria	Cyanobacteria	Oxyphotobacteria	Chloroplast	Nicotiana attenuata	Nicotiana attenuata	Nicotiana attenuata

## Sheet: C11H1
50.3115	Bacteria	Firmicutes	Bacilli	Bacillales	Staphylococcaceae	Staphylococcus
0.3887	Bacteria	Acidobacteria	Aminicenantia	Aminicenantales
86.5155	Bacteria	Proteobacteria	Gammaproteobacteria	Xanthomonadales	Rhodanobacteraceae
65.7222	Bacteria	Proteobacteria	Alphaproteobacteria	Reyranellales	Reyranellaceae	Reyranella
80.1933	Bacteria	Actinobacteria	Actinobacteria	Corynebacteriales	Nocardiaceae	Rhodococcus
1.7026	Bacteria	Chloroflexi
2.8374	Bacteria	Chloroflexi	Dehalococcoidia	MSBL5	uncultured Dehalococcoides sp.	uncultured Dehalococcoides sp.	uncultured Dehalococcoides sp.
0.2658	Bacteria	Aerophobetes
3.2388	Bacteria	Cyanobacteria	Oxyphotobacteria	Chloroplast
25.3448	Bacteria	Actinobacteria	WCHB1-81	marine sediment metagenome	marine sediment metagenome	marine sediment metagenome	marine sediment metagenome
10.8632	Bacteria	Chloroflexi	Anaerolineae	RBG-13-54-9
24.7603	Bacteria	Chloroflexi	Anaerolineae	MSB-5B2	uncultured organism	uncultured organism	uncultured organism
43.0062	Bacteria	Actinobacteria	Actinobacteria	Streptomycetales	Streptomycetaceae	Streptomyces
43.3257	Bacteria	Actinobacteria	Actinobacteria	Micrococcales	Micrococcaceae	Kocuria
48.6937	Bacteria	Proteobacteria	Alphaproteobacteria	Rhizobiales	Hyphomicrobiaceae
0.614	Bacteria	Planctomycetes	Planctomycetacia	Pirellulales	Pirellulaceae
11.0807	Bacteria	Firmicutes	Bacilli	Bacillales	Alicyclobacillaceae	Alicyclobacillus
46.3618	Bacteria	Actinobacteria	Actinobacteria	Propionibacteriales	Propionibacteriaceae	Cutibacterium
536.467	Bacteria	Atribacteria	JS1	terrestrial metagenome	terrestrial metagenome	terrestrial metagenome	terrestrial metagenome
176.314	Bacteria	Patescibacteria	Parcubacteria	Candidatus Adlerbacteria	uncultured soil bacterium	uncultured soil bacterium	uncultured soil bacterium
0.394	Bacteria	Chloroflexi	Anaerolineae	Anaerolineales	Anaerolineaceae	uncultured	benzene mineralizing consortium clone SB-34
0.0482	Bacteria	Actinobacteria	Actinobacteria	Propionibacteriales	Nocardioidaceae	Kribbella
25.897	Bacteria	Patescibacteria	Parcubacteria
10.9272	Bacteria	Proteobacteria	Gammaproteobacteria	Enterobacteriales	Enterobacteriaceae
3.7615	Bacteria	Chloroflexi	Dehalococcoidia
10.9525	Bacteria	Proteobacteria	Alphaproteobacteria	Rhizobiales	Xanthobacteraceae
795.657	Bacteria	Proteobacteria	Gammaproteobacteria	Betaproteobacteriales	Burkholderiaceae	Ralstonia
8.4723	Bacteria	Bacteroidetes	Bacteroidia	Chitinophagales	Chitinophagaceae
1.8988	Bacteria	Proteobacteria	Alphaproteobacteria	Rhizobiales
5.2619	Bacteria	Chloroflexi
2.8005	Bacteria
2.7774	Bacteria	Schekmanbacteria	uncultured Syntrophobacterales bacterium	uncultured Syntrophobacterales bacterium	uncultured Syntrophobacterales bacterium	uncultured Syntrophobacterales bacterium	uncultured Syntrophobacterales bacterium
0.141	Bacteria
23.1229	Bacteria	Actinobacteria	Thermoleophilia	Gaiellales	Gaiellaceae	Gaiella	Gaiella occulta
1.8142	Bacteria	Chloroflexi	Dehalococcoidia	GIF3
33.4184	Bacteria
8.2887	Bacteria	Proteobacteria	Alphaproteobacteria
76.6814	Bacteria
5.6833	Bacteria	Chloroflexi	Dehalococcoidia
11.4218	Bacteria
9.7748	Bacteria	TA06	uncultured sediment bacterium	uncultured sediment bacterium	uncultured sediment bacterium	uncultured sediment bacterium	uncultured sediment bacterium
109.993	Bacteria	Atribacteria	JS1
0.4904	Bacteria
0.5279	Bacteria	Chloroflexi
9.0829	Bacteria
46.7374	Bacteria
14.8407	Bacteria
8.5046	Bacteria	Firmicutes	Bacilli	Lactobacillales	Streptococcaceae	Streptococcus
17.8526	Bacteria	Proteobacteria	Gammaproteobacteria	Pseudomonadales	Pseudomonadaceae	Pseudomonas
1.8987	Bacteria	Chloroflexi	Anaerolineae	MSB-5B2	Ambiguous_taxa	Ambiguous_taxa	Ambiguous_taxa
6.6142	Bacteria
3.0556	Bacteria	Chloroflexi	Dehalococcoidia	DscP2	Ambiguous_taxa	Ambiguous_taxa	Ambiguous_taxa
34.8913	Bacteria	Aerophobetes	uncultured Chloroflexi bacterium	uncultured Chloroflexi bacterium	uncultured Chloroflexi bacterium	uncultured Chloroflexi bacterium	uncultured Chloroflexi bacterium
17.0427	Bacteria	Chloroflexi	Dehalococcoidia	t0.6.f	uncultured Chloroflexaceae bacterium	uncultured Chloroflexaceae bacterium	uncultured Chloroflexaceae bacterium
25.4994	Bacteria	Proteobacteria	Deltaproteobacteria
0.9104	Bacteria	Chloroflexi	Dehalococcoidia	MSBL5	uncultured Dehalococcoides sp.	uncultured Dehalococcoides sp.	uncultured Dehalococcoides sp.
0.4445	Bacteria
2.0718	Bacteria	Proteobacteria	Gammaproteobacteria
0.4127	Bacteria	Chloroflexi	Dehalococcoidia
9.4119	Bacteria	Proteobacteria	Alphaproteobacteria	Rhizobiales	Rhizobiaceae	Mesorhizobium
45.6671	Bacteria	Firmicutes
3.0426	Bacteria	Proteobacteria	Deltaproteobacteria
5.0407	Bacteria
6.4725	Bacteria
52.4	Bacteria	Actinobacteria	Thermoleophilia	Solirubrobacterales	Solirubrobacteraceae
0.0658	Bacteria
1.6608	Bacteria
2.4985	Bacteria	Chloroflexi	Dehalococcoidia
12.1168	Bacteria
0.3609	Bacteria
0.0648	Bacteria
2.2975	Bacteria
21.7157	Bacteria	Proteobacteria	Deltaproteobacteria	Desulfobacterales	Desulfobacteraceae	SEEP-SRB1	uncultured sulfate-reducing bacterium
6.6068	Bacteria
0.3667	Bacteria
12.3767	Bacteria	Cyanobacteria	Oxyphotobacteria	Chloroplast
1.0263	Bacteria	Zixibacteria	candidate division Zixibacteria bacterium SM1_73	candidate division Zixibacteria bacterium SM1_73	candidate division Zixibacteria bacterium SM1_73	candidate division Zixibacteria bacterium SM1_73	candidate division Zixibacteria bacterium SM1_73
1.0721	Bacteria
0.8092	Bacteria
0.3461	Bacteria
3.112	Bacteria	Chloroflexi	Dehalococcoidia	GIF9	AB-539-J10	Dsc1	uncultured bacterium
2.6493	Bacteria	Latescibacteria	Latescibacteria	Latescibacterales	Latescibacteraceae	Candidatus Latescibacter	Candidatus Latescibacter anaerobius SCGC AAA252-E07
47.7751	Bacteria
8.7137	Bacteria
21.6872	Bacteria	Actinobacteria	Actinobacteria	Corynebacteriales	Corynebacteriaceae	Corynebacterium 1	Corynebacterium pseudogenitalium ATCC 33035
0.3556	Bacteria
0.4339	Bacteria
5.5205	Bacteria	Actinobacteria	WCHB1-81	uncultured delta proteobacterium	uncultured delta proteobacterium	uncultured delta proteobacterium	uncultured delta proteobacterium
12.8028	Bacteria
35.9149	Bacteria	Elusimicrobia	4-29	uncultured delta proteobacterium	uncultured delta proteobacterium	uncultured delta proteobacterium	uncultured delta proteobacterium
0.1691	Bacteria
1.5258	Bacteria	Elusimicrobia	4-29	uncultured delta proteobacterium	uncultured delta proteobacterium	uncultured delta proteobacterium	uncultured delta proteobacterium
0.905	Bacteria	Actinobacteria	Actinobacteria	Streptosporangiales	Streptosporangiaceae
0.345	Bacteria	Cyanobacteria	Oxyphotobacteria	Chloroplast
5.7568	Bacteria	Proteobacteria	Alphaproteobacteria	Rhizobiales
0.3103	Bacteria	Acetothermia	Acetothermiia	Acetothermia bacterium SCGC AAA255-C06	Acetothermia bacterium SCGC AAA255-C06	Acetothermia bacterium SCGC AAA255-C06	Acetothermia bacterium SCGC AAA255-C06
1.0037	Bacteria
4.9575	Bacteria	Chloroflexi	Dehalococcoidia
5.3003	Bacteria	Actinobacteria	Actinobacteria	Pseudonocardiales	Pseudonocardiaceae	Pseudonocardia
0.2251	Bacteria	Planctomycetes	Planctomycetacia	Pirellulales	Pirellulaceae
2.1883	Bacteria	Proteobacteria	Alphaproteobacteria
27.8349	Bacteria
0.5936	Bacteria
0.8351	Bacteria	Chloroflexi	Dehalococcoidia
41.6508	Bacteria
1.764	Bacteria
0.2688	Bacteria
0.4286	Bacteria	Actinobacteria	Actinobacteria
0.3996	Bacteria	Firmicutes	Clostridia	Clostridiales	Ruminococcaceae	Fastidiosipila	Clostridiales bacterium KA00274
3.678	Bacteria
17.0065	Bacteria	Planctomycetes	Planctomycetacia	Pirellulales	Pirellulaceae	uncultured
0.7563	Bacteria	Chloroflexi	Dehalococcoidia
0.8584	Bacteria
0.2881	Bacteria	Proteobacteria
8.6106	Bacteria
0.0119	Bacteria
75.0363	Bacteria
0.3479	Bacteria	Proteobacteria	Deltaproteobacteria	Desulfobacterales	Desulfobacteraceae	SEEP-SRB1	Desulfobacterales bacterium C00003060
5.9474	Bacteria
0.2394	Bacteria	Patescibacteria	Parcubacteria	Paceibacterales	Paceibacteraceae	Candidatus Paceibacter	Candidatus Paceibacter normanii SCGC AAA255-P19
24.5874	Bacteria	Proteobacteria	Alphaproteobacteria	Rhizobiales	Xanthobacteraceae
7.5697	Bacteria	Chlamydiae	Chlamydiae	Chlamydiales	Parachlamydiaceae
152.556	Bacteria	Actinobacteria	Coriobacteriia	FS118-23B-02	Ambiguous_taxa	Ambiguous_taxa	Ambiguous_taxa
1.4554	Bacteria
0.087	Bacteria	Chloroflexi	Dehalococcoidia
4.5408	Bacteria
20.4427	Bacteria	Firmicutes	Bacilli	Bacillales
7.7804	Bacteria
19.0441	Bacteria	Chloroflexi	Dehalococcoidia	GIF9	AB-539-J10	marine sediment metagenome	marine sediment metagenome
11.1235	Bacteria
3.9882	Bacteria
6.2987	Bacteria	Aerophobetes	Aerophobetes bacterium SCGC AAA255-F10	Aerophobetes bacterium SCGC AAA255-F10	Aerophobetes bacterium SCGC AAA255-F10	Aerophobetes bacterium SCGC AAA255-F10	Aerophobetes bacterium SCGC AAA255-F10
0.2277	Bacteria	Chloroflexi	Dehalococcoidia	FS117-23B-02	Ambiguous_taxa	Ambiguous_taxa	Ambiguous_taxa
35.4545	Bacteria
0.0769	Bacteria
21.8767	Bacteria	Chloroflexi	Dehalococcoidia	t0.6.f	uncultured eubacterium t0.6.f	uncultured eubacterium t0.6.f	uncultured eubacterium t0.6.f
7.9149	Bacteria
2.2925	Bacteria	Planctomycetes	Phycisphaerae	mle1-8	uncultured planctomycete	uncultured planctomycete	uncultured planctomycete
5.4873	Bacteria	Elusimicrobia	4-29
1.2223	Unassigned
7.785	Bacteria	Dependentiae	Babeliae	Babeliales	uncultured bacterium	uncultured bacterium	uncultured bacterium
0.0054	Bacteria
0.6823	Bacteria
0.4261	Bacteria	Acidobacteria	Aminicenantia	Aminicenantales
2.6424	Bacteria	Chloroflexi	Dehalococcoidia	MSBL5	uncultured Dehalococcoides sp.	uncultured Dehalococcoides sp.	uncultured Dehalococcoides sp.
7.2514	Bacteria	Bacteroidetes	Bacteroidia	Flavobacteriales	Cryomorphaceae	NS10 marine group	marine metagenome
1.284	Bacteria	Actinobacteria	Actinobacteria	Corynebacteriales
2.6254	Bacteria	Planctomycetes	Phycisphaerae	MSBL9	SG8-4	uncultured deep-sea bacterium	uncultured deep-sea bacterium
2.3908	Bacteria	Chloroflexi	Dehalococcoidia	GIF9	AB-539-J10	SCGC-AB-539-J10	uncultured Chloroflexi bacterium
9.2795	Bacteria
0.1161	Bacteria
2.5685	Unassigned
0.2975	Bacteria
3.2995	Bacteria	Proteobacteria
22.7148	Bacteria	Actinobacteria	Actinobacteria
3.7878	Bacteria	Chloroflexi	Dehalococcoidia
0.2945	Bacteria	Proteobacteria	Alphaproteobacteria	Rhizobiales	Xanthobacteraceae
1.3769	Bacteria
9.2962	Bacteria	Firmicutes	Bacilli	Bacillales	Paenibacillaceae	Cohnella
12.9283	Bacteria	Planctomycetes	Phycisphaerae	MSBL9	SG8-4	metagenome	metagenome
10.4382	Bacteria	Proteobacteria
91.7944	Bacteria	Actinobacteria	Actinobacteria	Pseudonocardiales	Pseudonocardiaceae	Allokutzneria
0.6691	Bacteria	Chloroflexi	Dehalococcoidia
18.1135	Bacteria	Chloroflexi	Dehalococcoidia
17.5458	Bacteria	Patescibacteria	Parcubacteria	Candidatus Adlerbacteria
3.6639	Bacteria	Cyanobacteria	Oxyphotobacteria	Chloroplast
0.4115	Bacteria
4.2198	Bacteria	Chloroflexi	Dehalococcoidia	661239	uncultured Chloroflexi bacterium	uncultured Chloroflexi bacterium	uncultured Chloroflexi bacterium
1.9481	Bacteria	Chloroflexi	Dehalococcoidia
14.3285	Bacteria
23.8429	Bacteria
9.7834	Bacteria
87.7324	Bacteria	Chloroflexi	Dehalococcoidia
0.5749	Bacteria
64.967	Bacteria
0.4677	Bacteria	Planctomycetes	Phycisphaerae	MSBL9	SG8-4
0.0464	Bacteria	Proteobacteria	Alphaproteobacteria	Rhizobiales
7.0034	Bacteria	Chloroflexi	Dehalococcoidia
0.005	Bacteria	Acidobacteria	Aminicenantia	Aminicenantales
5.2308	Bacteria
0.0325	Bacteria
5.0395	Bacteria	Chloroflexi	Dehalococcoidia	GIF9	AB-539-J10	marine sediment metagenome	marine sediment metagenome
0.0116	Bacteria
54.7644	Bacteria
0.0559	Bacteria
60.027	Bacteria
25.2646	Bacteria
0.7275	Bacteria
179.019	Bacteria
0.2861	Bacteria
0.39	Bacteria	Patescibacteria	Parcubacteria
1.0403	Bacteria
22.136	Bacteria	Actinobacteria	Actinobacteria	Corynebacteriales	Mycobacteriaceae	Mycobacterium
12.1045	Bacteria	Chloroflexi	Dehalococcoidia	DscP2	Ambiguous_taxa	Ambiguous_taxa	Ambiguous_taxa
58.8656	Bacteria	Chloroflexi	Dehalococcoidia
8.7971	Bacteria
10.5933	Bacteria	Chloroflexi	Dehalococcoidia	1226B1H1-22-FL	uncultured bacterium	uncultured bacterium	uncultured bacterium
39.7157	Bacteria	Aerophobetes	Ambiguous_taxa	Ambiguous_taxa	Ambiguous_taxa	Ambiguous_taxa	Ambiguous_taxa
0.1752	Bacteria
6.7376	Unassigned
0.2619	Bacteria
1.016	Bacteria	Proteobacteria	Deltaproteobacteria	Desulfobacterales	Desulfobacteraceae	SEEP-SRB1
0.3515	Bacteria	Actinobacteria	Thermoleophilia	Solirubrobacterales	Solirubrobacteraceae
5.1077	Bacteria
1.8866	Bacteria	Chloroflexi	Dehalococcoidia
0.0639	Bacteria
15.7622	Bacteria	Proteobacteria	Gammaproteobacteria	Pseudomonadales	Moraxellaceae	Acinetobacter
1.367	Bacteria
1.6809	Bacteria	Actinobacteria	Acidimicrobiia
6.9713	Bacteria	Chloroflexi	Dehalococcoidia
1.8163	Bacteria	Proteobacteria
0.9454	Bacteria
10.4922	Bacteria	Proteobacteria	Gammaproteobacteria	Betaproteobacteriales
0.5699	Bacteria
3.257	Bacteria	Planctomycetes	Phycisphaerae	MSBL9
1.182	Bacteria	Patescibacteria	Parcubacteria	uncultured bacterium	uncultured bacterium	uncultured bacterium	uncultured bacterium
3.6866	Unassigned
4.6604	Bacteria
0.0013	Bacteria
0.0701	Bacteria
1.6792	Bacteria
9.5383	Bacteria
6.8075	Bacteria	Planctomycetes	Planctomycetacia	Pirellulales	Pirellulaceae
3.1748	Bacteria	Chloroflexi	Dehalococcoidia
10.8586	Bacteria	Proteobacteria	Gammaproteobacteria
12.9474	Bacteria
28.8061	Bacteria	Proteobacteria	Alphaproteobacteria	Rhizobiales	Xanthobacteraceae	Bradyrhizobium
1.3159	Bacteria
262.858	Bacteria	Firmicutes	Bacilli	Bacillales
4.1934	Bacteria	Chloroflexi	Dehalococcoidia	1226B1H1-22-FL	uncultured bacterium	uncultured bacterium	uncultured bacterium
46.3618	Bacteria
5.8374	Bacteria	Chloroflexi	Dehalococcoidia
0.233	Bacteria
4.681	Bacteria
0.4675	Bacteria	Proteobacteria	Deltaproteobacteria
2.7734	Bacteria
0.1946	Bacteria
0.564	Bacteria	Schekmanbacteria	uncultured Syntrophobacterales bacterium	uncultured Syntrophobacterales bacterium	uncultured Syntrophobacterales bacterium	uncultured Syntrophobacterales bacterium	uncultured Syntrophobacterales bacterium
0.5888	Bacteria
2.1779	Bacteria
2.2	Bacteria
6.4333	Bacteria
1.8655	Bacteria
0.3343	Bacteria	Acidobacteria	Aminicenantia	Aminicenantales	uncultured bacterium	uncultured bacterium	uncultured bacterium
13.887	Bacteria
0.37	Bacteria
8.5489	Bacteria
106.722	Bacteria	Proteobacteria	Gammaproteobacteria	Betaproteobacteriales	Burkholderiaceae	Burkholderia-Caballeronia-Paraburkholderia	Paraburkholderia silvatlantica
9.1901	Bacteria	Planctomycetes	BD7-11	uncultured bacterium	uncultured bacterium	uncultured bacterium	uncultured bacterium
3.0123	Bacteria	Chlamydiae	Chlamydiae	Chlamydiales	Simkaniaceae
11.2786	Bacteria	Firmicutes	Bacilli	Lactobacillales	Streptococcaceae	Streptococcus	Streptococcus thermophilus TH985
0.6228	Bacteria
2.8011	Bacteria
5.5922	Bacteria	Omnitrophicaeota	uncultured bacterium	uncultured bacterium	uncultured bacterium	uncultured bacterium	uncultured bacterium
34.4483	Bacteria
13.0326	Bacteria	Chloroflexi	Dehalococcoidia	GIF9	AB-539-J10	Ambiguous_taxa	Ambiguous_taxa
2.346	Bacteria
4.3494	Bacteria	Planctomycetes	Phycisphaerae	MSBL9	SG8-4
0.0804	Bacteria	Proteobacteria	Deltaproteobacteria
48.6937	Bacteria
70.9359	Bacteria
3	Bacteria	Proteobacteria	Alphaproteobacteria	Holosporales	Holosporaceae	uncultured	uncultured organism
3.947	Bacteria
0.7349	Bacteria
3.9921	Bacteria	Marinimicrobia (SAR406 clade)	uncultured bacterium	uncultured bacterium	uncultured bacterium	uncultured bacterium	uncultured bacterium
4.0481	Bacteria
36.415	Bacteria	Chloroflexi	Dehalococcoidia
1.176	Bacteria
1.601	Unassigned
2.0575	Bacteria
34.4442	Bacteria	Acidobacteria	Subgroup 6
0.2273	Bacteria	Firmicutes	Bacilli	Bacillales	Bacillaceae	Paraliobacillus	Paraliobacillus sp. BS6_8
2.4911	Bacteria	Planctomycetes	Phycisphaerae	Phycisphaerales	AKAU3564 sediment group
0.7227	Bacteria	Zixibacteria	uncultured Chloroflexi bacterium	uncultured Chloroflexi bacterium	uncultured Chloroflexi bacterium	uncultured Chloroflexi bacterium	uncultured Chloroflexi bacterium
6.2863	Bacteria	Aerophobetes	uncultured bacterium	uncultured bacterium	uncultured bacterium	uncultured bacterium	uncultured bacterium
2.0623	Bacteria
11.0424	Bacteria	Chloroflexi	Dehalococcoidia
2.4664	Bacteria
25.223	Bacteria	Proteobacteria	Alphaproteobacteria	Rhizobiales	Rhizobiaceae
0.205	Bacteria	Atribacteria	JS1
6.0156	Bacteria	Proteobacteria	Gammaproteobacteria	Pseudomonadales	Moraxellaceae	Enhydrobacter
42.7858	Bacteria	Proteobacteria	Alphaproteobacteria	Sphingomonadales	Sphingomonadaceae
0.7566	Bacteria
2.8258	Bacteria	Actinobacteria	Actinobacteria
21.8321	Bacteria
3.6294	Bacteria
120.134	Bacteria	Acidobacteria	Holophagae	Holophagales	Holophagaceae
10.131	Bacteria	Chloroflexi	Dehalococcoidia	DscP2
13.1929	Bacteria
31.6078	Bacteria
0.1607	Bacteria	Actinobacteria	Acidimicrobiia	Actinomarinales	Actinomarinaceae	Candidatus Actinomarina	uncultured Acidimicrobiales bacterium
10.0249	Bacteria
0.814	Bacteria	Chloroflexi	Anaerolineae	Anaerolineales	Anaerolineaceae	uncultured
13.0099	Bacteria
0.4284	Bacteria
20.2641	Bacteria
125.064	Bacteria
4.8108	Bacteria
16.7719	Bacteria	Chloroflexi	Dehalococcoidia
1.1075	Bacteria
31.6078	Bacteria
114.101	Bacteria
48.5785	Bacteria	Proteobacteria	Gammaproteobacteria
3.1236	Unassigned
2.4653	Bacteria	Chloroflexi	Dehalococcoidia	Sh765B-AG-111	uncultured bacterium	uncultured bacterium	uncultured bacterium
13.5241	Bacteria	Actinobacteria	Actinobacteria	Micrococcales	Microbacteriaceae	Microbacterium
2.0519	Bacteria
3.4332	Bacteria	Planctomycetes	Phycisphaerae	MSBL9	SG8-4	uncultured bacterium	uncultured bacterium
0.3448	Bacteria
41.2195	Bacteria	Proteobacteria	Gammaproteobacteria	Betaproteobacteriales	Burkholderiaceae	Burkholderia-Caballeronia-Paraburkholderia
1.6678	Bacteria	Chloroflexi	Anaerolineae	Anaerolineales	Anaerolineaceae	uncultured
9.1293	Bacteria	Proteobacteria	Alphaproteobacteria	Rhizobiales	Xanthobacteraceae
33.7692	Bacteria	Chloroflexi	Dehalococcoidia	S085	uncultured bacterium	uncultured bacterium	uncultured bacterium
0.0859	Bacteria
0.5424	Bacteria
137.018	Bacteria	Proteobacteria	Gammaproteobacteria
11.372	Bacteria	Chloroflexi	Dehalococcoidia	DscP2	uncultured eubacterium H1.4.f	uncultured eubacterium H1.4.f	uncultured eubacterium H1.4.f
8.9821	Bacteria	Chloroflexi	Dehalococcoidia	DscP2	uncultured eubacterium H1.4.f	uncultured eubacterium H1.4.f	uncultured eubacterium H1.4.f
0.4494	Bacteria
10.069	Bacteria	Chloroflexi	Dehalococcoidia	H3.93	uncultured bacterium	uncultured bacterium	uncultured bacterium
1.2052	Bacteria
37.8904	Bacteria	Chloroflexi	Dehalococcoidia	S085	uncultured bacterium	uncultured bacterium	uncultured bacterium
62.3727	Bacteria
12.5123	Bacteria	Proteobacteria	Alphaproteobacteria	Rhizobiales	Beijerinckiaceae
0.6422	Bacteria	Planctomycetes	Planctomycetacia	Pirellulales	Pirellulaceae
0.0367	Bacteria	Patescibacteria	Microgenomatia	Candidatus Woesebacteria	uncultured bacterium	uncultured bacterium	uncultured bacterium
8.0962	Bacteria
17.0263	Bacteria
109.436	Bacteria	Proteobacteria	Gammaproteobacteria	Betaproteobacteriales
11.455	Bacteria	Proteobacteria
78.8219	Bacteria	Chloroflexi	Anaerolineae	Thermoflexales	Thermoflexaceae	Thermoflexus	uncultured eubacterium H1.43.f
62.0367	Bacteria
11.6416	Bacteria	Proteobacteria	Gammaproteobacteria	Betaproteobacteriales	Burkholderiaceae
0.8968	Bacteria	Marinimicrobia (SAR406 clade)	uncultured bacterium FGYC_13M19	uncultured bacterium FGYC_13M19	uncultured bacterium FGYC_13M19	uncultured bacterium FGYC_13M19	uncultured bacterium FGYC_13M19
1.4242	Bacteria	Aerophobetes
0.6137	Bacteria	Patescibacteria	ABY1	Candidatus Kerfeldbacteria	uncultured bacterium	uncultured bacterium	uncultured bacterium
711.587	Bacteria	Proteobacteria	Gammaproteobacteria
4.682	Bacteria
27.1271	Bacteria
0.5179	Bacteria
0.392	Bacteria
0.4197	Bacteria	Calditrichaeota	Calditrichia	Calditrichales	Calditrichaceae	SM23-31	bacterium SM23_31
0.5055	Bacteria
0.0039	Bacteria
0.1238	Bacteria
0.2071	Bacteria
460.375	Bacteria	Bacteroidetes	Bacteroidia	Flavobacteriales	Flavobacteriaceae	Capnocytophaga	Capnocytophaga sp. oral clone BR085
48.2401	Bacteria	Bacteroidetes	Bacteroidia	Chitinophagales	Chitinophagaceae	Hydrotalea
303.567	Bacteria	Firmicutes	Bacilli	Lactobacillales	Enterococcaceae	Enterococcus
16.4161	Bacteria
1.1048	Bacteria
7.9284	Bacteria
1.5041	Bacteria
14.1986	Bacteria
0.1925	Bacteria	Atribacteria	JS1
144.714	Bacteria	Bacteroidetes	Bacteroidia	Flavobacteriales	Flavobacteriaceae	Flavobacterium
0.4646	Bacteria
0.6828	Bacteria
0.1034	Bacteria	Proteobacteria	Deltaproteobacteria
0.1309	Bacteria
119.877	Bacteria
0.6164	Bacteria	Planctomycetes
12.5	Bacteria	Patescibacteria	Parcubacteria	Candidatus Portnoybacteria	Parcubacteria group bacterium CG1_02_44_65	Parcubacteria group bacterium CG1_02_44_65	Parcubacteria group bacterium CG1_02_44_65
3.5971	Bacteria
10.2366	Bacteria	Proteobacteria
6.3522	Bacteria
0.2442	Bacteria
5.0598	Bacteria
1.6503	Bacteria	Planctomycetes	Phycisphaerae	MSBL9	SG8-4	uncultured Phycisphaerae bacterium	uncultured Phycisphaerae bacterium
44.5926	Archaea	Hadesarchaeaeota	uncultured archaeon	uncultured archaeon	uncultured archaeon	uncultured archaeon	uncultured archaeon
0.8455	Bacteria
0.0051	Bacteria
180.392	Archaea	Crenarchaeota	Bathyarchaeia
94.9882	Archaea	Crenarchaeota	Bathyarchaeia
18.432	Archaea	Crenarchaeota	Bathyarchaeia	marine sediment metagenome	marine sediment metagenome	marine sediment metagenome	marine sediment metagenome
2.5035	Archaea	Hadesarchaeaeota
0.7802	Archaea	Crenarchaeota	Bathyarchaeia
0.0681	Archaea	Euryarchaeota	Thermoplasmata	Marine Benthic Group D and DHVEG-1
88.2532	Archaea	Crenarchaeota	Bathyarchaeia
0.3747	Archaea
14.6014	Archaea	Euryarchaeota	Methanomicrobia	ANME-1	ANME-1a
20.757	Archaea	Crenarchaeota	Bathyarchaeia	miscellaneous Crenarchaeota group archaeon SMTZ1-55	miscellaneous Crenarchaeota group archaeon SMTZ1-55	miscellaneous Crenarchaeota group archaeon SMTZ1-55	miscellaneous Crenarchaeota group archaeon SMTZ1-55
0.6919	Archaea	Euryarchaeota	Thermoplasmata
0.0085	Bacteria
70.9359	Bacteria
3.8106	Archaea	Crenarchaeota	Bathyarchaeia	uncultured archaeon CRA9-27cm	uncultured archaeon CRA9-27cm	uncultured archaeon CRA9-27cm	uncultured archaeon CRA9-27cm
84.5728	Archaea	Crenarchaeota	Bathyarchaeia	archaeon enrichment culture clone 43-1	archaeon enrichment culture clone 43-1	archaeon enrichment culture clone 43-1	archaeon enrichment culture clone 43-1
0.0194	Archaea	Euryarchaeota	Methanomicrobia	Methanomicrobiales	Methanomicrobiaceae	Methanogenium
1.0126	Archaea	Euryarchaeota	Methanomicrobia	Methanosarcinales	Methanosarcinaceae	Methanosarcina	Methanosarcina lacustris
0.7348	Archaea	Crenarchaeota	Bathyarchaeia
68.3734	Bacteria
0.3571	Archaea	Euryarchaeota	Thermoplasmata	Marine Group II
12.6353	Bacteria
0.8788	Archaea	Crenarchaeota	Bathyarchaeia	marine metagenome	marine metagenome	marine metagenome	marine metagenome
0.1603	Bacteria
0.6125	Bacteria
1.6608	Bacteria
2.9464	Unassigned
2.5425	Bacteria
1.1065	Bacteria
3.5971	Bacteria
4.9957	Bacteria
4.8535	Bacteria
5.9474	Bacteria
21.7157	Bacteria	Proteobacteria	Deltaproteobacteria	Desulfobacterales	Desulfobacteraceae	SEEP-SRB1	uncultured sulfate-reducing bacterium
25.2646	Bacteria
0.0701	Bacteria
4.681	Bacteria
0.5888	Bacteria
31.6078	Bacteria
0.4494	Bacteria
17.0263	Bacteria
10.7609	Bacteria	Epsilonbacteraeota	Campylobacteria	Campylobacterales	Arcobacteraceae	Arcobacter
0.509	Unassigned
4.3494	Bacteria	Planctomycetes	Phycisphaerae	MSBL9	SG8-4
144.714	Bacteria	Bacteroidetes	Bacteroidia	Flavobacteriales	Flavobacteriaceae	Flavobacterium
109.436	Bacteria	Proteobacteria	Gammaproteobacteria	Betaproteobacteriales
45.9215	Bacteria
16.5152	Bacteria
11.5446	Bacteria
23.8264	Bacteria
0.0756	Bacteria
9.2411	Bacteria
2.332	Bacteria
4.7338	Bacteria
0.9314	Bacteria
2.7797	Bacteria
60.3434	Bacteria
0.1838	Unassigned
3.7613	Bacteria
0.3781	Bacteria
6.1733	Bacteria
13.7672	Bacteria	Cyanobacteria	Oxyphotobacteria	Chloroplast	Nicotiana attenuata	Nicotiana attenuata	Nicotiana attenuata
0.002	Bacteria
7.183	Bacteria
2.2049	Bacteria	Cyanobacteria	Oxyphotobacteria	Chloroplast	Nicotiana attenuata	Nicotiana attenuata	Nicotiana attenuata
2.4383	Bacteria

## Sheet: D2H3
24.1119	Bacteria	Firmicutes	Bacilli	Bacillales	Staphylococcaceae	Staphylococcus
7.9796	Bacteria	Proteobacteria	Gammaproteobacteria	Xanthomonadales	Rhodanobacteraceae
2.5139	Bacteria	Proteobacteria	Alphaproteobacteria	Reyranellales	Reyranellaceae	Reyranella
14.7084	Bacteria	Actinobacteria	Actinobacteria	Corynebacteriales	Nocardiaceae	Rhodococcus
0.0258	Bacteria	Aerophobetes
28.7408	Bacteria	Cyanobacteria	Oxyphotobacteria	Chloroplast
0.0006	Bacteria	Chloroflexi	Anaerolineae	RBG-13-54-9
0.2585	Bacteria	Chloroflexi	Anaerolineae	MSB-5B2	uncultured organism	uncultured organism	uncultured organism
2.4293	Bacteria	Actinobacteria	Actinobacteria	Streptomycetales	Streptomycetaceae	Streptomyces
94.7067	Bacteria	Actinobacteria	Actinobacteria	Micrococcales	Micrococcaceae	Kocuria
8.3223	Bacteria	Proteobacteria	Alphaproteobacteria	Rhizobiales	Hyphomicrobiaceae
0.179	Bacteria	Planctomycetes	Planctomycetacia	Pirellulales	Pirellulaceae
2.496	Bacteria	Firmicutes	Bacilli	Bacillales	Alicyclobacillaceae	Alicyclobacillus
47.2631	Bacteria	Actinobacteria	Actinobacteria	Propionibacteriales	Propionibacteriaceae	Cutibacterium
1.1008	Bacteria	Atribacteria	JS1	terrestrial metagenome	terrestrial metagenome	terrestrial metagenome	terrestrial metagenome
0.562	Bacteria	Patescibacteria	Parcubacteria	Candidatus Adlerbacteria	uncultured soil bacterium	uncultured soil bacterium	uncultured soil bacterium
7.6353	Bacteria	Proteobacteria	Gammaproteobacteria	Enterobacteriales	Enterobacteriaceae
6.2546	Bacteria	Proteobacteria	Alphaproteobacteria	Rhizobiales	Xanthobacteraceae
0.5547	Bacteria	Proteobacteria	Gammaproteobacteria	Betaproteobacteriales	Burkholderiaceae	Ralstonia
26.1991	Bacteria	Bacteroidetes	Bacteroidia	Chitinophagales	Chitinophagaceae
2.0129	Bacteria	Proteobacteria	Alphaproteobacteria	Rhizobiales
1.735	Bacteria	Schekmanbacteria	uncultured Syntrophobacterales bacterium	uncultured Syntrophobacterales bacterium	uncultured Syntrophobacterales bacterium	uncultured Syntrophobacterales bacterium	uncultured Syntrophobacterales bacterium
0.7645	Bacteria	Actinobacteria	Thermoleophilia	Gaiellales	Gaiellaceae	Gaiella	Gaiella occulta
0.5289	Bacteria	Chloroflexi	Dehalococcoidia	GIF3
1.4679	Bacteria	Proteobacteria	Alphaproteobacteria
0.7465	Bacteria	Chloroflexi	Dehalococcoidia
0.1112	Bacteria	TA06	uncultured sediment bacterium	uncultured sediment bacterium	uncultured sediment bacterium	uncultured sediment bacterium	uncultured sediment bacterium
0.1112	Bacteria	Atribacteria	JS1
12.6589	Bacteria
0.2462	Bacteria
7.749	Bacteria	Firmicutes	Bacilli	Lactobacillales	Streptococcaceae	Streptococcus
11.8708	Bacteria	Proteobacteria	Gammaproteobacteria	Pseudomonadales	Pseudomonadaceae	Pseudomonas
2.2173	Bacteria	Chloroflexi	Anaerolineae	MSB-5B2	Ambiguous_taxa	Ambiguous_taxa	Ambiguous_taxa
42.396	Bacteria	Proteobacteria	Deltaproteobacteria
3.4933	Bacteria	Proteobacteria	Gammaproteobacteria
0.561	Bacteria	Proteobacteria	Alphaproteobacteria	Rhizobiales	Rhizobiaceae	Mesorhizobium
13.9895	Bacteria	Firmicutes
4.3617	Bacteria	Proteobacteria	Deltaproteobacteria
0.4174	Bacteria	Actinobacteria	Thermoleophilia	Solirubrobacterales	Solirubrobacteraceae
0.2937	Bacteria
27.6813	Bacteria
1.0729	Bacteria
34.4758	Bacteria	Proteobacteria	Deltaproteobacteria	Desulfobacterales	Desulfobacteraceae	SEEP-SRB1	uncultured sulfate-reducing bacterium
3.9424	Bacteria	Cyanobacteria	Oxyphotobacteria	Chloroplast
0.714	Bacteria	Zixibacteria	candidate division Zixibacteria bacterium SM1_73	candidate division Zixibacteria bacterium SM1_73	candidate division Zixibacteria bacterium SM1_73	candidate division Zixibacteria bacterium SM1_73	candidate division Zixibacteria bacterium SM1_73
0.0141	Bacteria
0.1194	Bacteria
3.0011	Bacteria	Latescibacteria	Latescibacteria	Latescibacterales	Latescibacteraceae	Candidatus Latescibacter	Candidatus Latescibacter anaerobius SCGC AAA252-E07
7.0205	Bacteria	Actinobacteria	Actinobacteria	Corynebacteriales	Corynebacteriaceae	Corynebacterium 1	Corynebacterium pseudogenitalium ATCC 33035
0.258	Bacteria	Actinobacteria	WCHB1-81	uncultured delta proteobacterium	uncultured delta proteobacterium	uncultured delta proteobacterium	uncultured delta proteobacterium
0.1044	Bacteria	Elusimicrobia	4-29	uncultured delta proteobacterium	uncultured delta proteobacterium	uncultured delta proteobacterium	uncultured delta proteobacterium
0.2014	Bacteria	Elusimicrobia	4-29	uncultured delta proteobacterium	uncultured delta proteobacterium	uncultured delta proteobacterium	uncultured delta proteobacterium
0.1391	Bacteria	Actinobacteria	Actinobacteria	Streptosporangiales	Streptosporangiaceae
0.0107	Bacteria	Planctomycetes	Phycisphaerae	MSBL9	SG8-4	uncultured Phycisphaerae bacterium	uncultured Phycisphaerae bacterium
0.3501	Bacteria	Cyanobacteria	Oxyphotobacteria	Chloroplast
7.3493	Bacteria	Proteobacteria	Alphaproteobacteria	Rhizobiales
2.2138	Bacteria	Chloroflexi	Dehalococcoidia
0.7513	Bacteria	Actinobacteria	Actinobacteria	Pseudonocardiales	Pseudonocardiaceae	Pseudonocardia
0.0052	Bacteria
0.1225	Bacteria	Proteobacteria	Alphaproteobacteria
0.537	Bacteria	Firmicutes	Clostridia	Clostridiales	Ruminococcaceae	Fastidiosipila	Clostridiales bacterium KA00274
26.6878	Bacteria	Planctomycetes	Planctomycetacia	Pirellulales	Pirellulaceae	uncultured
0.4218	Bacteria	Chloroflexi	Dehalococcoidia
56.136	Bacteria
37.0656	Bacteria
0.2614	Bacteria	Proteobacteria	Deltaproteobacteria	Desulfobacterales	Desulfobacteraceae	SEEP-SRB1	Desulfobacterales bacterium C00003060
0.0333	Bacteria	Patescibacteria	Parcubacteria	Paceibacterales	Paceibacteraceae	Candidatus Paceibacter	Candidatus Paceibacter normanii SCGC AAA255-P19
6.9879	Bacteria	Proteobacteria	Alphaproteobacteria	Rhizobiales	Xanthobacteraceae
8.8759	Bacteria	Actinobacteria	Coriobacteriia	FS118-23B-02	Ambiguous_taxa	Ambiguous_taxa	Ambiguous_taxa
0.0092	Bacteria	Chloroflexi	Dehalococcoidia
20.7628	Bacteria	Firmicutes	Bacilli	Bacillales
0.1098	Bacteria	Chloroflexi	Dehalococcoidia	GIF9	AB-539-J10	marine sediment metagenome	marine sediment metagenome
0.8896	Bacteria
0.1089	Bacteria
0.0054	Bacteria	Aerophobetes	Aerophobetes bacterium SCGC AAA255-F10	Aerophobetes bacterium SCGC AAA255-F10	Aerophobetes bacterium SCGC AAA255-F10	Aerophobetes bacterium SCGC AAA255-F10	Aerophobetes bacterium SCGC AAA255-F10
0.0154	Bacteria
0.9588	Bacteria	Planctomycetes	Phycisphaerae	mle1-8	uncultured planctomycete	uncultured planctomycete	uncultured planctomycete
0.8994	Bacteria	Elusimicrobia	4-29
2.5274	Bacteria	Dependentiae	Babeliae	Babeliales	uncultured bacterium	uncultured bacterium	uncultured bacterium
0.0801	Bacteria	Acidobacteria	Aminicenantia	Aminicenantales
9.1959	Bacteria	Bacteroidetes	Bacteroidia	Flavobacteriales	Cryomorphaceae	NS10 marine group	marine metagenome
9.5663	Bacteria	Actinobacteria	Actinobacteria	Corynebacteriales
113.573	Unassigned
0.0318	Bacteria	Actinobacteria	Actinobacteria
41.7278	Bacteria	Proteobacteria	Alphaproteobacteria	Rhizobiales	Xanthobacteraceae
0.8828	Bacteria
18.3962	Bacteria	Firmicutes	Bacilli	Bacillales	Paenibacillaceae	Cohnella
0.0353	Bacteria	Planctomycetes	Phycisphaerae	MSBL9	SG8-4	metagenome	metagenome
8.5056	Bacteria	Proteobacteria
131.589	Bacteria	Actinobacteria	Actinobacteria	Pseudonocardiales	Pseudonocardiaceae	Allokutzneria
0.249	Bacteria	Chloroflexi	Dehalococcoidia
3.0115	Bacteria	Cyanobacteria	Oxyphotobacteria	Chloroplast
0.6474	Bacteria	Chloroflexi	Dehalococcoidia
12.4963	Bacteria
0.5045	Bacteria
0.0112	Bacteria	Proteobacteria	Alphaproteobacteria	Rhizobiales
0.0014	Bacteria	Chloroflexi	Dehalococcoidia
0.0781	Bacteria	Acidobacteria	Aminicenantia	Aminicenantales
112.568	Bacteria
0.3073	Bacteria
0.3032	Bacteria	Patescibacteria	Parcubacteria
4.2301	Bacteria	Actinobacteria	Actinobacteria	Corynebacteriales	Mycobacteriaceae	Mycobacterium
8.9498	Bacteria	Chloroflexi	Dehalococcoidia	1226B1H1-22-FL	uncultured bacterium	uncultured bacterium	uncultured bacterium
0.2789	Unassigned
0.261	Bacteria	Proteobacteria	Deltaproteobacteria	Desulfobacterales	Desulfobacteraceae	SEEP-SRB1
0.1261	Bacteria	Actinobacteria	Thermoleophilia	Solirubrobacterales	Solirubrobacteraceae
14.5732	Bacteria	Proteobacteria	Gammaproteobacteria	Pseudomonadales	Moraxellaceae	Acinetobacter
0.2706	Bacteria
0.1862	Bacteria	Actinobacteria	Acidimicrobiia
0.3728	Bacteria	Proteobacteria
8.1864	Bacteria
3.8927	Bacteria	Proteobacteria	Gammaproteobacteria	Betaproteobacteriales
1.9665	Bacteria	Planctomycetes	Phycisphaerae	MSBL9
2.1581	Bacteria	Patescibacteria	Parcubacteria	uncultured bacterium	uncultured bacterium	uncultured bacterium	uncultured bacterium
0.9679	Bacteria
6.7422	Bacteria
6.8175	Bacteria	Planctomycetes	Planctomycetacia	Pirellulales	Pirellulaceae
3.1846	Bacteria	Chloroflexi	Dehalococcoidia
1.0892	Bacteria	Proteobacteria	Gammaproteobacteria
27.2379	Bacteria
30.9972	Bacteria	Proteobacteria	Alphaproteobacteria	Rhizobiales	Xanthobacteraceae	Bradyrhizobium
165.767	Bacteria	Firmicutes	Bacilli	Bacillales
0.5852	Bacteria	Chloroflexi	Dehalococcoidia	1226B1H1-22-FL	uncultured bacterium	uncultured bacterium	uncultured bacterium
47.2631	Bacteria
0.2243	Bacteria	Proteobacteria	Deltaproteobacteria
0.0799	Bacteria
0.3892	Bacteria
11.0882	Bacteria
2.0785	Bacteria	Acidobacteria	Aminicenantia	Aminicenantales	uncultured bacterium	uncultured bacterium	uncultured bacterium
8.6656	Bacteria
93.684	Bacteria	Proteobacteria	Gammaproteobacteria	Betaproteobacteriales	Burkholderiaceae	Burkholderia-Caballeronia-Paraburkholderia	Paraburkholderia silvatlantica
4.9717	Bacteria	Firmicutes	Bacilli	Lactobacillales	Streptococcaceae	Streptococcus	Streptococcus thermophilus TH985
5.3046	Bacteria	Omnitrophicaeota	uncultured bacterium	uncultured bacterium	uncultured bacterium	uncultured bacterium	uncultured bacterium
28.1437	Bacteria	Chloroflexi	Dehalococcoidia	GIF9	AB-539-J10	Ambiguous_taxa	Ambiguous_taxa
0.1538	Bacteria	Proteobacteria	Deltaproteobacteria
8.3223	Bacteria
0.1492	Bacteria
1.7786	Bacteria	Marinimicrobia (SAR406 clade)	uncultured bacterium	uncultured bacterium	uncultured bacterium	uncultured bacterium	uncultured bacterium
0.303	Unassigned
45.1741	Bacteria	Acidobacteria	Subgroup 6
0.3373	Bacteria	Firmicutes	Bacilli	Bacillales	Bacillaceae	Paraliobacillus	Paraliobacillus sp. BS6_8
3.9168	Bacteria	Planctomycetes	Phycisphaerae	Phycisphaerales	AKAU3564 sediment group
1.3013	Bacteria	Zixibacteria	uncultured Chloroflexi bacterium	uncultured Chloroflexi bacterium	uncultured Chloroflexi bacterium	uncultured Chloroflexi bacterium	uncultured Chloroflexi bacterium
0.8788	Bacteria	Proteobacteria	Alphaproteobacteria	Rhizobiales	Rhizobiaceae
24.9551	Bacteria	Proteobacteria	Gammaproteobacteria	Pseudomonadales	Moraxellaceae	Enhydrobacter
1.5965	Bacteria	Proteobacteria	Alphaproteobacteria	Sphingomonadales	Sphingomonadaceae
0.4722	Bacteria	Actinobacteria	Actinobacteria
169.256	Bacteria	Acidobacteria	Holophagae	Holophagales	Holophagaceae
10.9752	Bacteria
0.5406	Bacteria
0.8256	Bacteria	Chloroflexi	Anaerolineae	Anaerolineales	Anaerolineaceae	uncultured
5.4845	Bacteria
0.5406	Bacteria
3.4868	Bacteria	Firmicutes	Clostridia	Clostridiales	Family XIII	Anaerovorax
46.1082	Bacteria	Proteobacteria	Gammaproteobacteria
12.8782	Unassigned
0.0409	Bacteria	Chloroflexi	Dehalococcoidia	Sh765B-AG-111	uncultured bacterium	uncultured bacterium	uncultured bacterium
7.9164	Bacteria	Actinobacteria	Actinobacteria	Micrococcales	Microbacteriaceae	Microbacterium
1.9155	Bacteria	Planctomycetes	Phycisphaerae	MSBL9	SG8-4	uncultured bacterium	uncultured bacterium
7.0863	Bacteria	Proteobacteria	Gammaproteobacteria	Betaproteobacteriales	Burkholderiaceae	Burkholderia-Caballeronia-Paraburkholderia
2.9474	Bacteria	Chloroflexi	Anaerolineae	Anaerolineales	Anaerolineaceae	uncultured
23.7749	Bacteria	Proteobacteria	Alphaproteobacteria	Rhizobiales	Xanthobacteraceae
0.7586	Bacteria	Chloroflexi	Dehalococcoidia	S085	uncultured bacterium	uncultured bacterium	uncultured bacterium
0.0114	Bacteria
13.1716	Bacteria	Proteobacteria	Gammaproteobacteria
0.9913	Bacteria	Chloroflexi	Dehalococcoidia	S085	uncultured bacterium	uncultured bacterium	uncultured bacterium
0.8897	Bacteria	Planctomycetes	Planctomycetacia	Pirellulales	Pirellulaceae
161.312	Bacteria	Proteobacteria	Gammaproteobacteria	Betaproteobacteriales
2.3516	Bacteria	Proteobacteria
2.3889	Bacteria	Chloroflexi	Anaerolineae	Thermoflexales	Thermoflexaceae	Thermoflexus	uncultured eubacterium H1.43.f
68.3983	Bacteria
9.9532	Bacteria	Proteobacteria	Gammaproteobacteria	Betaproteobacteriales	Burkholderiaceae
3.3894	Bacteria	Marinimicrobia (SAR406 clade)	uncultured bacterium FGYC_13M19	uncultured bacterium FGYC_13M19	uncultured bacterium FGYC_13M19	uncultured bacterium FGYC_13M19	uncultured bacterium FGYC_13M19
0.6241	Bacteria	Patescibacteria	ABY1	Candidatus Kerfeldbacteria	uncultured bacterium	uncultured bacterium	uncultured bacterium
1009.02	Bacteria	Proteobacteria	Gammaproteobacteria
1.4916	Bacteria
0.1604	Bacteria
0.2398	Bacteria	Calditrichaeota	Calditrichia	Calditrichales	Calditrichaceae	SM23-31	bacterium SM23_31
0.0096	Bacteria
0.2636	Bacteria
687.597	Bacteria	Bacteroidetes	Bacteroidia	Flavobacteriales	Flavobacteriaceae	Capnocytophaga	Capnocytophaga sp. oral clone BR085
69.5706	Bacteria	Bacteroidetes	Bacteroidia	Chitinophagales	Chitinophagaceae	Hydrotalea
466.219	Bacteria	Firmicutes	Bacilli	Lactobacillales	Enterococcaceae	Enterococcus
0.0082	Bacteria
176.727	Bacteria	Bacteroidetes	Bacteroidia	Flavobacteriales	Flavobacteriaceae	Flavobacterium
0.2879	Bacteria
0.4191	Bacteria	Proteobacteria	Deltaproteobacteria
0.4539	Bacteria	Planctomycetes
10.9211	Bacteria	Proteobacteria
1.0786	Bacteria
0.3459	Bacteria
8.5455	Bacteria
0.1447	Bacteria
4.8737	Bacteria
34.4758	Bacteria	Proteobacteria	Deltaproteobacteria	Desulfobacterales	Desulfobacteraceae	SEEP-SRB1	uncultured sulfate-reducing bacterium
0.5406	Bacteria
0.0252	Bacteria	Epsilonbacteraeota	Campylobacteria	Campylobacterales	Arcobacteraceae	Arcobacter
0.1644	Unassigned
176.727	Bacteria	Bacteroidetes	Bacteroidia	Flavobacteriales	Flavobacteriaceae	Flavobacterium
161.312	Bacteria	Proteobacteria	Gammaproteobacteria	Betaproteobacteriales
0.4232	Bacteria
385.447	Bacteria
24.6069	Bacteria
63.5149	Bacteria
0.006	Bacteria
4.9982	Bacteria
0.1323	Bacteria
1.8169	Bacteria
0.1065	Bacteria
0.0184	Bacteria
1.216	Bacteria
0.9288	Bacteria
0.0026	Bacteria
4.5729	Bacteria
1.8994	Bacteria
0.9799	Unassigned
0.1302	Bacteria
11.7651	Bacteria	Cyanobacteria	Oxyphotobacteria	Chloroplast	Nicotiana attenuata	Nicotiana attenuata	Nicotiana attenuata
3.7247	Bacteria
4.0215	Bacteria	Cyanobacteria	Oxyphotobacteria	Chloroplast	Nicotiana attenuata	Nicotiana attenuata	Nicotiana attenuata
0.4845	Bacteria
