# Supplementary material for: First shotgun metagenomics study of Juan de Fuca deep-sea sediments reveals distinct microbial communities above, within, between, and below sulfate methane transition zones
Source: Front Microbiol. 2023 Nov 20;14:1241810. doi: 10.3389/fmicb.2023.1241810 (PMC10694467; doi:10.3389/fmicb.2023.1241810)
Supplement: Supplementary file 9 [file Data_Sheet_4.xlsx]

## Sheet: C1H2_part1
2.6631	nr_cellular_organisms	d_Bacteria
5.592	nr_cellular_organisms
3.7424	nr_cellular_organisms	d_Bacteria	p_Proteobacteria	nr_delta/epsilon_subdivisions	c_Deltaproteobacteria
2.6631	nr_cellular_organisms	d_Bacteria
3.2248	nr_cellular_organisms
14.9158	nr_cellular_organisms	d_Archaea	nr_Asgard_group	p_Candidatus_Lokiarchaeota
17.9788	nr_cellular_organisms	d_Bacteria
0.2021	nr_cellular_organisms	d_Bacteria	nr_Terrabacteria_group	p_Actinobacteria	c_Actinomycetia	o_Corynebacteriales	f_Nocardiaceae	g_Rhodococcus
5.5367	nr_cellular_organisms	d_Bacteria
12.0917	nr_cellular_organisms	d_Bacteria
12.0917	nr_cellular_organisms	d_Bacteria
2.5	nr_cellular_organisms
10.5674	nr_cellular_organisms	d_Bacteria
5.592	nr_cellular_organisms	d_Bacteria
3.3124	nr_cellular_organisms	d_Bacteria
4.1821	nr_cellular_organisms	d_Bacteria	nr_Terrabacteria_group	p_Actinobacteria	c_Actinomycetia	o_Corynebacteriales	f_Mycobacteriaceae	g_Mycobacterium
4.8612
2.8616	nr_cellular_organisms	d_Bacteria	nr_Terrabacteria_group	p_Firmicutes	c_Bacilli	o_Bacillales	f_Alicyclobacillaceae	g_Alicyclobacillus	s_Alicyclobacillus_pomorum
18.5532	nr_cellular_organisms	d_Bacteria
1	nr_cellular_organisms	d_Bacteria
18.5532	nr_cellular_organisms	d_Bacteria
5.4661	nr_cellular_organisms	d_Bacteria	nr_Terrabacteria_group	p_Chloroflexi
18.5532	nr_cellular_organisms	d_Bacteria
8.1042	nr_cellular_organisms	d_Bacteria
6.7368	nr_cellular_organisms	d_Bacteria
2	nr_cellular_organisms	d_Bacteria	p_Proteobacteria	c_Gammaproteobacteria	o_Legionellales	f_Legionellaceae
6.5	nr_cellular_organisms
19.7348	nr_cellular_organisms	d_Bacteria	nr_Terrabacteria_group	p_Chloroflexi
3.8247	nr_cellular_organisms	d_Archaea	nr_Asgard_group	p_Candidatus_Lokiarchaeota
3.3716	nr_cellular_organisms	d_Bacteria
3.4331	nr_cellular_organisms
3.7207	nr_cellular_organisms	d_Bacteria
0.9039	nr_cellular_organisms	d_Bacteria	nr_Terrabacteria_group	p_Chloroflexi
2.4047	nr_cellular_organisms	d_Bacteria	nr_Bacteria_incertae_sedis	nr_Bacteria_candidate_phyla	nr_Patescibacteria_group	nr_Parcubacteria_group
4.9808	nr_cellular_organisms	d_Bacteria
4.9808	nr_cellular_organisms
3.5917	nr_cellular_organisms
2.4657	nr_cellular_organisms	d_Bacteria
42.3785	nr_cellular_organisms
5.5035	nr_cellular_organisms	d_Bacteria	p_Proteobacteria	nr_delta/epsilon_subdivisions	c_Deltaproteobacteria
1.3483	nr_cellular_organisms	d_Bacteria
2.8203	nr_cellular_organisms	d_Bacteria
5.7204	nr_cellular_organisms	d_Bacteria	p_Proteobacteria
5.7204	nr_cellular_organisms	d_Bacteria	p_Proteobacteria	c_Alphaproteobacteria
1.7704	nr_cellular_organisms	d_Bacteria
3.5196	nr_cellular_organisms	d_Bacteria
4.0704	nr_cellular_organisms	d_Bacteria	p_Proteobacteria	c_Betaproteobacteria	o_Nitrosomonadales	f_Nitrosomonadaceae
5.3579	nr_cellular_organisms	d_Archaea	nr_Asgard_group	p_Candidatus_Lokiarchaeota
7.107	nr_cellular_organisms	d_Bacteria
2.8727	nr_cellular_organisms	d_Bacteria	nr_PVC_group	p_Planctomycetes	nr_unclassified_Planctomycetes
3.5196	nr_cellular_organisms	d_Bacteria
3.9979	nr_cellular_organisms
3.9979	nr_cellular_organisms	d_Archaea	p_Candidatus_Thermoplasmatota	c_Thermoplasmata
3.0437	nr_cellular_organisms	d_Bacteria	p_Proteobacteria
7.6684	nr_cellular_organisms	d_Archaea
5.9716	nr_cellular_organisms
6.0932	nr_cellular_organisms	d_Bacteria	nr_Terrabacteria_group	p_Chloroflexi	nr_unclassified_Chloroflexi	s_Chloroflexi_bacterium_RBG_13_54_8
0.1685	nr_cellular_organisms	d_Bacteria	p_Proteobacteria	c_Alphaproteobacteria	o_Hyphomicrobiales	f_Bradyrhizobiaceae	g_Bradyrhizobium
6.2581	nr_cellular_organisms	d_Bacteria
2	nr_cellular_organisms	d_Bacteria
4.6633	nr_cellular_organisms
10.2007	nr_cellular_organisms	d_Bacteria
6.9825	nr_cellular_organisms	d_Bacteria
5.8052	nr_cellular_organisms	d_Bacteria
14.2662	nr_cellular_organisms
2.2676	nr_cellular_organisms	d_Archaea	nr_TACK_group	p_Candidatus_Bathyarchaeota	nr_unclassified_Candidatus_Bathyarchaeota	s_Candidatus_Bathyarchaeota_archaeon
7.9641	nr_cellular_organisms	d_Bacteria
3.3122	nr_cellular_organisms
3.3122	nr_cellular_organisms	d_Bacteria	nr_Terrabacteria_group	p_Chloroflexi
3.3122	nr_cellular_organisms	d_Bacteria	nr_Terrabacteria_group	p_Chloroflexi
3.3122	nr_cellular_organisms	d_Bacteria	nr_Terrabacteria_group	p_Chloroflexi
3.3122	nr_cellular_organisms	d_Bacteria
5.2636	nr_cellular_organisms	d_Bacteria	nr_Terrabacteria_group	p_Chloroflexi
3.3122	nr_cellular_organisms	d_Bacteria	nr_Terrabacteria_group	p_Chloroflexi	c_Dehalococcoidia	nr_unclassified_Dehalococcoidia	s_Dehalococcoidia_bacterium
3.9346	nr_cellular_organisms	d_Bacteria
3.9346	nr_cellular_organisms	d_Bacteria	nr_Terrabacteria_group
1.5204	nr_cellular_organisms	d_Bacteria	nr_Terrabacteria_group	p_Chloroflexi
3.6173	nr_cellular_organisms	d_Bacteria
3.6173	nr_cellular_organisms	d_Bacteria
2.6816	nr_cellular_organisms
0.4128	nr_cellular_organisms	d_Bacteria	nr_PVC_group	p_Planctomycetes
3.7685	nr_cellular_organisms	d_Bacteria	nr_Terrabacteria_group	p_Firmicutes
2.7519	nr_cellular_organisms	d_Archaea
14.8173
12.8832	nr_cellular_organisms	d_Archaea
12.8832	nr_cellular_organisms
2.208	nr_cellular_organisms	d_Bacteria
3.9868	nr_cellular_organisms
8.1287
5	nr_cellular_organisms	d_Bacteria
9.8239	nr_cellular_organisms	d_Bacteria
11.3704	nr_cellular_organisms	d_Bacteria
18.5532	nr_cellular_organisms	d_Bacteria
2.8093	nr_cellular_organisms	d_Bacteria
2.364	nr_cellular_organisms	d_Bacteria
0.331	nr_cellular_organisms	d_Bacteria	p_Proteobacteria	c_Alphaproteobacteria	o_Hyphomicrobiales	f_Bradyrhizobiaceae	g_Bradyrhizobium
1.239
1.844	nr_cellular_organisms	d_Bacteria	nr_Terrabacteria_group	p_Chloroflexi	c_Dehalococcoidia	nr_unclassified_Dehalococcoidia
1.844	nr_cellular_organisms
2.917	nr_cellular_organisms	d_Archaea	nr_Asgard_group	p_Candidatus_Lokiarchaeota
3.5552	nr_cellular_organisms	d_Bacteria
6.1495	nr_cellular_organisms	d_Bacteria	nr_Terrabacteria_group	p_Chloroflexi
7.8721	nr_cellular_organisms	d_Archaea
5.5296	nr_cellular_organisms
2.6467	nr_cellular_organisms
2.6816	nr_cellular_organisms	d_Bacteria
1.6142	nr_cellular_organisms	d_Bacteria
8.3453	nr_cellular_organisms	d_Archaea	nr_Asgard_group	p_Candidatus_Lokiarchaeota	nr_unclassified_Lokiarchaeota
0.1328	nr_cellular_organisms	d_Bacteria
1
5.8289	nr_cellular_organisms	d_Bacteria	p_Proteobacteria	nr_delta/epsilon_subdivisions	c_Deltaproteobacteria
2.5123	nr_cellular_organisms	d_Bacteria
2	nr_cellular_organisms
5.8289	nr_cellular_organisms
0.4575	nr_cellular_organisms	d_Bacteria	p_Proteobacteria	c_Alphaproteobacteria
0.4575	nr_cellular_organisms	d_Bacteria	p_Proteobacteria	c_Alphaproteobacteria
5.5328	nr_cellular_organisms
7.1011	nr_cellular_organisms	d_Bacteria	nr_Terrabacteria_group	p_Actinobacteria	c_Actinomycetia	o_Corynebacteriales	f_Mycobacteriaceae	g_Mycobacterium
2.7402	nr_cellular_organisms	d_Bacteria	nr_Terrabacteria_group	p_Chloroflexi
2	nr_cellular_organisms	d_Bacteria
0.3202	nr_cellular_organisms	d_Bacteria	nr_Terrabacteria_group	p_Actinobacteria	c_Actinomycetia	o_Corynebacteriales	f_Nocardiaceae	g_Rhodococcus
12.8228	nr_cellular_organisms	d_Bacteria	nr_Terrabacteria_group	p_Actinobacteria	c_Actinomycetia	o_Corynebacteriales	f_Mycobacteriaceae
12.8228	nr_cellular_organisms	d_Bacteria	nr_Terrabacteria_group	p_Actinobacteria	c_Actinomycetia	o_Corynebacteriales	f_Mycobacteriaceae
2.1965	nr_cellular_organisms	d_Bacteria
3.6413	nr_cellular_organisms	d_Bacteria
3.6413	nr_cellular_organisms
11.5878	nr_cellular_organisms	d_Bacteria
4.2451	nr_cellular_organisms
1.4299	nr_cellular_organisms	d_Bacteria
3.557	nr_cellular_organisms	d_Bacteria	p_Proteobacteria
1.5175	nr_cellular_organisms	d_Eukaryota	nr_Opisthokonta	nr_Metazoa	nr_Eumetazoa	nr_Bilateria
11.6635	nr_cellular_organisms
2.7857	nr_cellular_organisms
2.9422	nr_cellular_organisms	d_Bacteria	nr_PVC_group	p_Planctomycetes
2.5896	nr_cellular_organisms	d_Archaea
3.765	nr_cellular_organisms	d_Bacteria
4.794	nr_cellular_organisms	d_Bacteria	nr_Terrabacteria_group	p_Chloroflexi
5.6438
4.8838	nr_cellular_organisms	d_Bacteria
18.9333	nr_cellular_organisms	d_Bacteria
3.4019	nr_cellular_organisms	d_Bacteria	nr_Terrabacteria_group
2.5034	nr_cellular_organisms
2.9009	nr_cellular_organisms	d_Bacteria
2.6676	nr_cellular_organisms	d_Bacteria	nr_FCB_group	nr_Bacteroidetes/Chlorobi_group	p_Bacteroidetes
10.9757	nr_cellular_organisms	d_Bacteria	nr_Terrabacteria_group	p_Chloroflexi
2.8539	nr_cellular_organisms	d_Bacteria	nr_Terrabacteria_group	p_Chloroflexi
10.1827	nr_cellular_organisms	d_Bacteria	nr_Terrabacteria_group	p_Chloroflexi
1.3641	nr_cellular_organisms	d_Bacteria
2.8539	nr_cellular_organisms	d_Bacteria
4.2741	nr_cellular_organisms	d_Bacteria
1.8736	nr_cellular_organisms
10.2855	nr_cellular_organisms
5.3731	nr_cellular_organisms
2.186	nr_cellular_organisms	d_Bacteria
5.3731	nr_cellular_organisms
9.6305	nr_cellular_organisms	d_Bacteria	nr_Terrabacteria_group	p_Chloroflexi
9.6305	nr_cellular_organisms	d_Bacteria
9.6305	nr_cellular_organisms	d_Bacteria	nr_Terrabacteria_group
46.1229	nr_cellular_organisms
6.3279	nr_cellular_organisms	d_Bacteria
6.3279	nr_cellular_organisms	d_Bacteria	nr_Bacteria_incertae_sedis	nr_Bacteria_candidate_phyla
2	nr_cellular_organisms
8.2914	nr_cellular_organisms
4.2637	nr_cellular_organisms	d_Archaea	nr_TACK_group	p_Crenarchaeota	c_Thermoprotei	nr_unclassified_Thermoprotei	s_Thermoprotei_archaeon
2	nr_cellular_organisms	d_Bacteria
5.3941	nr_cellular_organisms
3.953	nr_cellular_organisms	d_Bacteria
1.6468	nr_cellular_organisms
6.1095	nr_cellular_organisms	d_Bacteria	nr_Terrabacteria_group	p_Chloroflexi	c_Dehalococcoidia	nr_unclassified_Dehalococcoidia	s_Dehalococcoidia_bacterium
3.953	nr_cellular_organisms	d_Bacteria	nr_Terrabacteria_group	p_Chloroflexi	nr_unclassified_Chloroflexi
8.205	nr_cellular_organisms	d_Bacteria
3.0895	nr_cellular_organisms	d_Bacteria	p_Proteobacteria	c_Alphaproteobacteria	o_Hyphomicrobiales	f_Phyllobacteriaceae	g_Mesorhizobium
3.0895	nr_cellular_organisms	d_Bacteria	p_Proteobacteria	c_Gammaproteobacteria	o_Nevskiales	f_Steroidobacteraceae	g_Steroidobacter
1.3161	nr_cellular_organisms	d_Bacteria
11.3561	nr_cellular_organisms
11.3561	nr_cellular_organisms	d_Bacteria
2.178	nr_cellular_organisms	d_Bacteria
15.6518	nr_cellular_organisms	d_Bacteria
50.3716	nr_cellular_organisms	d_Bacteria
13	nr_cellular_organisms	d_Bacteria	nr_Terrabacteria_group	p_Chloroflexi
15.6518	nr_cellular_organisms	d_Bacteria
2	nr_cellular_organisms	d_Bacteria
2.1966	nr_cellular_organisms
2	nr_cellular_organisms	d_Bacteria	nr_PVC_group	p_Planctomycetes
3.9364	nr_cellular_organisms	d_Bacteria
4.5808
12.0448	nr_cellular_organisms
12.0448	nr_cellular_organisms
5.0684	nr_cellular_organisms	d_Bacteria	nr_Terrabacteria_group	p_Chloroflexi
13.8862	nr_cellular_organisms	d_Archaea	nr_TACK_group	p_Candidatus_Bathyarchaeota	nr_unclassified_Candidatus_Bathyarchaeota
17.7705	nr_cellular_organisms
4.0851	nr_cellular_organisms
19.4581	nr_cellular_organisms	d_Bacteria
4.9511	nr_cellular_organisms
19.4581	nr_cellular_organisms	d_Bacteria	nr_Bacteria_incertae_sedis	nr_Bacteria_candidate_phyla	p_Candidatus_Aminicenantes	nr_unclassified_Aminicenantes	s_Candidatus_Aminicenantes_bacterium
6.7485	nr_cellular_organisms
20.6593	nr_cellular_organisms
7.2203	nr_cellular_organisms	d_Bacteria
7.2203	nr_cellular_organisms	d_Bacteria
4.3704	nr_cellular_organisms	d_Bacteria
8.3736	nr_cellular_organisms	d_Bacteria	p_Proteobacteria	c_Alphaproteobacteria	o_Rhodobacterales	f_Roseobacteraceae
4.285	nr_cellular_organisms	d_Bacteria
16.7051	nr_cellular_organisms
17.0756	nr_cellular_organisms	d_Bacteria
2.1808	nr_cellular_organisms	d_Bacteria	nr_Terrabacteria_group	p_Actinobacteria	c_Actinomycetia	o_Corynebacteriales	f_Mycobacteriaceae	g_Mycobacterium
8.0652	nr_cellular_organisms	d_Bacteria	nr_Terrabacteria_group	p_Chloroflexi
17.0756	nr_cellular_organisms
1.5073	nr_cellular_organisms	d_Bacteria
3.8313	nr_cellular_organisms	d_Bacteria
2.8876	nr_cellular_organisms	d_Bacteria
8.0569	nr_cellular_organisms	d_Bacteria	nr_Terrabacteria_group	p_Chloroflexi
6.0178	nr_cellular_organisms	d_Bacteria
33.4716	nr_cellular_organisms	d_Bacteria
6.0178	nr_cellular_organisms	d_Bacteria
6.0178	nr_cellular_organisms	d_Bacteria
5.1933	nr_cellular_organisms	d_Bacteria
6.1046	nr_cellular_organisms	d_Bacteria
0.2227	nr_cellular_organisms	d_Bacteria	nr_PVC_group	p_Planctomycetes
2.9466	nr_cellular_organisms	d_Bacteria
42.8176	nr_cellular_organisms	d_Bacteria
4.3102	nr_cellular_organisms	d_Bacteria
5.6877	nr_cellular_organisms	d_Bacteria
6.8951	nr_cellular_organisms	d_Bacteria	nr_Terrabacteria_group	p_Chloroflexi
2.9088	nr_cellular_organisms	d_Bacteria
6.4434	nr_cellular_organisms	d_Bacteria	nr_Terrabacteria_group	p_Chloroflexi
1.5615	nr_cellular_organisms	d_Bacteria
3.8214	nr_cellular_organisms
8.6138	nr_cellular_organisms	d_Bacteria
24.8836	nr_cellular_organisms	d_Bacteria
4.372	nr_cellular_organisms	d_Bacteria	nr_Bacteria_incertae_sedis	nr_Bacteria_candidate_phyla	p_Candidatus_Aminicenantes	nr_unclassified_Aminicenantes	s_Candidatus_Aminicenantes_bacterium
4.2096	nr_cellular_organisms	d_Bacteria
6.1234	nr_cellular_organisms	d_Bacteria	p_Proteobacteria
10.3911	nr_cellular_organisms	d_Bacteria	nr_Terrabacteria_group	p_Chloroflexi
8.0569	nr_cellular_organisms	d_Bacteria
1.5075	nr_cellular_organisms
4.2926	nr_cellular_organisms	d_Bacteria
7.2457	nr_cellular_organisms	d_Bacteria	nr_Bacteria_incertae_sedis	nr_Bacteria_candidate_phyla	p_Candidatus_Aminicenantes	nr_unclassified_Aminicenantes	s_Candidatus_Aminicenantes_bacterium
7.4298	nr_cellular_organisms	d_Bacteria
11.1676	nr_cellular_organisms	d_Bacteria	p_Proteobacteria	c_Alphaproteobacteria
2.6483	nr_cellular_organisms	d_Bacteria
15.004	nr_cellular_organisms	d_Bacteria
6.2357	nr_cellular_organisms
5.9624	nr_cellular_organisms
2.4362	nr_cellular_organisms	d_Bacteria
5.0044	nr_cellular_organisms	d_Bacteria
2.4362	nr_cellular_organisms	d_Bacteria
5.9934	nr_cellular_organisms	d_Bacteria	p_Proteobacteria
3.4531	nr_cellular_organisms	d_Bacteria
3.4531	nr_cellular_organisms
15.7308	nr_cellular_organisms	d_Bacteria
2.5768	nr_cellular_organisms	d_Bacteria	nr_Terrabacteria_group	p_Actinobacteria	c_Actinomycetia	o_Corynebacteriales	f_Mycobacteriaceae	g_Mycobacterium
5.3027	nr_cellular_organisms	d_Bacteria
15.7308	nr_cellular_organisms	d_Bacteria
5.3905	nr_cellular_organisms
4.809	nr_cellular_organisms	d_Bacteria
5.05	nr_cellular_organisms	d_Bacteria
10.3515	nr_cellular_organisms	d_Bacteria
3.91	nr_cellular_organisms	d_Bacteria	p_Proteobacteria	nr_delta/epsilon_subdivisions	c_Deltaproteobacteria	nr_unclassified_Deltaproteobacteria	s_Deltaproteobacteria_bacterium_RIFCSPLOWO2_12_FULL_60_19
3.0719	nr_cellular_organisms
3.0719	nr_cellular_organisms	d_Archaea	p_Candidatus_Thermoplasmatota	c_Thermoplasmata	o_Methanomassiliicoccales	nr_unclassified_Methanomassiliicoccales	s_Methanomassiliicoccales_archaeon
3.0844	nr_cellular_organisms
6.0359	nr_cellular_organisms	d_Bacteria
2.4339	nr_cellular_organisms
6.0359	nr_cellular_organisms	d_Bacteria
5.3386	nr_cellular_organisms
5.3995	nr_cellular_organisms	d_Archaea
0.0112	nr_cellular_organisms	d_Bacteria
5.3995	nr_cellular_organisms
0.2728	nr_cellular_organisms	d_Bacteria	p_Proteobacteria	c_Gammaproteobacteria	o_Xanthomonadales
0.2728	nr_cellular_organisms	d_Bacteria	p_Proteobacteria	c_Gammaproteobacteria	o_Xanthomonadales	f_Rhodanobacteraceae
1.7652	nr_cellular_organisms	d_Bacteria
1	nr_cellular_organisms	d_Bacteria
13.2112	nr_cellular_organisms	d_Bacteria
5.346	nr_cellular_organisms
0.2728	nr_cellular_organisms	d_Bacteria	p_Proteobacteria	c_Gammaproteobacteria	o_Xanthomonadales	f_Rhodanobacteraceae
5.346	nr_cellular_organisms	d_Bacteria	nr_Terrabacteria_group	p_Chloroflexi
5.3374	nr_cellular_organisms	d_Bacteria
0.2872	nr_cellular_organisms	d_Bacteria	nr_Terrabacteria_group	p_Actinobacteria	c_Actinomycetia	o_Corynebacteriales	f_Mycobacteriaceae
1.6236	nr_cellular_organisms	d_Bacteria	nr_Terrabacteria_group
2.1797	nr_cellular_organisms
5.4375	nr_cellular_organisms
2.7251	nr_cellular_organisms	d_Bacteria
2.1562	nr_cellular_organisms
4.9064	nr_cellular_organisms	d_Bacteria
7.6132	nr_cellular_organisms	d_Bacteria	nr_Terrabacteria_group	p_Chloroflexi	c_Dehalococcoidia	nr_unclassified_Dehalococcoidia	s_Dehalococcoidia_bacterium
15.2824	nr_cellular_organisms	d_Bacteria	nr_Terrabacteria_group	p_Chloroflexi
3.0235	nr_cellular_organisms	d_Bacteria
15.6718	nr_cellular_organisms	d_Bacteria
2	nr_cellular_organisms	d_Bacteria	nr_Bacteria_incertae_sedis	nr_Bacteria_candidate_phyla	nr_Candidatus_Dependentiae	nr_unclassified_Candidatus_Dependentiae	s_Candidatus_Dependentiae_bacterium
1.7652	nr_cellular_organisms	d_Bacteria	p_Spirochaetes	nr_unclassified_Spirochaetes	s_Spirochaetes_bacterium
1.3258	nr_cellular_organisms	d_Bacteria
1.3013	nr_cellular_organisms	d_Bacteria
1.3258	nr_cellular_organisms	d_Bacteria	p_Proteobacteria
33.2656	nr_cellular_organisms	d_Bacteria
7.5714	nr_cellular_organisms	d_Bacteria
7.6254	nr_cellular_organisms	d_Bacteria	p_Proteobacteria	nr_delta/epsilon_subdivisions	c_Deltaproteobacteria	nr_unclassified_Deltaproteobacteria	s_Deltaproteobacteria_bacterium
5.2752	nr_cellular_organisms	d_Bacteria	nr_Terrabacteria_group	p_Actinobacteria	c_Actinomycetia	o_Corynebacteriales	f_Mycobacteriaceae	g_Mycobacterium
3.6338	nr_cellular_organisms
2.8846	nr_cellular_organisms
2.2523	nr_cellular_organisms	d_Bacteria	nr_Terrabacteria_group
26.4101	nr_cellular_organisms	d_Bacteria
26.4101	nr_cellular_organisms	d_Bacteria	nr_Terrabacteria_group	p_Chloroflexi
26.4101	nr_cellular_organisms	d_Bacteria	nr_Terrabacteria_group	p_Chloroflexi	nr_unclassified_Chloroflexi
4.8461	nr_cellular_organisms	d_Bacteria
5.6673	nr_cellular_organisms	d_Bacteria
4.8461	nr_cellular_organisms	d_Bacteria
3.2949	nr_cellular_organisms	d_Bacteria
13.2995	nr_cellular_organisms
4.135	nr_cellular_organisms	d_Bacteria	p_Proteobacteria
5.4157	nr_cellular_organisms
4.2733	nr_cellular_organisms	d_Bacteria	nr_Bacteria_incertae_sedis	nr_Bacteria_candidate_phyla	nr_Patescibacteria_group	nr_Parcubacteria_group	p_Candidatus_Yanofskybacteria	s_Candidatus_Yanofskybacteria_bacterium_RIFCSPLOWO2_01_FULL_49_25
4.2355	nr_cellular_organisms	d_Bacteria
4.3777	nr_cellular_organisms
3.9206	nr_cellular_organisms	d_Bacteria	nr_Terrabacteria_group	p_Actinobacteria	c_Actinomycetia	o_Corynebacteriales	f_Mycobacteriaceae
3.5744
3.9204	nr_cellular_organisms	d_Bacteria
4.0224
2.9473	nr_cellular_organisms	d_Archaea	nr_Asgard_group	p_Candidatus_Lokiarchaeota
3.6667	nr_cellular_organisms	d_Bacteria
3.5977	nr_cellular_organisms	d_Archaea	nr_Asgard_group	p_Candidatus_Lokiarchaeota
5.278	nr_cellular_organisms
3.262	nr_cellular_organisms	d_Bacteria	p_Proteobacteria
2.8542	nr_cellular_organisms
6.4385	nr_cellular_organisms
6.4385	nr_cellular_organisms
5.6749	nr_cellular_organisms	d_Bacteria
3.9485	nr_cellular_organisms
2.6456	nr_cellular_organisms
5.9148	nr_cellular_organisms
5.9148	nr_cellular_organisms	d_Archaea	nr_Asgard_group	p_Candidatus_Lokiarchaeota	nr_unclassified_Lokiarchaeota
3.4862	nr_cellular_organisms	d_Bacteria	p_Proteobacteria	c_Betaproteobacteria	o_Burkholderiales	f_Burkholderiaceae	g_Cupriavidus
4.9033	nr_cellular_organisms	d_Bacteria	nr_PVC_group
5.0802	nr_cellular_organisms
5.0802	nr_cellular_organisms
0.9678	nr_cellular_organisms	d_Bacteria
2.2684	nr_cellular_organisms	d_Archaea	nr_DPANN_group
2.2684	nr_cellular_organisms	d_Archaea
4.8978	nr_cellular_organisms	d_Bacteria	p_Proteobacteria
8.6993	nr_cellular_organisms	d_Bacteria
8.6993	nr_cellular_organisms	d_Bacteria	nr_Terrabacteria_group	p_Chloroflexi	c_Anaerolineae	nr_unclassified_Anaerolineae	s_Anaerolineae_bacterium_SG8_19
8.6993	nr_cellular_organisms	d_Bacteria
11.0618	nr_cellular_organisms	d_Bacteria
36.5936	nr_cellular_organisms	d_Bacteria	nr_Terrabacteria_group	p_Chloroflexi	c_Dehalococcoidia	nr_unclassified_Dehalococcoidia	s_Dehalococcoidia_bacterium
2.2395	nr_cellular_organisms	d_Bacteria
5.0239	nr_cellular_organisms	d_Bacteria	nr_Terrabacteria_group
3.5431	nr_cellular_organisms
9.4384	nr_cellular_organisms	d_Bacteria
4.9476	nr_cellular_organisms	d_Bacteria
35.2374	nr_cellular_organisms
4.054	nr_cellular_organisms	d_Bacteria
4.4551	nr_cellular_organisms
5.27	nr_cellular_organisms
5.27	nr_cellular_organisms	d_Bacteria
3.9099	nr_cellular_organisms	d_Bacteria
2	nr_cellular_organisms	d_Bacteria
2.4535	nr_cellular_organisms	d_Bacteria
2.4535	nr_cellular_organisms	d_Bacteria	nr_Bacteria_incertae_sedis	nr_Bacteria_candidate_phyla	p_Candidatus_Bipolaricaulota	nr_unclassified_Candidatus_Bipolaricaulota	s_Candidatus_Acetothermia_bacterium
4.2009	nr_cellular_organisms	d_Bacteria	nr_PVC_group	p_Planctomycetes
8.4937	nr_cellular_organisms	d_Bacteria
1	nr_cellular_organisms	d_Bacteria
7.8186	nr_cellular_organisms	d_Archaea
4.1016	nr_cellular_organisms
11.1525	nr_cellular_organisms	d_Bacteria
10.416	nr_cellular_organisms	d_Bacteria
4.1016	nr_cellular_organisms	d_Bacteria
3.2943	nr_cellular_organisms
4.1016	nr_cellular_organisms	d_Bacteria
4.1016	nr_cellular_organisms
2.9231	nr_cellular_organisms	d_Bacteria	nr_PVC_group	p_Planctomycetes	nr_unclassified_Planctomycetes	s_Planctomycetes_bacterium
4.1016	nr_cellular_organisms	d_Bacteria
6.6557	nr_cellular_organisms	d_Bacteria	nr_Terrabacteria_group	p_Chloroflexi
4.0203	nr_cellular_organisms	d_Bacteria	nr_Terrabacteria_group	p_Chloroflexi
1.9972	nr_cellular_organisms	d_Bacteria	nr_Terrabacteria_group	p_Chloroflexi
14.7908	nr_cellular_organisms	d_Bacteria
4.1453	nr_cellular_organisms
4.5735	d_Viruses	nr_unclassified_viruses	s_Circular_genetic_element_sp.
7.1546	nr_cellular_organisms	d_Archaea
4.0386	nr_cellular_organisms
2.683	nr_cellular_organisms	d_Bacteria
2.683	nr_cellular_organisms	d_Bacteria
2.683	nr_cellular_organisms	d_Bacteria
11.5062	nr_cellular_organisms	d_Bacteria
11.5062	nr_cellular_organisms	d_Bacteria
11.5062	nr_cellular_organisms	d_Bacteria
4.3404	nr_cellular_organisms	d_Bacteria
0.3389	nr_cellular_organisms	d_Bacteria	nr_Terrabacteria_group
2.5313	nr_cellular_organisms	d_Archaea
11.0154	nr_cellular_organisms
1	nr_cellular_organisms	d_Bacteria
11.0154	nr_cellular_organisms	d_Bacteria
2.793	nr_cellular_organisms	d_Bacteria	nr_Terrabacteria_group
3.1211	nr_cellular_organisms	d_Bacteria	p_Proteobacteria	nr_delta/epsilon_subdivisions	c_Deltaproteobacteria
6.4674	nr_cellular_organisms	d_Bacteria
6.4674	nr_cellular_organisms	d_Bacteria
6.4674	nr_cellular_organisms
6.4674	nr_cellular_organisms
2.6118	nr_cellular_organisms
3.3122	nr_cellular_organisms	d_Bacteria
5.6622	nr_cellular_organisms
2	nr_cellular_organisms
5.6622	nr_cellular_organisms
5.1661	nr_cellular_organisms
4.4941	nr_cellular_organisms	d_Bacteria
1.0692	nr_cellular_organisms	d_Bacteria
4.4541	nr_cellular_organisms	d_Bacteria	p_Proteobacteria	c_Betaproteobacteria	o_Nitrosomonadales	f_Nitrosomonadaceae	g_Nitrosomonas
4.4541	nr_cellular_organisms	d_Bacteria	p_Proteobacteria
4.4541	nr_cellular_organisms	d_Bacteria	p_Proteobacteria	c_Betaproteobacteria
11.8628	nr_cellular_organisms
2.9489	nr_cellular_organisms
3.4113	nr_cellular_organisms	d_Bacteria
4.0167	nr_cellular_organisms	d_Bacteria
7.7274	nr_cellular_organisms	d_Bacteria	nr_Terrabacteria_group	p_Firmicutes
1	nr_cellular_organisms	d_Archaea
0.2816	nr_cellular_organisms	d_Bacteria	p_Proteobacteria	c_Alphaproteobacteria
2.8345	nr_cellular_organisms	d_Bacteria	nr_Terrabacteria_group
4.8009	nr_cellular_organisms	d_Bacteria	nr_Terrabacteria_group	p_Actinobacteria	c_Actinomycetia	o_Corynebacteriales	f_Mycobacteriaceae	g_Mycobacterium
8.3304	nr_cellular_organisms
3.6624	nr_cellular_organisms
2.9737	nr_cellular_organisms	d_Bacteria	nr_Terrabacteria_group	p_Actinobacteria	c_Actinomycetia	o_Corynebacteriales	f_Mycobacteriaceae
2	nr_cellular_organisms
2.6825	nr_cellular_organisms	d_Bacteria
2.6993	nr_cellular_organisms	d_Bacteria	nr_Terrabacteria_group	p_Firmicutes
8.9946	nr_cellular_organisms	d_Bacteria	nr_Terrabacteria_group	p_Chloroflexi
1.4126	nr_cellular_organisms	d_Bacteria
2.6993	nr_cellular_organisms	d_Bacteria
3.4316
2.2082	nr_cellular_organisms	d_Bacteria
7.8699	nr_cellular_organisms
6.0741	nr_cellular_organisms
0.1379	nr_cellular_organisms	d_Bacteria
0.1379	nr_cellular_organisms
0.1379	nr_cellular_organisms	d_Bacteria	nr_Terrabacteria_group	p_Chloroflexi	nr_unclassified_Chloroflexi	s_Chloroflexi_bacterium
4.2893	nr_cellular_organisms	d_Bacteria
6.0741	nr_cellular_organisms	d_Bacteria	nr_Terrabacteria_group	p_Chloroflexi
6.0741
23.3478	nr_cellular_organisms	d_Bacteria	nr_Bacteria_incertae_sedis	nr_Bacteria_candidate_phyla
2.94	nr_cellular_organisms	d_Bacteria
23.3478	nr_cellular_organisms
2	nr_cellular_organisms	d_Bacteria
12.6035	nr_cellular_organisms	d_Bacteria
8.732	nr_cellular_organisms	d_Bacteria	nr_Terrabacteria_group	p_Chloroflexi	c_Dehalococcoidia	nr_unclassified_Dehalococcoidia	s_Dehalococcoidia_bacterium
7.5974	nr_cellular_organisms	d_Archaea	nr_TACK_group	p_Candidatus_Bathyarchaeota
1.1303	nr_cellular_organisms	d_Bacteria
4.4746	nr_cellular_organisms
5.1	nr_cellular_organisms	d_Bacteria
6.4105	nr_cellular_organisms	d_Bacteria
2.4137	nr_cellular_organisms	d_Bacteria
6.8983	nr_cellular_organisms	d_Bacteria
3	nr_cellular_organisms	d_Bacteria
5.0528	nr_cellular_organisms	d_Archaea
14.3248	nr_cellular_organisms	d_Bacteria	p_Atribacterota	nr_unclassified_Atribacterota	s_Candidatus_Atribacteria_bacterium
5.6415	nr_cellular_organisms	d_Archaea	nr_TACK_group	p_Candidatus_Bathyarchaeota	nr_unclassified_Candidatus_Bathyarchaeota	s_Candidatus_Bathyarchaeota_archaeon
5.682	nr_cellular_organisms	d_Archaea
3.6033	nr_cellular_organisms	d_Bacteria	nr_Terrabacteria_group	p_Chloroflexi	c_Dehalococcoidia	nr_unclassified_Dehalococcoidia	s_Dehalococcoidia_bacterium
2.6688	nr_cellular_organisms	d_Bacteria
5.0482	nr_cellular_organisms	d_Bacteria	nr_Terrabacteria_group	p_Chloroflexi
6.9931	nr_cellular_organisms	d_Bacteria
5.6273	nr_cellular_organisms
2	nr_cellular_organisms	d_Bacteria
2.0943	nr_cellular_organisms
1	nr_cellular_organisms	d_Bacteria	p_Proteobacteria
2.9243	nr_cellular_organisms	d_Bacteria
2.6539	nr_cellular_organisms	d_Bacteria	nr_Terrabacteria_group	p_Chloroflexi
2.6539	nr_cellular_organisms
3.3406	nr_cellular_organisms	d_Bacteria	nr_Terrabacteria_group	p_Chloroflexi
7.7357	nr_cellular_organisms
6.4191	nr_cellular_organisms	d_Bacteria	p_Proteobacteria	c_Alphaproteobacteria
7.7357	nr_cellular_organisms	d_Bacteria
6.7842	nr_cellular_organisms
5.2909	nr_cellular_organisms
12.4321	nr_cellular_organisms	d_Bacteria	nr_Terrabacteria_group	p_Chloroflexi
20.2139	nr_cellular_organisms
8.6936	nr_cellular_organisms	d_Bacteria
1.3321	nr_cellular_organisms	d_Bacteria
23.6765	nr_cellular_organisms	d_Archaea	nr_TACK_group	p_Candidatus_Bathyarchaeota	nr_unclassified_Candidatus_Bathyarchaeota	s_Candidatus_Bathyarchaeota_archaeon
4.6036	nr_cellular_organisms	d_Bacteria
4.6036	nr_cellular_organisms	d_Bacteria	nr_Terrabacteria_group	p_Chloroflexi
12.6928	nr_cellular_organisms
87.1197	nr_cellular_organisms
87.1197	nr_cellular_organisms	d_Bacteria
2	nr_cellular_organisms	d_Bacteria
2.398	nr_cellular_organisms	d_Bacteria
6.0732	nr_cellular_organisms	d_Bacteria
3.0519	nr_cellular_organisms	d_Bacteria
12.6702	nr_cellular_organisms
12.6702	nr_cellular_organisms
12.9286	nr_cellular_organisms	d_Bacteria	nr_Terrabacteria_group	p_Chloroflexi
4.3013	nr_cellular_organisms	d_Bacteria
3.3556	nr_cellular_organisms	d_Bacteria
11.0082	nr_cellular_organisms	d_Bacteria
4.6467	nr_cellular_organisms	d_Bacteria
6.9808	nr_cellular_organisms	d_Bacteria	nr_Terrabacteria_group	p_Chloroflexi
5.2293	nr_cellular_organisms	d_Bacteria
55.0781	nr_cellular_organisms	d_Bacteria
19.6291	nr_cellular_organisms	d_Bacteria
11.2613	nr_cellular_organisms	d_Bacteria
55.0781	nr_cellular_organisms	d_Bacteria
3.3701	nr_cellular_organisms	d_Bacteria
3.2131	nr_cellular_organisms
0.5094
3.345	nr_cellular_organisms
3.5581	nr_cellular_organisms
0.8853	nr_cellular_organisms	d_Bacteria	p_Proteobacteria	c_Gammaproteobacteria	o_Xanthomonadales
3.5288	nr_cellular_organisms	d_Bacteria	nr_Terrabacteria_group	p_Chloroflexi
37.3087	nr_cellular_organisms	d_Bacteria	p_Proteobacteria	c_Alphaproteobacteria
37.3087	nr_cellular_organisms	d_Bacteria
1.459	nr_cellular_organisms	d_Bacteria
37.3087	nr_cellular_organisms	d_Bacteria	p_Proteobacteria	c_Alphaproteobacteria
37.3087	nr_cellular_organisms	d_Bacteria	p_Proteobacteria
37.3087	nr_cellular_organisms	d_Bacteria	p_Proteobacteria	c_Alphaproteobacteria
37.3087	nr_cellular_organisms	d_Bacteria	p_Proteobacteria	c_Alphaproteobacteria
37.3087	nr_cellular_organisms	d_Bacteria	p_Proteobacteria	c_Alphaproteobacteria
8.1021	nr_cellular_organisms
5.4137	nr_cellular_organisms	d_Bacteria	p_Proteobacteria	c_Alphaproteobacteria
37.3087	nr_cellular_organisms	d_Bacteria	p_Proteobacteria	c_Alphaproteobacteria	o_Hyphomicrobiales	f_Hyphomicrobiaceae
37.3087	nr_cellular_organisms	d_Bacteria	p_Proteobacteria	c_Alphaproteobacteria
6.3834	nr_cellular_organisms	d_Bacteria	nr_Terrabacteria_group	p_Chloroflexi
4.5756	nr_cellular_organisms	d_Bacteria	nr_Bacteria_incertae_sedis	nr_Bacteria_candidate_phyla	p_Candidatus_Aerophobetes	nr_unclassified_Aerophobetes
0.9268	nr_cellular_organisms	d_Archaea	nr_TACK_group	p_Candidatus_Bathyarchaeota	nr_unclassified_Candidatus_Bathyarchaeota
2.6637	nr_cellular_organisms	d_Archaea	p_Candidatus_Thermoplasmatota	c_Thermoplasmata	o_Thermoplasmatales	nr_unclassified_Thermoplasmatales
2.4845	nr_cellular_organisms	d_Archaea	p_Euryarchaeota	nr_Stenosarchaea_group	c_Halobacteria
10.1659	nr_cellular_organisms
3.8893	nr_cellular_organisms	d_Bacteria
20.7943	nr_cellular_organisms	d_Bacteria
10.1659	nr_cellular_organisms	d_Archaea
10.1659	nr_cellular_organisms	d_Archaea
10.1659	nr_cellular_organisms
10.1659	nr_cellular_organisms	d_Archaea
10.1659	nr_cellular_organisms	d_Archaea
3.27	nr_cellular_organisms
10.1659	nr_cellular_organisms	d_Archaea
10.1659	nr_cellular_organisms	d_Archaea
13.2798	nr_cellular_organisms
2.6637	nr_cellular_organisms	d_Archaea	p_Candidatus_Thermoplasmatota	c_Thermoplasmata
4.3617	nr_cellular_organisms	d_Bacteria
7.0592	nr_cellular_organisms
2.9926	nr_cellular_organisms
2.8586	nr_cellular_organisms	d_Bacteria	nr_Terrabacteria_group	p_Firmicutes	c_Clostridia	o_Eubacteriales	f_Oscillospiraceae	g_Pseudobacteroides	s_Pseudobacteroides_cellulosolvens
2.9926	nr_cellular_organisms
14.3468	nr_cellular_organisms	d_Bacteria
14.3468	nr_cellular_organisms	d_Bacteria	nr_Terrabacteria_group	p_Chloroflexi
14.3468	nr_cellular_organisms	d_Bacteria	nr_Terrabacteria_group	p_Chloroflexi
2.5556	nr_cellular_organisms
2.4635	nr_cellular_organisms
3.2463	nr_cellular_organisms
4.3636	nr_cellular_organisms	d_Bacteria
5.5919	nr_cellular_organisms
3.6371	nr_cellular_organisms	d_Bacteria
6.4398	nr_cellular_organisms	d_Bacteria
20.3969	nr_cellular_organisms
2.8031	nr_cellular_organisms
5.2234	nr_cellular_organisms	d_Bacteria
5.2234	nr_cellular_organisms	d_Bacteria
4.7047	nr_cellular_organisms	d_Bacteria
2	nr_cellular_organisms	d_Bacteria
2	nr_cellular_organisms	d_Bacteria
5.5248	nr_cellular_organisms
3.9705	nr_cellular_organisms	d_Bacteria
9.5152	nr_cellular_organisms	d_Bacteria	nr_Terrabacteria_group	p_Chloroflexi
18.1489	nr_cellular_organisms	d_Archaea	nr_Asgard_group	p_Candidatus_Lokiarchaeota
3.4591	nr_cellular_organisms	d_Bacteria
2.5114	nr_cellular_organisms	d_Bacteria
1.4915	nr_cellular_organisms
1.5385	nr_cellular_organisms
15.8866	nr_cellular_organisms	d_Bacteria
3.9705	nr_cellular_organisms	d_Bacteria
4.5359	nr_cellular_organisms	d_Bacteria
3	nr_cellular_organisms
2.963	nr_cellular_organisms	d_Bacteria	nr_Terrabacteria_group	p_Actinobacteria	c_Actinomycetia	o_Corynebacteriales	f_Mycobacteriaceae	g_Mycobacterium
4.9754	nr_cellular_organisms	d_Archaea	nr_TACK_group	p_Thaumarchaeota
7.02	nr_cellular_organisms
2.5084	nr_cellular_organisms
5.335	nr_cellular_organisms	d_Bacteria
9.0398	nr_cellular_organisms	d_Bacteria	nr_Terrabacteria_group	p_Chloroflexi
2.7419	nr_cellular_organisms	d_Archaea	nr_Asgard_group	p_Candidatus_Lokiarchaeota	nr_unclassified_Lokiarchaeota
2.2371	nr_cellular_organisms	d_Bacteria	nr_Terrabacteria_group	p_Actinobacteria	c_Actinomycetia	o_Corynebacteriales	f_Mycobacteriaceae	g_Mycobacterium
2.7289	nr_cellular_organisms	d_Bacteria
37.8426	nr_cellular_organisms
37.8426	nr_cellular_organisms	d_Archaea	nr_TACK_group	p_Candidatus_Bathyarchaeota	nr_unclassified_Candidatus_Bathyarchaeota	s_Candidatus_Bathyarchaeota_archaeon
37.8426	nr_cellular_organisms	d_Archaea
37.8426	nr_cellular_organisms	d_Archaea	nr_TACK_group	p_Candidatus_Bathyarchaeota	nr_unclassified_Candidatus_Bathyarchaeota	s_Candidatus_Bathyarchaeota_archaeon
10.8472
3.6067	nr_cellular_organisms	d_Bacteria
6.4298	nr_cellular_organisms	d_Bacteria
2.6028	nr_cellular_organisms	d_Archaea	nr_TACK_group
8.2411	nr_cellular_organisms	d_Bacteria
5.6112	nr_cellular_organisms
8.2411	nr_cellular_organisms	d_Bacteria
4.2388	nr_cellular_organisms	d_Bacteria	nr_Terrabacteria_group	p_Actinobacteria	c_Actinomycetia	o_Corynebacteriales	f_Mycobacteriaceae
2	nr_cellular_organisms	d_Bacteria
4.6086	nr_cellular_organisms	d_Archaea	nr_Asgard_group	p_Candidatus_Lokiarchaeota	nr_unclassified_Lokiarchaeota
3.3422	nr_cellular_organisms
24.4359	nr_cellular_organisms	d_Bacteria
3.8645	nr_cellular_organisms	d_Bacteria	nr_Terrabacteria_group	p_Chloroflexi
4.7231	nr_cellular_organisms	d_Bacteria	p_Proteobacteria
1	nr_cellular_organisms
4.5279	nr_cellular_organisms	d_Bacteria
2.2612	nr_cellular_organisms	d_Bacteria
3.1802	nr_cellular_organisms	d_Bacteria
3.8307	nr_cellular_organisms	d_Archaea	nr_TACK_group	p_Thaumarchaeota
2	nr_cellular_organisms	d_Bacteria
3	nr_cellular_organisms	d_Bacteria	nr_Terrabacteria_group	p_Actinobacteria	c_Actinomycetia	o_Streptosporangiales
2.7194	nr_cellular_organisms
10.9879	nr_cellular_organisms	d_Archaea
28.782	nr_cellular_organisms
5.1608	nr_cellular_organisms	d_Bacteria	nr_Terrabacteria_group	p_Chloroflexi	c_Dehalococcoidia	nr_unclassified_Dehalococcoidia
3.9815	nr_cellular_organisms	d_Bacteria	p_Proteobacteria	c_Alphaproteobacteria
3.9815	nr_cellular_organisms	d_Bacteria
3.3301	nr_cellular_organisms	d_Bacteria
7.8976	nr_cellular_organisms	d_Bacteria	nr_Terrabacteria_group	p_Chloroflexi
4.3139	nr_cellular_organisms	d_Bacteria
3.8253	nr_cellular_organisms	d_Bacteria	p_Proteobacteria	c_Alphaproteobacteria
3.9205	nr_cellular_organisms	d_Archaea
6.1146	nr_cellular_organisms	d_Bacteria
6.0096	nr_cellular_organisms	d_Bacteria
4.5614	nr_cellular_organisms
4.5614	nr_cellular_organisms
2	nr_cellular_organisms
9.352	nr_cellular_organisms	d_Bacteria	nr_Terrabacteria_group	p_Chloroflexi
6.3192	nr_cellular_organisms	d_Bacteria
7.6042	nr_cellular_organisms	d_Bacteria	nr_Bacteria_incertae_sedis	nr_Bacteria_candidate_phyla	p_Candidatus_Aerophobetes	nr_unclassified_Aerophobetes
35.673	nr_cellular_organisms	d_Bacteria	p_Proteobacteria
2	nr_cellular_organisms	d_Bacteria
8.9604	nr_cellular_organisms	d_Bacteria	nr_Terrabacteria_group	p_Chloroflexi
6.9292	nr_cellular_organisms	d_Bacteria	p_Proteobacteria
6.7738	nr_cellular_organisms	d_Bacteria
6.9292	nr_cellular_organisms	d_Bacteria	p_Proteobacteria	c_Alphaproteobacteria	o_Hyphomicrobiales	f_Hyphomicrobiaceae	g_Methyloceanibacter
2.7143	nr_cellular_organisms
31.6267	nr_cellular_organisms	d_Bacteria	nr_Terrabacteria_group	p_Chloroflexi
10.0463	nr_cellular_organisms	d_Bacteria	nr_Terrabacteria_group	p_Chloroflexi	c_Dehalococcoidia	nr_unclassified_Dehalococcoidia	s_Dehalococcoidia_bacterium
3.9715	nr_cellular_organisms
3.9715	nr_cellular_organisms
2	nr_cellular_organisms	d_Bacteria	nr_Terrabacteria_group	p_Firmicutes
0.3686	nr_cellular_organisms	d_Bacteria	p_Proteobacteria	c_Alphaproteobacteria	o_Hyphomicrobiales	f_Phyllobacteriaceae	g_Mesorhizobium
3.3609	nr_cellular_organisms	d_Bacteria	nr_Terrabacteria_group	p_Chloroflexi
4.499	nr_cellular_organisms	d_Bacteria	nr_Terrabacteria_group
6.42	nr_cellular_organisms	d_Archaea
6.42	nr_cellular_organisms	d_Archaea
6.42	nr_cellular_organisms	d_Archaea
6.42	nr_cellular_organisms
6.42	nr_cellular_organisms
2.0627	nr_cellular_organisms	d_Bacteria	nr_PVC_group	p_Planctomycetes
0.4556
2.2079
3.9141	nr_cellular_organisms	d_Bacteria
3.7135	nr_cellular_organisms	d_Bacteria
1	nr_cellular_organisms	d_Bacteria
1.4118	nr_cellular_organisms	d_Bacteria	nr_Bacteria_incertae_sedis	nr_Bacteria_candidate_phyla	p_Candidatus_Aerophobetes	nr_unclassified_Aerophobetes	s_Candidatus_Aerophobetes_bacterium_Ae_b3b
3.9176	nr_cellular_organisms
2.8028	nr_cellular_organisms	d_Bacteria
15.2961	nr_cellular_organisms	d_Bacteria	nr_Terrabacteria_group	p_Chloroflexi
3.8162	nr_cellular_organisms
5.6364	nr_cellular_organisms	d_Bacteria
6.4201	nr_cellular_organisms	d_Bacteria	nr_PVC_group	p_Planctomycetes
4.3137	nr_cellular_organisms	d_Bacteria
4.6351	nr_cellular_organisms	d_Bacteria
2.5822	nr_cellular_organisms	d_Bacteria	nr_FCB_group	nr_Bacteroidetes/Chlorobi_group	p_Bacteroidetes
7.016	nr_cellular_organisms	d_Bacteria
3.4341	nr_cellular_organisms	d_Bacteria
4.9719	nr_cellular_organisms	d_Bacteria
4.4745	nr_cellular_organisms	d_Bacteria
0.4982	nr_cellular_organisms
6.2406	nr_cellular_organisms	d_Bacteria
2.7363	nr_cellular_organisms
2	nr_cellular_organisms	d_Bacteria
2	nr_cellular_organisms	d_Bacteria
2.3725	nr_cellular_organisms	d_Bacteria	nr_FCB_group	nr_Bacteroidetes/Chlorobi_group	p_Bacteroidetes
4.0896	nr_cellular_organisms	d_Bacteria	nr_Terrabacteria_group	p_Actinobacteria	c_Actinomycetia	o_Corynebacteriales	f_Mycobacteriaceae	g_Mycobacterium
1	nr_cellular_organisms	d_Bacteria	nr_Terrabacteria_group	p_Chloroflexi
4.3442	nr_cellular_organisms	d_Bacteria
9.2368	nr_cellular_organisms	d_Bacteria	nr_Terrabacteria_group	p_Chloroflexi
6.6587	nr_cellular_organisms	d_Archaea	nr_Asgard_group	p_Candidatus_Lokiarchaeota
2.6167	nr_cellular_organisms	d_Bacteria
13.512	nr_cellular_organisms	d_Bacteria
2.6094	nr_cellular_organisms	d_Bacteria
3.4269	nr_cellular_organisms	d_Bacteria	nr_Terrabacteria_group	p_Actinobacteria	c_Actinomycetia	o_Corynebacteriales	f_Mycobacteriaceae
1.4103	nr_cellular_organisms	d_Bacteria
12.8228	nr_cellular_organisms	d_Bacteria	nr_Terrabacteria_group	p_Actinobacteria	c_Actinomycetia	o_Corynebacteriales	f_Mycobacteriaceae
4.3988	nr_cellular_organisms
14.7019	nr_cellular_organisms	d_Bacteria
14.7019	nr_cellular_organisms	d_Bacteria
14.7019	nr_cellular_organisms
12.8228	nr_cellular_organisms	d_Bacteria	nr_Terrabacteria_group	p_Actinobacteria	c_Actinomycetia	o_Corynebacteriales	f_Mycobacteriaceae
2	nr_cellular_organisms
10.0783	nr_cellular_organisms	d_Bacteria	nr_Terrabacteria_group	p_Actinobacteria
10.7614	nr_cellular_organisms	d_Bacteria	nr_Terrabacteria_group	p_Chloroflexi
3.571	nr_cellular_organisms	d_Bacteria	p_Proteobacteria
0.3697	nr_cellular_organisms	d_Bacteria	p_Proteobacteria
5.1205	nr_cellular_organisms	d_Bacteria
0.3697	nr_cellular_organisms
2.5265	nr_cellular_organisms	d_Bacteria	nr_Terrabacteria_group	p_Chloroflexi
7.0954
0.3697	nr_cellular_organisms	d_Bacteria
2.4935	nr_cellular_organisms	d_Bacteria
19.2959	nr_cellular_organisms
5.7484
0.2058	nr_cellular_organisms
0.2058	nr_cellular_organisms
2.9154
6.3757	nr_cellular_organisms
6.3757	nr_cellular_organisms
6.3757	nr_cellular_organisms
3.1552	nr_cellular_organisms	d_Bacteria
0.2058	nr_cellular_organisms
0.2058	nr_cellular_organisms
6.3757	nr_cellular_organisms	d_Bacteria	nr_Terrabacteria_group	p_Chloroflexi
54.5264	nr_cellular_organisms	d_Bacteria	nr_Terrabacteria_group	p_Chloroflexi	c_Anaerolineae	o_Anaerolineales	nr_unclassified_Anaerolineales	s_Anaerolineales_bacterium
0.6611	nr_cellular_organisms	d_Bacteria	p_Proteobacteria	c_Betaproteobacteria
4.3431	nr_cellular_organisms	d_Bacteria
4.3431	nr_cellular_organisms	d_Bacteria	p_Proteobacteria	c_Alphaproteobacteria	o_Hyphomicrobiales
54.5264	nr_cellular_organisms	d_Bacteria
3.6494	nr_cellular_organisms
6.6195	nr_cellular_organisms	d_Archaea	nr_TACK_group	p_Candidatus_Bathyarchaeota
1.6515	nr_cellular_organisms	d_Bacteria
6.5314	nr_cellular_organisms	d_Bacteria
2.402	nr_cellular_organisms	d_Bacteria
17.6293	nr_cellular_organisms
9.6293	nr_cellular_organisms	d_Bacteria	nr_Terrabacteria_group	p_Firmicutes
5.5814	nr_cellular_organisms	d_Bacteria
3.3498	nr_cellular_organisms	d_Bacteria
5.4558	nr_cellular_organisms	d_Bacteria	p_Proteobacteria
3.8932	nr_cellular_organisms
2	nr_cellular_organisms
3.9432	nr_cellular_organisms
2.7056	nr_cellular_organisms	d_Bacteria	nr_Terrabacteria_group	p_Actinobacteria	c_Actinomycetia	o_Streptomycetales	f_Streptomycetaceae	g_Streptomyces
6.092	nr_cellular_organisms
6.5781	nr_cellular_organisms	d_Bacteria
4.2451	nr_cellular_organisms	d_Bacteria	nr_Terrabacteria_group	p_Chloroflexi	c_Dehalococcoidia	nr_unclassified_Dehalococcoidia	s_Dehalococcoidia_bacterium
0.2305	nr_cellular_organisms	d_Bacteria	p_Proteobacteria	c_Gammaproteobacteria	o_Pseudomonadales	f_Pseudomonadaceae	g_Pseudomonas
6.5781	nr_cellular_organisms	d_Bacteria
6.3372	nr_cellular_organisms	d_Bacteria	nr_Terrabacteria_group	p_Chloroflexi
8.5386	nr_cellular_organisms	d_Bacteria	nr_Terrabacteria_group	p_Chloroflexi
10.897	nr_cellular_organisms	d_Bacteria
3.2097	nr_cellular_organisms	d_Bacteria	nr_PVC_group	p_Planctomycetes	c_Phycisphaerae	o_Sedimentisphaerales	f_Sedimentisphaeraceae	g_Sedimentisphaera	s_Sedimentisphaera_cyanobacteriorum
8.5386	nr_cellular_organisms	d_Bacteria	nr_Terrabacteria_group	p_Chloroflexi
7	nr_cellular_organisms
7	nr_cellular_organisms
3.8955	nr_cellular_organisms
0.4819	nr_cellular_organisms	d_Bacteria	nr_Terrabacteria_group	p_Actinobacteria	c_Actinomycetia	o_Corynebacteriales
1	nr_cellular_organisms	d_Bacteria
3.6082	nr_cellular_organisms	d_Bacteria
5.478	nr_cellular_organisms
12.8122	nr_cellular_organisms	d_Bacteria	p_Proteobacteria	c_Alphaproteobacteria	o_Hyphomicrobiales
4.7448	nr_cellular_organisms
4.7448	nr_cellular_organisms	d_Bacteria
4.9156	nr_cellular_organisms
9.6104	nr_cellular_organisms	d_Bacteria
4.9941	nr_cellular_organisms	d_Bacteria	nr_Bacteria_incertae_sedis	nr_Bacteria_candidate_phyla
4.9941	nr_cellular_organisms	d_Bacteria	nr_Bacteria_incertae_sedis	nr_Bacteria_candidate_phyla	nr_Patescibacteria_group	nr_Parcubacteria_group
9.6104	nr_cellular_organisms
8.1371	nr_cellular_organisms	d_Bacteria
6.5781	nr_cellular_organisms	d_Bacteria
2	nr_cellular_organisms	d_Bacteria
2.592	nr_cellular_organisms	d_Bacteria	nr_Terrabacteria_group	p_Chloroflexi	nr_unclassified_Chloroflexi	s_Chloroflexi_bacterium
1.4588	nr_cellular_organisms	d_Bacteria
2	nr_cellular_organisms	d_Bacteria	nr_Bacteria_incertae_sedis	nr_Bacteria_candidate_phyla	nr_Patescibacteria_group	nr_Microgenomates_group	p_Candidatus_Shapirobacteria	s_Candidatus_Shapirobacteria_bacterium
11.9309	nr_cellular_organisms	d_Bacteria
3.0897	nr_cellular_organisms	d_Bacteria
6.6463	nr_cellular_organisms
7.9461	nr_cellular_organisms	d_Archaea	nr_Asgard_group
5.6519	nr_cellular_organisms	d_Bacteria	nr_Terrabacteria_group	p_Chloroflexi
9.8704	nr_cellular_organisms
7.3496	nr_cellular_organisms
1.4292	nr_cellular_organisms	d_Bacteria
0.3161	nr_cellular_organisms	d_Bacteria	p_Proteobacteria	c_Betaproteobacteria	o_Burkholderiales	f_Burkholderiaceae
41.0527	nr_cellular_organisms	d_Bacteria
5.4488	nr_cellular_organisms	d_Bacteria
2.6146	nr_cellular_organisms
3.6364	nr_cellular_organisms	d_Archaea	nr_Asgard_group	p_Candidatus_Lokiarchaeota
2.5468	nr_cellular_organisms
7.0701	nr_cellular_organisms
8.3333	nr_cellular_organisms
56.5716	nr_cellular_organisms	d_Bacteria
56.5716	nr_cellular_organisms	d_Bacteria	nr_Terrabacteria_group	p_Chloroflexi
2.3621	nr_cellular_organisms
6.1063	nr_cellular_organisms	d_Archaea	nr_Asgard_group	p_Candidatus_Lokiarchaeota
7.2392	nr_cellular_organisms	d_Archaea
12.8676	nr_cellular_organisms	d_Bacteria
6.5985	nr_cellular_organisms
6.5985	nr_cellular_organisms
1	nr_cellular_organisms	d_Bacteria
5.0469	nr_cellular_organisms	d_Bacteria	nr_Terrabacteria_group
1	nr_cellular_organisms	d_Bacteria	nr_Bacteria_incertae_sedis	nr_Bacteria_candidate_phyla	nr_Patescibacteria_group	nr_Parcubacteria_group	p_Candidatus_Yonathbacteria	s_Candidatus_Yonathbacteria_bacterium_RIFCSPHIGHO2_01_FULL_51_10
3	nr_cellular_organisms
7.3797	nr_cellular_organisms	d_Bacteria
6.7692	nr_cellular_organisms	d_Bacteria
5.829
6.7811	nr_cellular_organisms	d_Bacteria
2.9657	nr_cellular_organisms	d_Bacteria
2	nr_cellular_organisms	d_Bacteria
3.6986	nr_cellular_organisms
5.4906	nr_cellular_organisms
12.2525	nr_cellular_organisms	d_Bacteria
2.5014	nr_cellular_organisms	d_Bacteria
3.331	nr_cellular_organisms
3.0903	nr_cellular_organisms	d_Bacteria	p_Proteobacteria	c_Alphaproteobacteria	o_Pelagibacterales	f_Pelagibacteraceae	nr_unclassified_Pelagibacteraceae	s_Pelagibacteraceae_bacterium_TMED124
7.1821	nr_cellular_organisms	d_Bacteria
3.0903	nr_cellular_organisms	d_Bacteria	p_Proteobacteria	c_Alphaproteobacteria	nr_unclassified_Alphaproteobacteria	s_Alphaproteobacteria_bacterium_TMED62
4.794	nr_cellular_organisms	d_Bacteria	nr_Terrabacteria_group
10.1395	nr_cellular_organisms	d_Bacteria	nr_Bacteria_incertae_sedis	nr_Bacteria_candidate_phyla	p_Candidatus_Dadabacteria	s_Candidatus_Dadabacteria_bacterium
7.7196	nr_cellular_organisms	d_Bacteria	p_Proteobacteria	c_Gammaproteobacteria
3.6939	nr_cellular_organisms	d_Bacteria	nr_Terrabacteria_group	p_Actinobacteria	c_Actinomycetia	o_Corynebacteriales	f_Mycobacteriaceae	g_Mycobacterium
7.7568	nr_cellular_organisms	d_Bacteria	nr_Terrabacteria_group	p_Chloroflexi
6.2199	nr_cellular_organisms
3.2763	nr_cellular_organisms	d_Bacteria
7.7568	nr_cellular_organisms	d_Bacteria	nr_Terrabacteria_group	p_Chloroflexi
4.6818	nr_cellular_organisms
1.7454	nr_cellular_organisms	d_Bacteria
9.0551	nr_cellular_organisms	d_Bacteria	nr_Terrabacteria_group	p_Chloroflexi	c_Anaerolineae	o_Anaerolineales	nr_unclassified_Anaerolineales	s_Anaerolineales_bacterium
0.9039	nr_cellular_organisms	d_Bacteria	nr_Terrabacteria_group	p_Actinobacteria	c_Actinomycetia	o_Corynebacteriales	f_Mycobacteriaceae
2.601	nr_cellular_organisms
2.8478	nr_cellular_organisms	d_Bacteria
2.8478	nr_cellular_organisms	d_Bacteria
1.865	nr_cellular_organisms
4.8539	nr_cellular_organisms	d_Bacteria
3.7234	nr_cellular_organisms	d_Bacteria	p_Proteobacteria	nr_delta/epsilon_subdivisions	c_Deltaproteobacteria	o_Desulfobacterales	f_Desulfobacteraceae	nr_unclassified_Desulfobacteraceae	s_Desulfobacteraceae_bacterium
17.1628	nr_cellular_organisms	d_Bacteria	nr_Terrabacteria_group	p_Chloroflexi
2.872
7.7727	nr_cellular_organisms	d_Bacteria
3	nr_cellular_organisms	d_Bacteria	nr_Bacteria_incertae_sedis	nr_Bacteria_candidate_phyla	p_Candidatus_Aminicenantes	nr_unclassified_Aminicenantes
3.6141	nr_cellular_organisms	d_Archaea
6.45	nr_cellular_organisms	d_Bacteria
2	nr_cellular_organisms	d_Bacteria
1.3438	nr_cellular_organisms
3.0993	nr_cellular_organisms	d_Bacteria
3.0993	nr_cellular_organisms	d_Bacteria
2.0042	nr_cellular_organisms
1.6917	nr_cellular_organisms
4.6733	nr_cellular_organisms	d_Bacteria	nr_Bacteria_incertae_sedis	nr_Bacteria_candidate_phyla	p_Candidatus_Aminicenantes	nr_unclassified_Aminicenantes	s_Candidatus_Aminicenantes_bacterium
5.8	nr_cellular_organisms
5.4296	nr_cellular_organisms	d_Bacteria	nr_Bacteria_incertae_sedis	nr_Bacteria_candidate_phyla	p_Candidatus_Aminicenantes	nr_unclassified_Aminicenantes
2.4348	nr_cellular_organisms	d_Bacteria
2.4385	nr_cellular_organisms	d_Bacteria
2.2025	nr_cellular_organisms	d_Bacteria
2.2852	nr_cellular_organisms
2.7333	nr_cellular_organisms	d_Bacteria
2.587	nr_cellular_organisms	d_Bacteria	p_Proteobacteria	nr_delta/epsilon_subdivisions	c_Epsilonproteobacteria	o_Campylobacterales
8.8136	nr_cellular_organisms
8.8136	nr_cellular_organisms
4.7093	nr_cellular_organisms
12.0257	nr_cellular_organisms	d_Bacteria	nr_Bacteria_incertae_sedis	nr_Bacteria_candidate_phyla	p_Candidatus_Aminicenantes	nr_unclassified_Aminicenantes
2.457	nr_cellular_organisms	d_Bacteria	nr_FCB_group	p_candidate_division_Zixibacteria	nr_unclassified_candidate_division_Zixibacteria	s_candidate_division_Zixibacteria_bacterium_SM23_73_3
0.5253	nr_cellular_organisms	d_Bacteria	p_Proteobacteria	c_Alphaproteobacteria
2.6143	nr_cellular_organisms	d_Bacteria	nr_PVC_group	p_Planctomycetes
13.9868	nr_cellular_organisms	d_Bacteria
1.315	nr_cellular_organisms
3.0279	nr_cellular_organisms	d_Archaea	nr_TACK_group	p_Candidatus_Bathyarchaeota	nr_unclassified_Candidatus_Bathyarchaeota
8.7063	nr_cellular_organisms
8.2899	nr_cellular_organisms
2.1358	nr_cellular_organisms
3.6608	nr_cellular_organisms	d_Bacteria	p_Proteobacteria	c_Alphaproteobacteria
4.3717	nr_cellular_organisms	d_Bacteria
3.2045	nr_cellular_organisms	d_Bacteria	nr_Bacteria_incertae_sedis	nr_Bacteria_candidate_phyla	p_Candidatus_Aminicenantes	nr_unclassified_Aminicenantes	s_Candidatus_Aminicenantes_bacterium
3.2045	nr_cellular_organisms	d_Bacteria	nr_Bacteria_incertae_sedis	nr_Bacteria_candidate_phyla	p_Candidatus_Aminicenantes	nr_unclassified_Aminicenantes	s_Candidatus_Aminicenantes_bacterium
4.1157	nr_cellular_organisms	d_Archaea	nr_Asgard_group	p_Candidatus_Lokiarchaeota
3.9498	nr_cellular_organisms	d_Bacteria	nr_Bacteria_incertae_sedis	nr_Bacteria_candidate_phyla	p_Candidatus_Sumerlaeota	nr_unclassified_Candidatus_Sumerlaeota	s_candidate_division_BRC1_bacterium_SM23_51
0.0404	nr_cellular_organisms	d_Bacteria
2.8072	nr_cellular_organisms	d_Archaea	nr_Asgard_group	p_Candidatus_Heimdallarchaeota	s_Candidatus_Heimdallarchaeota_archaeon
5.2589	nr_cellular_organisms
2	nr_cellular_organisms	d_Bacteria
5.1974	nr_cellular_organisms	d_Bacteria
5.1974	nr_cellular_organisms	d_Bacteria
23.4233	nr_cellular_organisms	d_Archaea
3.569
6.0674	nr_cellular_organisms	d_Bacteria
2.4583	nr_cellular_organisms
5.6649	nr_cellular_organisms	d_Bacteria
6.305	nr_cellular_organisms
2.4583	nr_cellular_organisms
2.5846	nr_cellular_organisms	d_Bacteria
2.9202	nr_cellular_organisms
0.0361	nr_cellular_organisms	d_Bacteria
6.0809	nr_cellular_organisms	d_Bacteria
10.2379	nr_cellular_organisms	d_Bacteria
2.5186	nr_cellular_organisms	d_Bacteria
31.8118	nr_cellular_organisms
4.088	nr_cellular_organisms	d_Bacteria
2.1491	nr_cellular_organisms	d_Bacteria
3.2075	nr_cellular_organisms	d_Bacteria
4.0036	nr_cellular_organisms
2.8054	nr_cellular_organisms	d_Archaea	nr_Asgard_group	p_Candidatus_Heimdallarchaeota	s_Candidatus_Heimdallarchaeota_archaeon_AB_125
3.2075	nr_cellular_organisms	d_Bacteria
4.1005	nr_cellular_organisms	d_Bacteria
4.119	nr_cellular_organisms
6.8724	nr_cellular_organisms
2.4079
4.5726	nr_cellular_organisms	d_Bacteria
12.2065	nr_cellular_organisms
3.392	nr_cellular_organisms	d_Bacteria
12.2065	nr_cellular_organisms
7.9264	nr_cellular_organisms	d_Archaea	p_Euryarchaeota	c_Hadesarchaea	nr_unclassified_Hadesarchaea
7.9264	nr_cellular_organisms	d_Bacteria	nr_Terrabacteria_group	p_Chloroflexi
7.9264	nr_cellular_organisms	d_Bacteria
0.131	nr_cellular_organisms	d_Bacteria	p_Proteobacteria
0.131	nr_cellular_organisms	d_Bacteria	p_Proteobacteria	c_Alphaproteobacteria	o_Hyphomicrobiales	f_Hyphomicrobiaceae	g_Hyphomicrobium
18.5966	nr_cellular_organisms	d_Bacteria	nr_Terrabacteria_group	p_Chloroflexi
8.0248	nr_cellular_organisms
8.0248	nr_cellular_organisms
18.5966	nr_cellular_organisms	d_Bacteria	nr_Terrabacteria_group	p_Chloroflexi
22.0326	nr_cellular_organisms	d_Bacteria
3.1504	nr_cellular_organisms	d_Bacteria	nr_Terrabacteria_group	p_Chloroflexi
1.2806	nr_cellular_organisms
6.1434	nr_cellular_organisms	d_Bacteria	nr_Terrabacteria_group	p_Chloroflexi
2.4557	nr_cellular_organisms
9.7668	nr_cellular_organisms
4.753	nr_cellular_organisms	d_Bacteria
3.4949	nr_cellular_organisms	d_Bacteria
4.5752	nr_cellular_organisms	d_Bacteria
5.8937
2.684	nr_cellular_organisms	d_Bacteria
6.3279
2.7129	nr_cellular_organisms
18.1904	nr_cellular_organisms	d_Bacteria	nr_PVC_group
1.7295	nr_cellular_organisms	d_Bacteria	nr_PVC_group	p_Planctomycetes	c_Phycisphaerae	nr_unclassified_Phycisphaerae	s_Phycisphaerae_bacterium_SM1_79
10.389	nr_cellular_organisms	d_Bacteria
2.6488	nr_cellular_organisms	d_Bacteria	nr_Terrabacteria_group	p_Chloroflexi
3.9226	nr_cellular_organisms
2.5711	nr_cellular_organisms	d_Bacteria
2	nr_cellular_organisms	d_Bacteria
4.323	nr_cellular_organisms	d_Bacteria
2.5711	nr_cellular_organisms	d_Bacteria	nr_Terrabacteria_group
6.4025	nr_cellular_organisms	d_Bacteria
3.4249	nr_cellular_organisms	d_Bacteria	p_Proteobacteria
7.701	nr_cellular_organisms	d_Bacteria	nr_Terrabacteria_group	p_Actinobacteria	c_Actinomycetia	o_Corynebacteriales	f_Mycobacteriaceae
3.0615	nr_cellular_organisms
6.8453	nr_cellular_organisms	d_Bacteria
6.8453	nr_cellular_organisms	d_Bacteria	nr_Bacteria_incertae_sedis	nr_Bacteria_candidate_phyla
20.0808	nr_cellular_organisms	d_Bacteria
9.0256	nr_cellular_organisms	d_Bacteria
10.1341	nr_cellular_organisms	d_Archaea	nr_Asgard_group	p_Candidatus_Lokiarchaeota
5.5686	nr_cellular_organisms	d_Bacteria
12.5556	nr_cellular_organisms	d_Bacteria
1.1107	nr_cellular_organisms
5.9008	nr_cellular_organisms	d_Archaea	nr_TACK_group	p_Candidatus_Bathyarchaeota	nr_unclassified_Candidatus_Bathyarchaeota	s_Candidatus_Bathyarchaeota_archaeon
6.2432	nr_cellular_organisms	d_Bacteria	nr_Terrabacteria_group	p_Chloroflexi
7.4209	nr_cellular_organisms
6.2432	nr_cellular_organisms	d_Bacteria	nr_Terrabacteria_group	p_Chloroflexi	c_Dehalococcoidia	nr_unclassified_Dehalococcoidia
0.4819	nr_cellular_organisms	d_Bacteria	p_Proteobacteria	c_Alphaproteobacteria	o_Hyphomicrobiales	f_Bradyrhizobiaceae	g_Bradyrhizobium
1.7965	nr_cellular_organisms	d_Bacteria	nr_Terrabacteria_group	p_Chloroflexi	c_Anaerolineae	o_Anaerolineales	nr_unclassified_Anaerolineales	s_Anaerolineales_bacterium
4.4567	nr_cellular_organisms	d_Bacteria
1.2982	nr_cellular_organisms	d_Bacteria
11.1327	nr_cellular_organisms	d_Bacteria	p_Proteobacteria
1.2977	nr_cellular_organisms	d_Bacteria
23.5767	nr_cellular_organisms	d_Bacteria
6.9383	nr_cellular_organisms	d_Bacteria
23.5767	nr_cellular_organisms	d_Bacteria
4.7863	nr_cellular_organisms	d_Bacteria	nr_Terrabacteria_group	p_Chloroflexi
12.7169	nr_cellular_organisms	d_Archaea	nr_TACK_group	p_Candidatus_Bathyarchaeota	nr_unclassified_Candidatus_Bathyarchaeota
20.8307	nr_cellular_organisms
16.5957	nr_cellular_organisms	d_Bacteria
5.6858	nr_cellular_organisms	d_Archaea	nr_Asgard_group	p_Candidatus_Lokiarchaeota
5.6858	nr_cellular_organisms	d_Archaea	nr_Asgard_group	p_Candidatus_Lokiarchaeota
6.3042	nr_cellular_organisms
1.596	nr_cellular_organisms	d_Bacteria
2.6327	nr_cellular_organisms
7.5911	nr_cellular_organisms	d_Archaea	nr_Asgard_group	p_Candidatus_Lokiarchaeota
12.4382	nr_cellular_organisms	d_Bacteria
2.9421	nr_cellular_organisms	d_Bacteria	p_Proteobacteria	c_Alphaproteobacteria
1.719	nr_cellular_organisms	d_Bacteria
4.9714	nr_cellular_organisms	d_Bacteria	nr_Terrabacteria_group	p_Firmicutes
2.1412	nr_cellular_organisms	d_Eukaryota	nr_Opisthokonta	nr_Metazoa	nr_Eumetazoa	nr_Bilateria
2.5756	nr_cellular_organisms	d_Bacteria	p_Proteobacteria	c_Alphaproteobacteria	o_Hyphomicrobiales	f_Methylobacteriaceae	g_Methylobacterium	nr_unclassified_Methylobacterium	s_Methylobacterium_sp._17Sr1-39
6.456
6.456	nr_cellular_organisms
6.456	nr_cellular_organisms
18.4768	nr_cellular_organisms
12.6812	nr_cellular_organisms
4.4249	nr_cellular_organisms	d_Bacteria
0.1875	nr_cellular_organisms	d_Bacteria	nr_Bacteria_incertae_sedis	nr_Bacteria_candidate_phyla
4.1736	nr_cellular_organisms
4.1736	nr_cellular_organisms
3	nr_cellular_organisms	d_Bacteria	nr_Terrabacteria_group	p_Chloroflexi
1.447	nr_cellular_organisms	d_Bacteria	nr_Terrabacteria_group	p_Chloroflexi
0.3545	d_Viruses	nr_Duplodnaviria	nr_Heunggongvirae	p_Uroviricota	c_Caudoviricetes	o_Caudovirales	f_Siphoviridae	nr_environmental_samples	s_uncultured_Mediterranean_phage_uvMED
3.1278	nr_cellular_organisms
4.6443	nr_cellular_organisms
3.2927	nr_cellular_organisms	d_Bacteria	p_Proteobacteria	nr_delta/epsilon_subdivisions	c_Deltaproteobacteria	o_Desulfobacterales	f_Desulfobacteraceae	nr_unclassified_Desulfobacteraceae	s_Desulfobacteraceae_bacterium
2.1616	nr_cellular_organisms	d_Bacteria
7.4985	nr_cellular_organisms
4.372	nr_cellular_organisms	d_Bacteria
2.3346	nr_cellular_organisms	d_Bacteria	nr_Terrabacteria_group
7.6128	nr_cellular_organisms
3.835	nr_cellular_organisms
9.4268	nr_cellular_organisms	d_Archaea	nr_Asgard_group	p_Candidatus_Lokiarchaeota	nr_unclassified_Lokiarchaeota
5.8473	nr_cellular_organisms	d_Bacteria
12.8068	nr_cellular_organisms	d_Bacteria
9.4268	nr_cellular_organisms	d_Archaea
5.5455	nr_cellular_organisms	d_Bacteria
5.5455	nr_cellular_organisms	d_Bacteria
1.8324	nr_cellular_organisms	d_Eukaryota	nr_Viridiplantae
3.9691	nr_cellular_organisms	d_Bacteria	nr_PVC_group	p_Planctomycetes	c_Candidatus_Brocadiia	o_Candidatus_Brocadiales	f_Candidatus_Scalinduaceae	g_Candidatus_Scalindua	nr_unclassified_Candidatus_Scalindua	s_Candidatus_Scalindua_sp._SCAELEC01
4.0942	nr_cellular_organisms	d_Bacteria
8.5668	nr_cellular_organisms
8.5668	nr_cellular_organisms
8.5668	nr_cellular_organisms	d_Archaea	nr_TACK_group	p_Candidatus_Bathyarchaeota	nr_unclassified_Candidatus_Bathyarchaeota
6.6829	nr_cellular_organisms
2.6135	nr_cellular_organisms	d_Bacteria	nr_PVC_group	p_Planctomycetes
6.4524	nr_cellular_organisms	d_Bacteria
3.6946	nr_cellular_organisms	d_Bacteria
2.5894	nr_cellular_organisms	d_Bacteria	nr_FCB_group	nr_Bacteroidetes/Chlorobi_group	p_Bacteroidetes
0.0022	nr_cellular_organisms	d_Bacteria	p_Proteobacteria	c_Alphaproteobacteria	o_Hyphomicrobiales
3.1761	nr_cellular_organisms	d_Bacteria
3.885	nr_cellular_organisms	d_Bacteria	nr_FCB_group
3.7345	nr_cellular_organisms	d_Bacteria	nr_PVC_group	p_Candidatus_Abyssubacteria	s_Candidatus_Abyssubacteria_bacterium_SURF_5
2.2969	nr_cellular_organisms	d_Bacteria
4.5166	nr_cellular_organisms	d_Archaea
20.6754	nr_cellular_organisms	d_Bacteria	nr_Terrabacteria_group	p_Chloroflexi
6.2816	nr_cellular_organisms	d_Bacteria	nr_Terrabacteria_group	p_Actinobacteria	c_Actinomycetia	o_Corynebacteriales	f_Mycobacteriaceae
4.2778	nr_cellular_organisms	d_Archaea	nr_Asgard_group	p_Candidatus_Thorarchaeota
4.3725	nr_cellular_organisms	d_Bacteria
0.2415	nr_cellular_organisms	d_Bacteria
3.8264	nr_cellular_organisms	d_Bacteria
3.8264	nr_cellular_organisms	d_Bacteria
3.4682	nr_cellular_organisms	d_Bacteria	p_Proteobacteria	c_Alphaproteobacteria	o_Hyphomicrobiales	f_Hyphomicrobiaceae	nr_unclassified_Hyphomicrobiaceae	s_Hyphomicrobiaceae_bacterium
6.5222	nr_cellular_organisms
10.0073	nr_cellular_organisms	d_Archaea	nr_TACK_group	p_Candidatus_Bathyarchaeota
10.0073	nr_cellular_organisms	d_Archaea	nr_TACK_group	p_Candidatus_Bathyarchaeota	nr_unclassified_Candidatus_Bathyarchaeota
2.5438	d_Viruses	nr_environmental_samples	s_uncultured_virus
3.3956	nr_cellular_organisms	d_Bacteria	p_Proteobacteria	c_Gammaproteobacteria
10.0073	nr_cellular_organisms	d_Archaea	nr_TACK_group
15.5822	nr_cellular_organisms
4.607	nr_cellular_organisms	d_Bacteria
7.4349	nr_cellular_organisms
6.5449	nr_cellular_organisms
6.5449	nr_cellular_organisms
7.7815	nr_cellular_organisms	d_Bacteria
2.7004
14.37	nr_cellular_organisms	d_Bacteria	p_Proteobacteria
14.37	nr_cellular_organisms	d_Bacteria	p_Proteobacteria
14.37	nr_cellular_organisms	d_Bacteria	p_Proteobacteria
14.37	nr_cellular_organisms	d_Bacteria	p_Proteobacteria	c_Alphaproteobacteria
14.37	nr_cellular_organisms	d_Bacteria	p_Proteobacteria
26.3326	nr_cellular_organisms
3.9684	nr_cellular_organisms	d_Bacteria	nr_Terrabacteria_group	p_Chloroflexi
2	d_Viruses	nr_Varidnaviria	nr_Bamfordvirae	p_Nucleocytoviricota	c_Megaviricetes	o_Algavirales	f_Phycodnaviridae	g_Prymnesiovirus	nr_unclassified_Prymnesiovirus
14.0394	nr_cellular_organisms
14.0394	nr_cellular_organisms
9.1939	nr_cellular_organisms	d_Bacteria	nr_Terrabacteria_group
3.6284	nr_cellular_organisms
1.7292	nr_cellular_organisms	d_Bacteria
2.3807	nr_cellular_organisms	d_Bacteria
3.9865	nr_cellular_organisms
3.9865	nr_cellular_organisms
23.6689	nr_cellular_organisms	d_Bacteria
7.2	nr_cellular_organisms
5.7909	nr_cellular_organisms
5.7909	nr_cellular_organisms	d_Bacteria	p_Proteobacteria	nr_delta/epsilon_subdivisions	c_Deltaproteobacteria
4.3543	nr_cellular_organisms	d_Bacteria
2.7677	nr_cellular_organisms	d_Archaea	nr_Asgard_group	p_Candidatus_Lokiarchaeota	nr_unclassified_Lokiarchaeota	s_Candidatus_Lokiarchaeota_archaeon
3.9074	nr_cellular_organisms
9.6758	nr_cellular_organisms	d_Bacteria
1.6813	nr_cellular_organisms	d_Bacteria
6.4328	nr_cellular_organisms	d_Bacteria
9.8974	nr_cellular_organisms
9.8974	nr_cellular_organisms
6.4328	nr_cellular_organisms	d_Bacteria
4.1521	nr_cellular_organisms
5.8989	nr_cellular_organisms	d_Bacteria	nr_Terrabacteria_group	p_Chloroflexi
5.2551	nr_cellular_organisms	d_Bacteria
4.5787	nr_cellular_organisms	d_Bacteria
2.604	nr_cellular_organisms	d_Eukaryota	nr_Viridiplantae	p_Streptophyta	nr_Streptophytina	nr_Embryophyta
2.614	nr_cellular_organisms	d_Archaea
2.9809	nr_cellular_organisms
4.5916	nr_cellular_organisms	d_Bacteria	nr_Terrabacteria_group	p_Chloroflexi
4.5916	nr_cellular_organisms	d_Bacteria
7.8309	nr_cellular_organisms	d_Bacteria
3.4353	nr_cellular_organisms	d_Archaea	p_Euryarchaeota	nr_unclassified_Euryarchaeota	s_Euryarchaeota_archaeon
1.7456	nr_cellular_organisms	d_Bacteria	nr_Terrabacteria_group	p_Actinobacteria
5.5698	nr_cellular_organisms	d_Bacteria
6.8537	nr_cellular_organisms	d_Bacteria	nr_Terrabacteria_group	p_Chloroflexi	c_Dehalococcoidia
6.1709	nr_cellular_organisms	d_Bacteria
5.5864	nr_cellular_organisms
11.1099
7.671	nr_cellular_organisms	d_Bacteria
4.069	nr_cellular_organisms
38.2735	nr_cellular_organisms	d_Bacteria
0.4352	nr_cellular_organisms	d_Bacteria
6.3929	nr_cellular_organisms	d_Bacteria	nr_Terrabacteria_group	p_Actinobacteria	c_Actinomycetia
1	nr_cellular_organisms
5.3539	nr_cellular_organisms	d_Bacteria	nr_Terrabacteria_group	p_Chloroflexi	c_Dehalococcoidia
5.0228	nr_cellular_organisms
3.7419	nr_cellular_organisms	d_Bacteria
5.0228	nr_cellular_organisms	d_Archaea
3.5593	nr_cellular_organisms	d_Bacteria
4.8987	nr_cellular_organisms	d_Bacteria
0.0496	nr_cellular_organisms	d_Bacteria	nr_Terrabacteria_group	p_Actinobacteria
2.4012	nr_cellular_organisms	d_Bacteria
3.2963	nr_cellular_organisms
3.2306	nr_cellular_organisms	d_Bacteria
2.8935	nr_cellular_organisms	d_Bacteria	nr_Terrabacteria_group	p_Chloroflexi
7.3071	nr_cellular_organisms
2.6688	nr_cellular_organisms	d_Bacteria
4.6739	nr_cellular_organisms	d_Bacteria
1.4566	nr_cellular_organisms	d_Bacteria
5.4097	nr_cellular_organisms	d_Bacteria
3.2554	nr_cellular_organisms	d_Bacteria	nr_Terrabacteria_group
3.2554	nr_cellular_organisms	d_Bacteria
3.2554	nr_cellular_organisms	d_Bacteria	nr_Terrabacteria_group
4.6795	nr_cellular_organisms	d_Bacteria
4.8712	nr_cellular_organisms
4.8712	nr_cellular_organisms
4.2222	nr_cellular_organisms	d_Bacteria
3.4032	nr_cellular_organisms	d_Bacteria	nr_Terrabacteria_group	p_Chloroflexi
0.4657	nr_cellular_organisms	d_Bacteria	nr_Terrabacteria_group	p_Actinobacteria	c_Actinomycetia	o_Corynebacteriales	f_Mycobacteriaceae
0.1875	nr_cellular_organisms	d_Bacteria
3.6341	nr_cellular_organisms	d_Bacteria
8.2907	nr_cellular_organisms	d_Bacteria
8.2907	nr_cellular_organisms	d_Bacteria
9.581	nr_cellular_organisms	d_Bacteria
9.581	nr_cellular_organisms
1.5505	nr_cellular_organisms
2	nr_cellular_organisms	d_Eukaryota
7.6233	nr_cellular_organisms
4.9511	nr_cellular_organisms	d_Archaea	nr_TACK_group
7.8062	nr_cellular_organisms	d_Bacteria
1.5159	nr_cellular_organisms
3.5649	nr_cellular_organisms	d_Bacteria
4.3934	nr_cellular_organisms	d_Bacteria	nr_PVC_group	p_Candidatus_Omnitrophica	nr_unclassified_Candidatus_Omnitrophica	s_Candidatus_Omnitrophica_bacterium
7.2203	nr_cellular_organisms	d_Bacteria	nr_Terrabacteria_group	p_Chloroflexi
2.4261	nr_cellular_organisms	d_Bacteria	p_Proteobacteria	c_Alphaproteobacteria	o_Hyphomicrobiales	f_Methylocystaceae	nr_unclassified_Methylocystaceae	s_Methylocystaceae_bacterium
5.867	nr_cellular_organisms	d_Archaea
1.6307	nr_cellular_organisms	d_Archaea	nr_TACK_group
6.6435	nr_cellular_organisms	d_Bacteria
7.5209	nr_cellular_organisms
0.0531	nr_cellular_organisms	d_Bacteria
0.0531	nr_cellular_organisms	d_Bacteria	p_Proteobacteria	nr_delta/epsilon_subdivisions	c_Deltaproteobacteria	o_Desulfobacterales	f_Desulfobacteraceae	nr_unclassified_Desulfobacteraceae	s_Desulfobacteraceae_bacterium
2.6501	nr_cellular_organisms	d_Bacteria	p_Proteobacteria
2.6501	nr_cellular_organisms	d_Bacteria	p_Proteobacteria	c_Betaproteobacteria	o_Nitrosomonadales	f_Nitrosomonadaceae
5.7464	nr_cellular_organisms
5.7464	nr_cellular_organisms	d_Bacteria
3.1047	nr_cellular_organisms
6.72	nr_cellular_organisms	d_Bacteria
3.0607	nr_cellular_organisms	d_Bacteria
2	nr_cellular_organisms	d_Bacteria
7.5553	nr_cellular_organisms	d_Bacteria
5.2653	nr_cellular_organisms
5.7844	nr_cellular_organisms	d_Bacteria	nr_PVC_group	p_Planctomycetes
5.6105	nr_cellular_organisms
3.3204	nr_cellular_organisms	d_Bacteria
0.0144	nr_cellular_organisms	d_Bacteria	nr_Terrabacteria_group
2.563	nr_cellular_organisms	d_Bacteria
10.3603	nr_cellular_organisms	d_Bacteria
5.3877	nr_cellular_organisms	d_Bacteria
4.6771	nr_cellular_organisms	d_Bacteria	nr_Bacteria_incertae_sedis	nr_Bacteria_candidate_phyla	p_Candidatus_Aerophobetes	nr_unclassified_Aerophobetes	s_Candidatus_Aerophobetes_bacterium
2.6863	nr_cellular_organisms
2.5051	nr_cellular_organisms	d_Bacteria
4.3066	nr_cellular_organisms
2	nr_cellular_organisms
2.3195	nr_cellular_organisms	d_Bacteria
14.1036	nr_cellular_organisms	d_Bacteria	p_Proteobacteria
14.1036	nr_cellular_organisms	d_Bacteria
14.1036	nr_cellular_organisms	d_Bacteria	p_Proteobacteria
14.1036	nr_cellular_organisms	d_Bacteria	p_Proteobacteria	c_Alphaproteobacteria
14.1036	nr_cellular_organisms	d_Bacteria
14.1036	nr_cellular_organisms	d_Bacteria	p_Proteobacteria
14.1036	nr_cellular_organisms	d_Bacteria	p_Proteobacteria
4.6335	nr_cellular_organisms	d_Bacteria	p_Proteobacteria	c_Gammaproteobacteria
14.1036	nr_cellular_organisms	d_Bacteria	p_Proteobacteria
4.1378	nr_cellular_organisms	d_Bacteria	nr_Terrabacteria_group	p_Chloroflexi
9.7909	nr_cellular_organisms
2.3681	nr_cellular_organisms	d_Bacteria
4.792	nr_cellular_organisms
5.3286	nr_cellular_organisms	d_Bacteria	nr_Terrabacteria_group	p_Chloroflexi
8.6332	nr_cellular_organisms
8.6332	nr_cellular_organisms
4.5522	nr_cellular_organisms	d_Bacteria	nr_Terrabacteria_group	p_Actinobacteria	c_Actinomycetia	o_Corynebacteriales	f_Mycobacteriaceae
7.3942	nr_cellular_organisms	d_Bacteria
2.2923	nr_cellular_organisms	d_Bacteria
0.1458	nr_cellular_organisms	d_Bacteria	p_Proteobacteria	c_Gammaproteobacteria	o_Xanthomonadales
0.1036	nr_cellular_organisms	d_Bacteria	p_Proteobacteria	c_Betaproteobacteria	o_Burkholderiales	f_Burkholderiaceae
0.215	nr_cellular_organisms	d_Bacteria	p_Proteobacteria	c_Alphaproteobacteria
2	nr_cellular_organisms	d_Bacteria	nr_Terrabacteria_group	nr_Cyanobacteria/Melainabacteria_group	p_Cyanobacteria
3.2073	nr_cellular_organisms	d_Bacteria	nr_PVC_group
2.5993	nr_cellular_organisms	d_Bacteria
0.215	nr_cellular_organisms	d_Bacteria
2.1929	nr_cellular_organisms
0.215	nr_cellular_organisms	d_Bacteria	p_Proteobacteria
0.215	nr_cellular_organisms	d_Bacteria	p_Proteobacteria	c_Alphaproteobacteria
0.215	nr_cellular_organisms	d_Bacteria	p_Proteobacteria	c_Alphaproteobacteria	o_Rhodospirillales
0.215	nr_cellular_organisms	d_Bacteria	p_Proteobacteria	c_Alphaproteobacteria
0.215	nr_cellular_organisms
3	nr_cellular_organisms	d_Bacteria
9.2203	nr_cellular_organisms	d_Bacteria	nr_Terrabacteria_group	p_Actinobacteria	c_Actinomycetia	o_Corynebacteriales	f_Nocardiaceae	g_Rhodococcus	s_Rhodococcus_phenolicus
2	nr_cellular_organisms	d_Bacteria
0.4269	nr_cellular_organisms	d_Bacteria
14.4183	nr_cellular_organisms	d_Bacteria	nr_Terrabacteria_group	p_Chloroflexi
4.75	nr_cellular_organisms	d_Bacteria	nr_Terrabacteria_group	p_Chloroflexi
8.2904	nr_cellular_organisms	d_Bacteria
1	nr_cellular_organisms	d_Bacteria	nr_Terrabacteria_group	p_Chloroflexi
3.8864	nr_cellular_organisms	d_Bacteria
15.2682	nr_cellular_organisms	d_Bacteria	nr_Terrabacteria_group	p_Chloroflexi
3.5714	nr_cellular_organisms	d_Bacteria
3.5714	nr_cellular_organisms	d_Bacteria
15.2682	nr_cellular_organisms	d_Bacteria	nr_Terrabacteria_group	p_Chloroflexi
3.9016	nr_cellular_organisms	d_Bacteria
4.7763	nr_cellular_organisms	d_Bacteria
8.191	nr_cellular_organisms	d_Bacteria
20.2112	nr_cellular_organisms	d_Bacteria
2.041	nr_cellular_organisms	d_Bacteria	nr_Terrabacteria_group
2.135	nr_cellular_organisms	d_Bacteria	nr_Terrabacteria_group	p_Actinobacteria	c_Actinomycetia	o_Corynebacteriales	f_Mycobacteriaceae	g_Mycobacterium
3.1631	nr_cellular_organisms	d_Bacteria
2.4265	nr_cellular_organisms	d_Archaea	p_Euryarchaeota
2.7971	nr_cellular_organisms	d_Archaea
6.424	nr_cellular_organisms	d_Bacteria	nr_PVC_group	p_Planctomycetes
3.5252	nr_cellular_organisms	d_Bacteria	nr_PVC_group	p_Planctomycetes	nr_unclassified_Planctomycetes
6.3191	nr_cellular_organisms	d_Bacteria	nr_Terrabacteria_group	p_Chloroflexi
6.3191
5.7678	nr_cellular_organisms	d_Bacteria
0.3852
0.3852
0.3852	nr_cellular_organisms
0.3852
0.3852	nr_cellular_organisms	d_Bacteria
0.3852	nr_cellular_organisms	d_Bacteria	nr_Bacteria_incertae_sedis	nr_Bacteria_candidate_phyla	nr_Patescibacteria_group	nr_Parcubacteria_group	p_Candidatus_Nealsonbacteria	s_Candidatus_Nealsonbacteria_bacterium
1.5385	nr_cellular_organisms	d_Bacteria
2	nr_cellular_organisms	d_Archaea
0.3852	nr_cellular_organisms	d_Bacteria
8.9825	nr_cellular_organisms
6.424	nr_cellular_organisms	d_Bacteria
2.3036
7.2185	nr_cellular_organisms
3.3417	nr_cellular_organisms	d_Bacteria
3.295	nr_cellular_organisms	d_Bacteria	nr_Terrabacteria_group	p_Actinobacteria	c_Actinomycetia	o_Corynebacteriales	f_Mycobacteriaceae	g_Mycobacterium
1	nr_cellular_organisms	d_Bacteria	p_Proteobacteria
7.5778	nr_cellular_organisms
3.0052	nr_cellular_organisms	d_Bacteria
3.0052	nr_cellular_organisms	d_Bacteria
7.5215	nr_cellular_organisms	d_Bacteria	nr_Terrabacteria_group	p_Chloroflexi
9.9231	nr_cellular_organisms	d_Bacteria	nr_Terrabacteria_group	p_Chloroflexi
4.9303	nr_cellular_organisms	d_Bacteria
4.9165	nr_cellular_organisms
2	nr_cellular_organisms	d_Bacteria	p_Proteobacteria
4.8925	nr_cellular_organisms	d_Bacteria
12.4488	nr_cellular_organisms
4.8925	nr_cellular_organisms	d_Bacteria	nr_Terrabacteria_group	p_Firmicutes	c_Bacilli	o_Bacillales	f_Bacillaceae
1.9319	nr_cellular_organisms	d_Bacteria
4.517	nr_cellular_organisms	d_Bacteria
5.803	nr_cellular_organisms	d_Archaea	p_Euryarchaeota
24.5256	nr_cellular_organisms	d_Bacteria
10.2913	nr_cellular_organisms	d_Archaea	nr_Asgard_group	p_Candidatus_Lokiarchaeota	nr_unclassified_Lokiarchaeota	s_Candidatus_Lokiarchaeota_archaeon_Loki_b31
2.8774	nr_cellular_organisms	d_Bacteria
13.4895	nr_cellular_organisms	d_Bacteria
3.2984	nr_cellular_organisms	d_Bacteria	p_Proteobacteria
2.5632	nr_cellular_organisms	d_Bacteria
3.5017	nr_cellular_organisms	d_Bacteria
1.7962	nr_cellular_organisms	d_Bacteria	nr_PVC_group	p_Planctomycetes	nr_unclassified_Planctomycetes	s_Planctomycetes_bacterium
3	nr_cellular_organisms	d_Bacteria	nr_unclassified_Bacteria	s_bacterium_(candidate_division_B38)_B3_B38
6.2695	nr_cellular_organisms	d_Archaea
6.2695	nr_cellular_organisms	d_Archaea	p_Candidatus_Thermoplasmatota	c_Thermoplasmata
3.1008	nr_cellular_organisms	d_Bacteria
1.5615	nr_cellular_organisms	d_Bacteria
8.4924	nr_cellular_organisms	d_Bacteria
2.6697	nr_cellular_organisms	d_Bacteria	nr_PVC_group	p_Planctomycetes	c_Planctomycetia
1	nr_cellular_organisms	d_Bacteria
2.375	nr_cellular_organisms	d_Archaea	nr_TACK_group	p_Candidatus_Bathyarchaeota	nr_unclassified_Candidatus_Bathyarchaeota
2.6697	nr_cellular_organisms	d_Bacteria	nr_PVC_group	p_Planctomycetes	c_Planctomycetia	o_Planctomycetales	f_Planctomycetaceae	nr_unclassified_Planctomycetaceae	s_Planctomycetaceae_bacterium_TMED10
6.7939	nr_cellular_organisms	d_Bacteria	nr_Terrabacteria_group	p_Chloroflexi
2.4832	nr_cellular_organisms	d_Bacteria	nr_Terrabacteria_group	p_Chloroflexi
2.4832	nr_cellular_organisms	d_Bacteria	nr_Terrabacteria_group	p_Chloroflexi
5.9331	nr_cellular_organisms
11.2082	nr_cellular_organisms	d_Bacteria
2.4267	nr_cellular_organisms
1.8618	nr_cellular_organisms	d_Bacteria	nr_Terrabacteria_group
3.9422	nr_cellular_organisms	d_Bacteria
3.9422	nr_cellular_organisms	d_Bacteria
1	nr_cellular_organisms	d_Bacteria	p_Proteobacteria	c_Alphaproteobacteria	o_Hyphomicrobiales	f_Bradyrhizobiaceae
4.2294	nr_cellular_organisms	d_Bacteria	nr_Terrabacteria_group	p_Chloroflexi	c_Dehalococcoidia	nr_unclassified_Dehalococcoidia	s_Dehalococcoidia_bacterium_CG2_30_46_19
4.2294	nr_cellular_organisms	d_Bacteria
12.6009	nr_cellular_organisms	d_Bacteria	nr_Terrabacteria_group	p_Chloroflexi
13.1569	nr_cellular_organisms
5.0978	nr_cellular_organisms	d_Archaea	nr_Asgard_group	p_Candidatus_Lokiarchaeota
3.1633	nr_cellular_organisms	d_Bacteria	nr_Terrabacteria_group	p_Chloroflexi	c_Dehalococcoidia
3.6012	nr_cellular_organisms	d_Bacteria
5.0978	nr_cellular_organisms	d_Archaea	nr_Asgard_group	p_Candidatus_Lokiarchaeota
5.8732	nr_cellular_organisms	d_Bacteria
5.4688	nr_cellular_organisms	d_Bacteria
5.4688	nr_cellular_organisms	d_Bacteria
1.9888	nr_cellular_organisms	d_Bacteria	p_Proteobacteria
8.2594	nr_cellular_organisms	d_Bacteria
4.9938	nr_cellular_organisms
1.8429	nr_cellular_organisms	d_Bacteria
3.475
3.1558	nr_cellular_organisms	d_Bacteria	p_Proteobacteria	c_Gammaproteobacteria	o_Legionellales	f_Legionellaceae	g_Legionella	s_Legionella_pneumophila
0.8115	nr_cellular_organisms
3.5584	nr_cellular_organisms	d_Bacteria	nr_Terrabacteria_group	p_Chloroflexi
1.9914	nr_cellular_organisms	d_Bacteria
1.9914	nr_cellular_organisms	d_Bacteria
2.9364	nr_cellular_organisms	d_Bacteria	nr_FCB_group	nr_Bacteroidetes/Chlorobi_group	p_Bacteroidetes	c_Flavobacteriia	o_Flavobacteriales	nr_unclassified_Flavobacteriales	s_Flavobacteriales_bacterium_TMED228
3.2121	nr_cellular_organisms	d_Bacteria	nr_Terrabacteria_group	p_Chloroflexi
4.4236	nr_cellular_organisms	d_Bacteria
4.0998	nr_cellular_organisms
4.0998	nr_cellular_organisms	d_Archaea	nr_TACK_group	p_Candidatus_Bathyarchaeota	nr_unclassified_Candidatus_Bathyarchaeota	s_Candidatus_Bathyarchaeota_archaeon
1.483	nr_cellular_organisms	d_Bacteria
3.5738	nr_cellular_organisms	d_Bacteria
10.4825	nr_cellular_organisms	d_Bacteria
10.4825	nr_cellular_organisms	d_Bacteria
10.4825	nr_cellular_organisms
2	nr_cellular_organisms	d_Bacteria	nr_PVC_group	p_Candidatus_Omnitrophica	nr_unclassified_Candidatus_Omnitrophica
2.8831	nr_cellular_organisms	d_Bacteria	nr_Terrabacteria_group	p_Chloroflexi
4.5455	nr_cellular_organisms
4.3777	nr_cellular_organisms	d_Bacteria
6.3699	nr_cellular_organisms	d_Bacteria
2.5057	nr_cellular_organisms	d_Bacteria	nr_Terrabacteria_group	p_Firmicutes	c_Clostridia	o_Eubacteriales	f_Clostridiaceae	g_Clostridium	nr_environmental_samples	s_Clostridium_sp._CAG:169
4.3981	nr_cellular_organisms	d_Bacteria	p_Proteobacteria	nr_delta/epsilon_subdivisions	c_Deltaproteobacteria	nr_unclassified_Deltaproteobacteria	s_Deltaproteobacteria_bacterium_HGW-Deltaproteobacteria-13
17.9738	nr_cellular_organisms	d_Bacteria	nr_Terrabacteria_group	p_Chloroflexi
7.044	nr_cellular_organisms	d_Bacteria	p_Proteobacteria	c_Alphaproteobacteria	o_Hyphomicrobiales
3.7147	nr_cellular_organisms
2.4816	nr_cellular_organisms	d_Bacteria
2	nr_cellular_organisms
15.9703	nr_cellular_organisms	d_Bacteria
3.4554	nr_cellular_organisms	d_Archaea	nr_DPANN_group	nr_Candidatus_Pacearchaeota	s_Candidatus_Pacearchaeota_archaeon_RBG_16_35_8
3.6875	nr_cellular_organisms	d_Bacteria
2.4948	nr_cellular_organisms	d_Bacteria	nr_Terrabacteria_group
12.7653	nr_cellular_organisms
12.7653	nr_cellular_organisms
2.4948	nr_cellular_organisms	d_Bacteria	nr_Terrabacteria_group
4.179	nr_cellular_organisms	d_Archaea	nr_TACK_group	p_Candidatus_Bathyarchaeota	nr_unclassified_Candidatus_Bathyarchaeota
8.8753	nr_cellular_organisms	d_Bacteria
3.0511	nr_cellular_organisms
5.7746	nr_cellular_organisms	d_Bacteria
5.7746	nr_cellular_organisms	d_Bacteria
4.179	nr_cellular_organisms	d_Archaea
9.1246	nr_cellular_organisms	d_Bacteria	nr_PVC_group	p_Planctomycetes	nr_unclassified_Planctomycetes	s_Planctomycetes_bacterium_RBG_13_63_9
2.3694	nr_cellular_organisms	d_Archaea
0.0097	nr_cellular_organisms	d_Bacteria
3.3936	nr_cellular_organisms	d_Bacteria	p_Proteobacteria	c_Gammaproteobacteria	o_Legionellales	f_Coxiellaceae	g_Coxiella	nr_unclassified_Coxiella_(in:_Bacteria)	s_Coxiella_sp._DG_40
2.6636	nr_cellular_organisms
2.6282	nr_cellular_organisms	d_Bacteria	nr_Bacteria_incertae_sedis	nr_Bacteria_candidate_phyla	nr_Patescibacteria_group	nr_Parcubacteria_group
0.362	nr_cellular_organisms	d_Bacteria	nr_Terrabacteria_group	p_Actinobacteria	c_Actinomycetia	o_Micrococcales	f_Micrococcaceae	g_Micrococcus
0.0347	nr_cellular_organisms	d_Bacteria	p_Proteobacteria	c_Alphaproteobacteria	o_Hyphomicrobiales	f_Bradyrhizobiaceae	g_Bradyrhizobium
0.362	nr_cellular_organisms	d_Bacteria
0.362	nr_cellular_organisms	d_Bacteria	nr_Terrabacteria_group
0.0347	nr_cellular_organisms	d_Bacteria	p_Proteobacteria	c_Alphaproteobacteria	o_Hyphomicrobiales	f_Bradyrhizobiaceae	g_Bradyrhizobium
13.7923	nr_cellular_organisms	d_Bacteria
0.0818	nr_cellular_organisms	d_Bacteria	p_Proteobacteria	c_Betaproteobacteria	o_Burkholderiales	f_Burkholderiaceae	g_Ralstonia
0.0818	nr_cellular_organisms	d_Bacteria	p_Proteobacteria	c_Betaproteobacteria	o_Burkholderiales	f_Burkholderiaceae	g_Ralstonia
2
9.2941	nr_cellular_organisms	d_Archaea	nr_TACK_group	p_Candidatus_Bathyarchaeota	nr_unclassified_Candidatus_Bathyarchaeota
5.5701	nr_cellular_organisms	d_Bacteria
5.5701	nr_cellular_organisms	d_Bacteria
5.5701	nr_cellular_organisms	d_Bacteria
6.6755	nr_cellular_organisms
3.2519	nr_cellular_organisms	d_Bacteria
3.4972	nr_cellular_organisms	d_Bacteria
5.5701	nr_cellular_organisms	d_Bacteria
2.4017	nr_cellular_organisms	d_Archaea	p_Euryarchaeota	nr_Stenosarchaea_group	c_Methanomicrobia	o_Methanomicrobiales
3.9793	nr_cellular_organisms	d_Archaea	nr_Asgard_group	p_Candidatus_Lokiarchaeota	nr_unclassified_Lokiarchaeota
2.4017	nr_cellular_organisms	d_Archaea	p_Euryarchaeota	nr_Stenosarchaea_group	c_Methanomicrobia	o_Methanomicrobiales
5.698
1.3462	nr_cellular_organisms	d_Archaea
1.5554
2.6415	nr_cellular_organisms	d_Bacteria
7.1446	nr_cellular_organisms	d_Archaea
7.1446	nr_cellular_organisms	d_Archaea	nr_TACK_group	p_Candidatus_Bathyarchaeota	nr_unclassified_Candidatus_Bathyarchaeota	s_Candidatus_Bathyarchaeota_archaeon
7.1446	nr_cellular_organisms
7.1446	nr_cellular_organisms	d_Archaea	nr_TACK_group	p_Candidatus_Bathyarchaeota	nr_unclassified_Candidatus_Bathyarchaeota	s_Candidatus_Bathyarchaeota_archaeon
24.5184	nr_cellular_organisms
7.1446	nr_cellular_organisms
7.1446	nr_cellular_organisms
3.1899	nr_cellular_organisms	d_Bacteria
2.738	nr_cellular_organisms
0.1553	nr_cellular_organisms	d_Bacteria	p_Proteobacteria	c_Alphaproteobacteria
3.3645	nr_cellular_organisms
1	nr_cellular_organisms	d_Bacteria	p_Proteobacteria	c_Betaproteobacteria	o_Burkholderiales	f_Burkholderiaceae
6.2366	nr_cellular_organisms	d_Bacteria
0.1754	nr_cellular_organisms	d_Bacteria	nr_Terrabacteria_group	p_Actinobacteria	c_Actinomycetia	o_Corynebacteriales	f_Nocardiaceae	g_Rhodococcus
17.8899	nr_cellular_organisms
9.3481	nr_cellular_organisms	d_Bacteria
0.1754	nr_cellular_organisms	d_Bacteria	nr_Terrabacteria_group	p_Actinobacteria	c_Actinomycetia	o_Corynebacteriales	f_Nocardiaceae	g_Rhodococcus
0.1754	nr_cellular_organisms	d_Bacteria	nr_Terrabacteria_group	p_Actinobacteria	c_Actinomycetia	o_Corynebacteriales	f_Nocardiaceae	g_Rhodococcus
0.1754	nr_cellular_organisms	d_Bacteria	nr_Terrabacteria_group	p_Actinobacteria	c_Actinomycetia	o_Corynebacteriales	f_Nocardiaceae	g_Rhodococcus
4.577	nr_cellular_organisms
0.1754	nr_cellular_organisms	d_Bacteria	nr_Terrabacteria_group	p_Actinobacteria	c_Actinomycetia	o_Corynebacteriales	f_Nocardiaceae	g_Rhodococcus
0.1754	nr_cellular_organisms	d_Bacteria	nr_Terrabacteria_group	p_Actinobacteria	c_Actinomycetia	o_Corynebacteriales	f_Nocardiaceae	g_Rhodococcus
0.4608	nr_cellular_organisms	d_Bacteria	nr_PVC_group	p_Planctomycetes	c_Candidatus_Brocadiia	o_Candidatus_Brocadiales	f_Candidatus_Scalinduaceae	g_Candidatus_Scalindua	s_Candidatus_Scalindua_rubra
9.3012	nr_cellular_organisms	d_Bacteria	p_Proteobacteria	c_Gammaproteobacteria
8.4749	nr_cellular_organisms	d_Bacteria
5.4225	nr_cellular_organisms
2.5967	nr_cellular_organisms
2.4358	nr_cellular_organisms	d_Bacteria
1	nr_cellular_organisms
2.6343	nr_cellular_organisms	d_Bacteria	p_Spirochaetes	c_Spirochaetia	o_Spirochaetales
22.9937	nr_cellular_organisms	d_Bacteria
2.7814	nr_cellular_organisms	d_Bacteria
2.9474	nr_cellular_organisms	d_Bacteria
2.9381	nr_cellular_organisms	d_Bacteria
2.6778	nr_cellular_organisms	d_Bacteria
2.9381	nr_cellular_organisms	d_Bacteria
11.7964	nr_cellular_organisms
12.2576	nr_cellular_organisms	d_Bacteria	nr_Bacteria_incertae_sedis	nr_Bacteria_candidate_phyla	p_Candidatus_Aerophobetes	nr_unclassified_Aerophobetes
3.802	nr_cellular_organisms	d_Bacteria
2.8365	nr_cellular_organisms	d_Bacteria
8.1043	nr_cellular_organisms	d_Bacteria	p_Proteobacteria	nr_delta/epsilon_subdivisions	c_Deltaproteobacteria	o_Syntrophobacterales	f_Syntrophaceae	g_Desulfobacca	s_Desulfobacca_acetoxidans
1.5689	d_Viruses	nr_unclassified_viruses	nr_unclassified_DNA_viruses	nr_unclassified_dsDNA_viruses	f_Pithoviridae	s_Pithovirus_LCPAC304
8.1043	nr_cellular_organisms	d_Bacteria
2.8353	nr_cellular_organisms	d_Bacteria	nr_Terrabacteria_group	p_Chloroflexi
11.6399	nr_cellular_organisms
7.1563	nr_cellular_organisms	d_Bacteria	nr_Terrabacteria_group	p_Actinobacteria	c_Actinomycetia	o_Corynebacteriales	f_Mycobacteriaceae	g_Mycobacterium
0.2979	nr_cellular_organisms	d_Bacteria	p_Proteobacteria	c_Betaproteobacteria	o_Burkholderiales	f_Burkholderiaceae
0.2979	nr_cellular_organisms	d_Bacteria	p_Proteobacteria	c_Betaproteobacteria	o_Burkholderiales
5.7487	nr_cellular_organisms	d_Bacteria
9.5197	nr_cellular_organisms	d_Bacteria
10.4418	nr_cellular_organisms
11.8647	nr_cellular_organisms	d_Bacteria	nr_Terrabacteria_group	p_Chloroflexi	c_Dehalococcoidia	nr_unclassified_Dehalococcoidia
10.4418	nr_cellular_organisms
0.2979	nr_cellular_organisms	d_Bacteria	p_Proteobacteria	c_Betaproteobacteria	o_Burkholderiales	f_Burkholderiaceae
0.2979
0.2979	nr_cellular_organisms	d_Bacteria	p_Proteobacteria	c_Betaproteobacteria	o_Burkholderiales	f_Burkholderiaceae
0.2979	nr_cellular_organisms	d_Bacteria	p_Proteobacteria	c_Betaproteobacteria	o_Burkholderiales	f_Burkholderiaceae
0.2979	nr_cellular_organisms	d_Bacteria	p_Proteobacteria	c_Betaproteobacteria	o_Burkholderiales	f_Burkholderiaceae
0.2979	nr_cellular_organisms	d_Bacteria	p_Proteobacteria	c_Betaproteobacteria
0.2979	nr_cellular_organisms	d_Bacteria	p_Proteobacteria	c_Betaproteobacteria	o_Burkholderiales	f_Burkholderiaceae
0.2979	nr_cellular_organisms	d_Bacteria	p_Proteobacteria	c_Betaproteobacteria	o_Burkholderiales	f_Burkholderiaceae
2	nr_cellular_organisms	d_Bacteria
3.0395	nr_cellular_organisms	d_Bacteria	p_Proteobacteria
2.9461	nr_cellular_organisms	d_Bacteria
6.8526	nr_cellular_organisms	d_Bacteria	p_Proteobacteria	nr_delta/epsilon_subdivisions	c_Deltaproteobacteria
10.6935	nr_cellular_organisms	d_Bacteria	nr_Terrabacteria_group	p_Chloroflexi
2	nr_cellular_organisms	d_Bacteria
4.8457	nr_cellular_organisms
4.8457
3.2318	nr_cellular_organisms
1.5649	nr_cellular_organisms	d_Bacteria	nr_Terrabacteria_group	p_Actinobacteria	c_Actinomycetia	o_Corynebacteriales
3.7331	nr_cellular_organisms	d_Bacteria
4.6236	nr_cellular_organisms	d_Bacteria
10.9538	nr_cellular_organisms
10.9538	nr_cellular_organisms
10.9538	nr_cellular_organisms	d_Bacteria
6.05	nr_cellular_organisms	d_Bacteria
4.0231	nr_cellular_organisms
2.4301	nr_cellular_organisms	d_Bacteria
6.0907
2.1625	nr_cellular_organisms	d_Bacteria
10.5347	nr_cellular_organisms
10.5347	nr_cellular_organisms	d_Bacteria	nr_Terrabacteria_group	p_Chloroflexi
9.8134	nr_cellular_organisms	d_Bacteria	nr_Terrabacteria_group	p_Chloroflexi
9.8134	nr_cellular_organisms	d_Bacteria	nr_Terrabacteria_group	p_Chloroflexi	c_Dehalococcoidia	nr_unclassified_Dehalococcoidia	s_Dehalococcoidia_bacterium
11.3058	nr_cellular_organisms	d_Bacteria	nr_Terrabacteria_group	p_Chloroflexi
9.8134	nr_cellular_organisms	d_Bacteria	nr_Terrabacteria_group	p_Chloroflexi
12.7341	nr_cellular_organisms	d_Bacteria	p_Proteobacteria
3.4379	nr_cellular_organisms	d_Bacteria
3.1585	nr_cellular_organisms
1.9926	nr_cellular_organisms	d_Eukaryota	nr_Viridiplantae	p_Streptophyta	nr_Streptophytina	nr_Embryophyta	nr_Tracheophyta	nr_Euphyllophyta	nr_Spermatophyta	c_Magnoliopsida	nr_Mesangiospermae	nr_Liliopsida	nr_Petrosaviidae	nr_commelinids	o_Poales	f_Poaceae	nr_BOP_clade	nr_Pooideae
3.6429	nr_cellular_organisms	d_Bacteria	nr_Terrabacteria_group	p_Chloroflexi	nr_unclassified_Chloroflexi	s_Chloroflexi_bacterium_RBG_13_54_8
3.4703	nr_cellular_organisms	d_Bacteria
6.9378	nr_cellular_organisms	d_Bacteria	nr_Terrabacteria_group	p_Chloroflexi
9.9224	nr_cellular_organisms	d_Bacteria	nr_Terrabacteria_group	p_Chloroflexi
2.7337	nr_cellular_organisms	d_Bacteria	nr_Terrabacteria_group	p_Chloroflexi
23.5745	nr_cellular_organisms	d_Bacteria
11.3631	nr_cellular_organisms
2.0563	nr_cellular_organisms
11.3631	nr_cellular_organisms	d_Archaea
0.1505	nr_cellular_organisms	d_Bacteria
2.7726	nr_cellular_organisms	d_Archaea	p_Candidatus_Thermoplasmatota	c_Thermoplasmata	nr_unclassified_Thermoplasmata	s_Thermoplasmata_archaeon
2.7726	nr_cellular_organisms
7.7102	nr_cellular_organisms
9.9804	nr_cellular_organisms	d_Bacteria
2.5768	nr_cellular_organisms	d_Bacteria	nr_Terrabacteria_group	p_Actinobacteria	c_Actinomycetia	o_Corynebacteriales	f_Mycobacteriaceae	g_Mycobacterium
6.8578	nr_cellular_organisms	d_Bacteria	nr_Terrabacteria_group	p_Chloroflexi
2.4293	nr_cellular_organisms	d_Archaea	nr_Asgard_group	p_Candidatus_Lokiarchaeota
2.4293	nr_cellular_organisms	d_Archaea	nr_Asgard_group	p_Candidatus_Lokiarchaeota
1.8575	nr_cellular_organisms	d_Bacteria
4.7922	nr_cellular_organisms	d_Bacteria
2.5823	nr_cellular_organisms
6.9424	nr_cellular_organisms	d_Bacteria
3.6307	nr_cellular_organisms	d_Bacteria
1	nr_cellular_organisms	d_Archaea	p_Euryarchaeota
4.7807	nr_cellular_organisms
4.7807	nr_cellular_organisms	d_Bacteria	nr_Terrabacteria_group	p_Chloroflexi
1	nr_cellular_organisms	d_Archaea	p_Euryarchaeota	c_Theionarchaea	nr_unclassified_Theionarchaea	s_Theionarchaea_archaeon_DG-70
3.3365	nr_cellular_organisms	d_Bacteria	nr_Terrabacteria_group	p_Chloroflexi
6.0123	nr_cellular_organisms
1	nr_cellular_organisms	d_Bacteria
2.4356	nr_cellular_organisms	d_Archaea
3.1095	nr_cellular_organisms	d_Bacteria	nr_Terrabacteria_group	p_Chloroflexi
3.0875	nr_cellular_organisms	d_Bacteria	nr_PVC_group	p_Planctomycetes
4.4	nr_cellular_organisms
3.1095	nr_cellular_organisms	d_Bacteria	nr_Terrabacteria_group	p_Chloroflexi
4.8636	nr_cellular_organisms
80.0463	nr_cellular_organisms	d_Bacteria	nr_Terrabacteria_group	p_Chloroflexi
3.365	nr_cellular_organisms	d_Bacteria	nr_Bacteria_incertae_sedis	nr_Bacteria_candidate_phyla	nr_Patescibacteria_group	nr_Parcubacteria_group	p_Candidatus_Zambryskibacteria	s_Candidatus_Zambryskibacteria_bacterium_CG10_big_fil_rev_8_21_14_0_10_42_12
3.0719	nr_cellular_organisms	d_Archaea	nr_TACK_group	p_Thaumarchaeota	o_Nitrosopumilales	nr_unclassified_Nitrosopumilales	s_Nitrosopumilales_archaeon
36.6442	nr_cellular_organisms	d_Bacteria	nr_Terrabacteria_group	p_Chloroflexi	c_Dehalococcoidia	nr_unclassified_Dehalococcoidia
1.7809	nr_cellular_organisms	d_Bacteria	nr_Terrabacteria_group	p_Chloroflexi
2.1134	nr_cellular_organisms
0.3877	nr_cellular_organisms	d_Bacteria
2.1591	nr_cellular_organisms
2.1591	nr_cellular_organisms
1.8658	nr_cellular_organisms	d_Bacteria
0.3877	nr_cellular_organisms	d_Bacteria	nr_Bacteria_incertae_sedis	nr_Bacteria_candidate_phyla	nr_Patescibacteria_group
0.3877	nr_cellular_organisms	d_Bacteria	nr_Bacteria_incertae_sedis	nr_Bacteria_candidate_phyla	nr_Patescibacteria_group	nr_Parcubacteria_group
0.3877	nr_cellular_organisms	d_Bacteria	nr_Bacteria_incertae_sedis	nr_Bacteria_candidate_phyla	nr_Patescibacteria_group	nr_Parcubacteria_group
3.3032	nr_cellular_organisms	d_Bacteria
5.9213	nr_cellular_organisms	d_Bacteria
0.0197	nr_cellular_organisms	d_Bacteria
4.0267	nr_cellular_organisms	d_Bacteria
20.1643	nr_cellular_organisms
0.0197	nr_cellular_organisms	d_Bacteria	nr_PVC_group	p_Planctomycetes	nr_unclassified_Planctomycetes	s_Planctomycetes_bacterium_RBG_16_55_9
6.7236	nr_cellular_organisms	d_Archaea
1.8955	nr_cellular_organisms	d_Bacteria	nr_Terrabacteria_group	p_Chloroflexi
6.7236	nr_cellular_organisms
4.8286	nr_cellular_organisms	d_Eukaryota
3.3147
5.0108	nr_cellular_organisms	d_Bacteria	nr_PVC_group
1	nr_cellular_organisms
5.4505	nr_cellular_organisms	d_Bacteria
9.7461	nr_cellular_organisms	d_Archaea	nr_Asgard_group	p_Candidatus_Lokiarchaeota	nr_unclassified_Lokiarchaeota
9.3315	nr_cellular_organisms	d_Bacteria
9.3315	nr_cellular_organisms	d_Bacteria	nr_Terrabacteria_group	p_Firmicutes	c_Clostridia	o_Eubacteriales
9.7461	nr_cellular_organisms
39.5187	nr_cellular_organisms	d_Bacteria	nr_Terrabacteria_group	p_Chloroflexi	nr_unclassified_Chloroflexi	s_Chloroflexi_bacterium_RBG_16_68_14
2.2877	nr_cellular_organisms	d_Archaea	nr_Asgard_group	p_Candidatus_Lokiarchaeota	nr_unclassified_Lokiarchaeota	s_Candidatus_Lokiarchaeota_archaeon_Loki_b32
2.437	nr_cellular_organisms	d_Bacteria
30.9749	nr_cellular_organisms
30.9749	nr_cellular_organisms
2	nr_cellular_organisms	d_Archaea
19.5084	nr_cellular_organisms	d_Bacteria	nr_Terrabacteria_group	p_Chloroflexi
2.0888	nr_cellular_organisms	d_Bacteria
10.2347	nr_cellular_organisms	d_Bacteria	p_Proteobacteria	c_Alphaproteobacteria
2.8229	nr_cellular_organisms	d_Archaea
16.5724	nr_cellular_organisms	d_Bacteria	nr_Terrabacteria_group
6.1973	nr_cellular_organisms	d_Archaea
6.1973	nr_cellular_organisms	d_Archaea
0.1404	nr_cellular_organisms	d_Bacteria	p_Proteobacteria	c_Betaproteobacteria	o_Burkholderiales	f_Burkholderiaceae
4.3984	nr_cellular_organisms	d_Bacteria
18.4144	nr_cellular_organisms
1	nr_cellular_organisms	d_Bacteria
8.6061	nr_cellular_organisms	d_Bacteria	nr_Terrabacteria_group	p_Chloroflexi	nr_unclassified_Chloroflexi
12.4819	nr_cellular_organisms
9.0909	nr_cellular_organisms	d_Bacteria	nr_Terrabacteria_group	p_Chloroflexi
12.4819	nr_cellular_organisms
14.7158	nr_cellular_organisms	d_Bacteria
2	nr_cellular_organisms	d_Bacteria
1.2714	nr_cellular_organisms
7.0424	nr_cellular_organisms	d_Bacteria
1.5945	nr_cellular_organisms	d_Bacteria
0.1639	nr_cellular_organisms	d_Bacteria
3.1336	nr_cellular_organisms
6.1864	nr_cellular_organisms	d_Bacteria	nr_Bacteria_incertae_sedis	nr_Bacteria_candidate_phyla	p_Candidatus_Aminicenantes	nr_unclassified_Aminicenantes	s_Candidatus_Aminicenantes_bacterium
0.0347	nr_cellular_organisms	d_Bacteria	p_Proteobacteria	c_Gammaproteobacteria	o_Moraxellales	f_Moraxellaceae	g_Acinetobacter
3.3872
5	nr_cellular_organisms	d_Bacteria	nr_Terrabacteria_group	p_Chloroflexi
2.561	nr_cellular_organisms
2.3224	nr_cellular_organisms	d_Bacteria
9.5524	nr_cellular_organisms	d_Bacteria	nr_Terrabacteria_group	p_Chloroflexi
19.7301	nr_cellular_organisms	d_Bacteria
2.7477	nr_cellular_organisms	d_Archaea	nr_Asgard_group
2.7148	nr_cellular_organisms	d_Bacteria
12.0195	nr_cellular_organisms
7.7912	nr_cellular_organisms	d_Bacteria
4.8	nr_cellular_organisms	d_Bacteria	nr_Terrabacteria_group	p_Chloroflexi
63.0412	nr_cellular_organisms
63.0412	nr_cellular_organisms
6.8858	nr_cellular_organisms	d_Bacteria	nr_Terrabacteria_group	p_Actinobacteria	c_Actinomycetia
2	nr_cellular_organisms	d_Bacteria
3.3522	nr_cellular_organisms	d_Bacteria
2.511	nr_cellular_organisms
27.7601	nr_cellular_organisms	d_Bacteria
2.1111	nr_cellular_organisms
0.1654	nr_cellular_organisms	d_Bacteria
16.5305	nr_cellular_organisms	d_Bacteria	nr_Terrabacteria_group	p_Chloroflexi
16.5305	nr_cellular_organisms	d_Bacteria	nr_Terrabacteria_group	p_Chloroflexi
4.8659	nr_cellular_organisms	d_Bacteria
4.8659	nr_cellular_organisms	d_Bacteria	nr_Terrabacteria_group	p_Chloroflexi
2.7783	nr_cellular_organisms	d_Bacteria
5.295	nr_cellular_organisms	d_Bacteria
3.3111	nr_cellular_organisms
3.3111	nr_cellular_organisms	d_Bacteria
4.125	nr_cellular_organisms	d_Bacteria
3.6003	nr_cellular_organisms	d_Bacteria
6.1897	nr_cellular_organisms	d_Archaea
3.798	nr_cellular_organisms
7.01	nr_cellular_organisms	d_Bacteria
36.6233	nr_cellular_organisms	d_Bacteria
55.6934	nr_cellular_organisms	d_Bacteria	nr_Bacteria_incertae_sedis	nr_Bacteria_candidate_phyla	p_Candidatus_Aerophobetes	nr_unclassified_Aerophobetes	s_Candidatus_Aerophobetes_bacterium
55.6934	nr_cellular_organisms
5.117	nr_cellular_organisms	d_Bacteria
4.475	nr_cellular_organisms	d_Archaea	nr_TACK_group
5.7736	nr_cellular_organisms	d_Bacteria	nr_Bacteria_incertae_sedis	nr_Bacteria_candidate_phyla
6.0193	nr_cellular_organisms
4.3792	nr_cellular_organisms	d_Bacteria
14.1633	nr_cellular_organisms	d_Bacteria
7.4289	nr_cellular_organisms
3.3364	nr_cellular_organisms	d_Bacteria
8.357	nr_cellular_organisms	d_Bacteria	nr_Terrabacteria_group	p_Chloroflexi
3.1948	nr_cellular_organisms
5.4113	nr_cellular_organisms	d_Bacteria
9.8269	nr_cellular_organisms	d_Archaea	nr_TACK_group
17.0416	nr_cellular_organisms	d_Bacteria
2	nr_cellular_organisms
2.7218	nr_cellular_organisms	d_Bacteria	nr_Terrabacteria_group	p_Chloroflexi
6.185	nr_cellular_organisms	d_Bacteria
30.6316	nr_cellular_organisms	d_Bacteria
2	nr_cellular_organisms	d_Bacteria	nr_Terrabacteria_group	p_Actinobacteria
8.0094	nr_cellular_organisms	d_Bacteria	nr_Terrabacteria_group	p_Chloroflexi
8.0094	nr_cellular_organisms	d_Bacteria	nr_Terrabacteria_group	p_Chloroflexi
4.3366	nr_cellular_organisms
0.324	nr_cellular_organisms	d_Bacteria	p_Proteobacteria
3.0755	nr_cellular_organisms	d_Archaea	p_Candidatus_Thermoplasmatota	c_Thermoplasmata
0.324	nr_cellular_organisms	d_Bacteria	p_Proteobacteria	c_Betaproteobacteria	o_Burkholderiales
1.2766	nr_cellular_organisms
3.6552	nr_cellular_organisms
3.6552	nr_cellular_organisms	d_Bacteria	nr_Bacteria_incertae_sedis	nr_Bacteria_candidate_phyla	p_Candidatus_Aerophobetes	nr_unclassified_Aerophobetes
6.3271	nr_cellular_organisms	d_Bacteria	p_Proteobacteria	nr_delta/epsilon_subdivisions	c_Deltaproteobacteria
10.3913	nr_cellular_organisms	d_Archaea	nr_Asgard_group	p_Candidatus_Lokiarchaeota	nr_unclassified_Lokiarchaeota	s_Candidatus_Lokiarchaeota_archaeon
10.6991	nr_cellular_organisms	d_Bacteria
2.4842	nr_cellular_organisms	d_Bacteria	nr_Terrabacteria_group	p_Chloroflexi
9.4516	nr_cellular_organisms	d_Bacteria
8.2344	nr_cellular_organisms	d_Bacteria	p_Proteobacteria	c_Alphaproteobacteria
4.7418	nr_cellular_organisms	d_Bacteria
2.4207	nr_cellular_organisms
3.3923	nr_cellular_organisms	d_Bacteria
18.3769	nr_cellular_organisms	d_Bacteria
18.3769	nr_cellular_organisms	d_Bacteria
18.3769	nr_cellular_organisms
0.9481	nr_cellular_organisms
5.0028	nr_cellular_organisms	d_Archaea
2.6068	nr_cellular_organisms	d_Bacteria	nr_Terrabacteria_group
5.2761	nr_cellular_organisms	d_Bacteria
4.7177	nr_cellular_organisms	d_Bacteria
1	nr_cellular_organisms	d_Bacteria	p_Proteobacteria	nr_delta/epsilon_subdivisions	c_Deltaproteobacteria	o_Desulfobacterales	f_Desulfobacteraceae	g_Desulfobacter
5.6256	nr_cellular_organisms	d_Bacteria
2	nr_cellular_organisms	d_Archaea	nr_TACK_group	p_Thaumarchaeota
0.1658	nr_cellular_organisms	d_Bacteria
2.5941	nr_cellular_organisms	d_Bacteria
10.4969	nr_cellular_organisms	d_Eukaryota	nr_Opisthokonta	nr_Metazoa	nr_Eumetazoa	nr_Bilateria
7.8084	nr_cellular_organisms
4.441	nr_cellular_organisms	d_Bacteria
0.5719	nr_cellular_organisms	d_Bacteria
4.9952	nr_cellular_organisms
0.5719	nr_cellular_organisms	d_Bacteria
0.5719	nr_cellular_organisms
7.5108	nr_cellular_organisms
7.5108	nr_cellular_organisms	d_Bacteria	nr_Bacteria_incertae_sedis	nr_Bacteria_candidate_phyla	p_Candidatus_Aminicenantes	nr_unclassified_Aminicenantes	s_Candidatus_Aminicenantes_bacterium
3.9152	nr_cellular_organisms
3.7362	nr_cellular_organisms	d_Bacteria	p_Nitrospirae	nr_unclassified_Nitrospirae	s_Nitrospirae_bacterium_CG08_land_8_20_14_0_20_52_24
3.9152	nr_cellular_organisms	d_Bacteria
6.4706	nr_cellular_organisms	d_Archaea
6.6995	nr_cellular_organisms	d_Bacteria	nr_Terrabacteria_group	p_Chloroflexi
4.7145	nr_cellular_organisms	d_Bacteria	nr_Bacteria_incertae_sedis	nr_Bacteria_candidate_phyla	nr_Patescibacteria_group	nr_Microgenomates_group
4.7145	nr_cellular_organisms	d_Bacteria
2.6292	nr_cellular_organisms
6.3599	nr_cellular_organisms
23.27	nr_cellular_organisms	d_Bacteria
2.8423	nr_cellular_organisms
23.27	nr_cellular_organisms	d_Bacteria
8.9697	nr_cellular_organisms	d_Archaea
9.1492	nr_cellular_organisms	d_Bacteria	nr_Terrabacteria_group	p_Chloroflexi	c_Anaerolineae	o_Anaerolineales	nr_unclassified_Anaerolineales	s_Anaerolineales_bacterium
11.8312	nr_cellular_organisms	d_Bacteria
3.7019	nr_cellular_organisms
5.0576	nr_cellular_organisms	d_Bacteria
17.4247	nr_cellular_organisms
3.1184	nr_cellular_organisms
4.3913	nr_cellular_organisms
9.3646	nr_cellular_organisms	d_Bacteria
2.9805	nr_cellular_organisms	d_Bacteria	p_Proteobacteria	c_Gammaproteobacteria
7.0257	nr_cellular_organisms
8.4213	nr_cellular_organisms	d_Bacteria	nr_Terrabacteria_group	p_Chloroflexi
2.9717	nr_cellular_organisms	d_Bacteria
4.831	nr_cellular_organisms	d_Bacteria
2.9717	nr_cellular_organisms	d_Bacteria
2.0092	nr_cellular_organisms	d_Bacteria
3.8424	nr_cellular_organisms
0.0027	nr_cellular_organisms	d_Bacteria	p_Proteobacteria
2.0092	nr_cellular_organisms	d_Bacteria
3.3306	nr_cellular_organisms	d_Bacteria	nr_Terrabacteria_group	p_Chloroflexi
3.5034	nr_cellular_organisms	d_Bacteria	nr_Terrabacteria_group	p_Chloroflexi
3.7654	nr_cellular_organisms	d_Archaea	nr_Asgard_group	p_Candidatus_Lokiarchaeota
3.0619	nr_cellular_organisms	d_Bacteria
4.7976	nr_cellular_organisms
42.1433	nr_cellular_organisms
3.7713	nr_cellular_organisms	d_Bacteria	nr_Terrabacteria_group	p_Chloroflexi
4.9339	nr_cellular_organisms	d_Bacteria
6.338	nr_cellular_organisms
5.0867	nr_cellular_organisms
9.9189
9.9189
9.9189
2.5022	nr_cellular_organisms	d_Bacteria
1.5333	nr_cellular_organisms	d_Bacteria
1.5333	nr_cellular_organisms	d_Bacteria
3.2965	nr_cellular_organisms	d_Bacteria
8.2301	nr_cellular_organisms
17.3807	nr_cellular_organisms	d_Bacteria
9.0465	nr_cellular_organisms	d_Bacteria
3.2115	nr_cellular_organisms
0.1267	nr_cellular_organisms	d_Archaea	nr_TACK_group	p_Candidatus_Bathyarchaeota
2.7817	nr_cellular_organisms	d_Archaea
1.2323	nr_cellular_organisms	d_Bacteria
10.8011	nr_cellular_organisms	d_Bacteria
0.3322	nr_cellular_organisms	d_Bacteria	nr_Terrabacteria_group	p_Actinobacteria	c_Actinomycetia	o_Micrococcales	f_Micrococcaceae	g_Kocuria
4.9581	nr_cellular_organisms	d_Bacteria	nr_Terrabacteria_group	p_Chloroflexi
2.4009	nr_cellular_organisms	d_Bacteria	nr_Terrabacteria_group	p_Chloroflexi
2	nr_cellular_organisms	d_Bacteria
7.2806	nr_cellular_organisms
0.3939	nr_cellular_organisms	d_Bacteria	p_Proteobacteria	c_Alphaproteobacteria
2	nr_cellular_organisms
4.1027	nr_cellular_organisms	d_Bacteria	nr_Bacteria_incertae_sedis	nr_Bacteria_candidate_phyla	nr_Patescibacteria_group	nr_Parcubacteria_group
4.6505	nr_cellular_organisms	d_Bacteria	nr_Terrabacteria_group	p_Chloroflexi
4.6629	nr_cellular_organisms	d_Bacteria
2.4234	nr_cellular_organisms
4.78	nr_cellular_organisms	d_Archaea	nr_Asgard_group	p_Candidatus_Lokiarchaeota
3.5681	nr_cellular_organisms	d_Bacteria
3.3471	nr_cellular_organisms	d_Bacteria
4.0357	nr_cellular_organisms	d_Bacteria	p_Proteobacteria	nr_delta/epsilon_subdivisions	c_Deltaproteobacteria	nr_unclassified_Deltaproteobacteria	s_Deltaproteobacteria_bacterium
20	nr_cellular_organisms	d_Bacteria
1.8967	nr_cellular_organisms	d_Bacteria	p_Proteobacteria
6.4621	nr_cellular_organisms	d_Bacteria
2	nr_cellular_organisms
2.4047	nr_cellular_organisms
3.9761	nr_cellular_organisms
3.1656	nr_cellular_organisms	d_Bacteria
4.1367	nr_cellular_organisms
2.9057	nr_cellular_organisms	d_Bacteria
6.2169	nr_cellular_organisms	d_Bacteria
2.3702	nr_cellular_organisms
0.713
5.596	nr_cellular_organisms	d_Bacteria
5.596	nr_cellular_organisms	d_Bacteria
2.4076	nr_cellular_organisms	d_Bacteria
76.7756	nr_cellular_organisms	d_Bacteria
2.4464
7.2338	nr_cellular_organisms	d_Bacteria
4.7014	nr_cellular_organisms
0.1067	nr_cellular_organisms	d_Bacteria
5.6432	nr_cellular_organisms	d_Archaea	nr_Asgard_group
2.3695	nr_cellular_organisms	d_Bacteria
5.8957	nr_cellular_organisms
3.1172	nr_cellular_organisms
14.5721	nr_cellular_organisms
14.5721	nr_cellular_organisms	d_Bacteria
14.5721	nr_cellular_organisms
2	nr_cellular_organisms	d_Archaea	nr_TACK_group	p_Candidatus_Bathyarchaeota	nr_unclassified_Candidatus_Bathyarchaeota
7.6609	nr_cellular_organisms	d_Bacteria
4.1613	nr_cellular_organisms
5.6432	nr_cellular_organisms
3.1926	nr_cellular_organisms
6.1712	nr_cellular_organisms
0.0868	nr_cellular_organisms	d_Archaea	nr_TACK_group	p_Candidatus_Bathyarchaeota
2.5764	nr_cellular_organisms	d_Bacteria
8.2156	nr_cellular_organisms	d_Bacteria	nr_Terrabacteria_group	p_Chloroflexi
3.599	nr_cellular_organisms	d_Bacteria
0.1509	nr_cellular_organisms	d_Bacteria	nr_Terrabacteria_group
2.196	nr_cellular_organisms
7.2241	nr_cellular_organisms
5.8272	nr_cellular_organisms	d_Bacteria	nr_Terrabacteria_group
6.5006	nr_cellular_organisms	d_Bacteria
5.8272	nr_cellular_organisms
4.9821	nr_cellular_organisms	d_Bacteria	nr_Terrabacteria_group	p_Actinobacteria	c_Actinomycetia
10.7206	nr_cellular_organisms
9.2713	nr_cellular_organisms
9.2713	nr_cellular_organisms	d_Bacteria
2.7824	nr_cellular_organisms	d_Bacteria
5.2476	nr_cellular_organisms	d_Bacteria
18.7811	nr_cellular_organisms
14.2332	nr_cellular_organisms	d_Bacteria	nr_Terrabacteria_group	p_Chloroflexi
2.5655	nr_cellular_organisms	d_Bacteria
17.3327	nr_cellular_organisms
2.6553	nr_cellular_organisms	d_Bacteria
21.2999	nr_cellular_organisms	d_Bacteria
9.8566	nr_cellular_organisms	d_Bacteria
2.0833	nr_cellular_organisms
4.7985	nr_cellular_organisms	d_Bacteria
3.0205
1.626	nr_cellular_organisms
1.626	nr_cellular_organisms
7.7356	nr_cellular_organisms	d_Bacteria	nr_Terrabacteria_group	p_Chloroflexi
8.4208	nr_cellular_organisms
8.4208	nr_cellular_organisms
8.4208	nr_cellular_organisms
2.8841	nr_cellular_organisms
2	nr_cellular_organisms
11.0335	nr_cellular_organisms	d_Bacteria	nr_Terrabacteria_group	p_Chloroflexi
11.0335	nr_cellular_organisms	d_Bacteria	nr_Terrabacteria_group	p_Chloroflexi	c_Dehalococcoidia	nr_unclassified_Dehalococcoidia	s_Dehalococcoidia_bacterium
4.2911	nr_cellular_organisms
4.2911	nr_cellular_organisms
3.6373	nr_cellular_organisms	d_Bacteria	nr_PVC_group	p_Planctomycetes
2.3853	nr_cellular_organisms	d_Bacteria	nr_Terrabacteria_group	p_Chloroflexi	nr_unclassified_Chloroflexi	s_Chloroflexi_bacterium_RBG_16_54_18
3.6081	nr_cellular_organisms	d_Bacteria
1.5619	nr_cellular_organisms	d_Bacteria	p_Proteobacteria
0.7859	nr_cellular_organisms	d_Bacteria	nr_Terrabacteria_group	p_Actinobacteria	c_Actinomycetia
14.7223	nr_cellular_organisms	d_Bacteria
21.4115	nr_cellular_organisms	d_Bacteria
17.3439	nr_cellular_organisms
31.45	nr_cellular_organisms	d_Bacteria	p_Proteobacteria
14.5424	nr_cellular_organisms	d_Bacteria
2.9386	nr_cellular_organisms	d_Bacteria
7.0837	nr_cellular_organisms	d_Bacteria	p_Proteobacteria	c_Alphaproteobacteria	o_Rhodobacterales	f_Roseobacteraceae	g_Phaeobacter	s_Phaeobacter_marinintestinus
6.3128	nr_cellular_organisms
4.0047	nr_cellular_organisms	d_Bacteria	nr_PVC_group	p_Planctomycetes
2	nr_cellular_organisms	d_Bacteria
9.3	nr_cellular_organisms	d_Bacteria	nr_Terrabacteria_group	p_Chloroflexi
16.9244	nr_cellular_organisms	d_Bacteria	nr_PVC_group	p_Planctomycetes	nr_unclassified_Planctomycetes	s_Planctomycetes_bacterium_B3_Pla
4.1337	nr_cellular_organisms
11.3074	nr_cellular_organisms
2.4493	nr_cellular_organisms	d_Archaea	nr_Asgard_group	p_Candidatus_Lokiarchaeota
4.0498	nr_cellular_organisms	d_Bacteria
7.814	nr_cellular_organisms	d_Bacteria
13.6522	nr_cellular_organisms	d_Bacteria
3.6429	nr_cellular_organisms	d_Bacteria
3.6429	nr_cellular_organisms	d_Bacteria	nr_PVC_group	p_Planctomycetes
14.7438	nr_cellular_organisms
3	nr_cellular_organisms	d_Bacteria	nr_PVC_group	p_Planctomycetes
3.7119	nr_cellular_organisms
6.8436	nr_cellular_organisms	d_Bacteria
6.8436	nr_cellular_organisms	d_Bacteria
12.8607
6.8436	nr_cellular_organisms	d_Bacteria
3.9272
5.4089	nr_cellular_organisms	d_Bacteria	nr_PVC_group	p_Planctomycetes	nr_unclassified_Planctomycetes	s_Planctomycetes_bacterium_RBG_19FT_COMBO_48_8
42.4915	nr_cellular_organisms
42.4915	nr_cellular_organisms	d_Bacteria
2.2409	nr_cellular_organisms
10.302
3.0789	nr_cellular_organisms	d_Bacteria	nr_Terrabacteria_group	p_Firmicutes	c_Bacilli	o_Bacillales
10.3848	nr_cellular_organisms
4.4393	nr_cellular_organisms
6.6552	nr_cellular_organisms	d_Bacteria
2	nr_cellular_organisms
11.7761	nr_cellular_organisms	d_Bacteria
17.9446	nr_cellular_organisms	d_Bacteria
9.3533	nr_cellular_organisms	d_Bacteria
2.8396	d_Viruses	nr_Varidnaviria	nr_Bamfordvirae	p_Nucleocytoviricota	c_Megaviricetes	o_Imitervirales	f_Mimiviridae	nr_unclassified_Mimiviridae	nr_Klosneuvirinae	g_Klosneuvirus	s_Klosneuvirus_KNV1
14.5341	nr_cellular_organisms	d_Bacteria	nr_Terrabacteria_group	p_Chloroflexi
2	nr_cellular_organisms
0.7859	nr_cellular_organisms	d_Bacteria	nr_Terrabacteria_group	p_Actinobacteria	c_Actinomycetia
3.0779	nr_cellular_organisms
0.3742	nr_cellular_organisms	d_Bacteria	p_Proteobacteria
1.2131	nr_cellular_organisms	d_Bacteria	nr_Terrabacteria_group	p_Chloroflexi	c_Dehalococcoidia	nr_unclassified_Dehalococcoidia
1.9622	nr_cellular_organisms
4.8514	nr_cellular_organisms	d_Bacteria
4.0245	nr_cellular_organisms
16.4798	nr_cellular_organisms	d_Bacteria
5.2783	nr_cellular_organisms	d_Bacteria	p_Proteobacteria	nr_delta/epsilon_subdivisions	c_Deltaproteobacteria
5.2569	nr_cellular_organisms	d_Bacteria
18.2267	nr_cellular_organisms	d_Bacteria
2.5028	nr_cellular_organisms
2.7088	nr_cellular_organisms	d_Bacteria
2.7425	nr_cellular_organisms	d_Bacteria	nr_PVC_group	p_Planctomycetes
3.7317	nr_cellular_organisms	d_Bacteria
0.0018	nr_cellular_organisms	d_Bacteria	p_Proteobacteria	c_Gammaproteobacteria	o_Enterobacterales	f_Enterobacteriaceae	nr_Klebsiella/Raoultella_group	g_Klebsiella
3.7317	nr_cellular_organisms	d_Bacteria
6.4533	nr_cellular_organisms
1.5135	nr_cellular_organisms	d_Bacteria	nr_Terrabacteria_group
2.3285	nr_cellular_organisms	d_Bacteria
4.5125	nr_cellular_organisms	d_Archaea
2	nr_cellular_organisms	d_Bacteria
3.1002	nr_cellular_organisms	d_Bacteria	p_Proteobacteria
3.7244	nr_cellular_organisms	d_Bacteria
3.7244	nr_cellular_organisms	d_Bacteria	nr_Terrabacteria_group	p_Chloroflexi
6.7217	nr_cellular_organisms	d_Bacteria
3.4317	nr_cellular_organisms	d_Bacteria
2	nr_cellular_organisms	d_Bacteria
4.4177	nr_cellular_organisms	d_Bacteria	nr_Terrabacteria_group	p_Chloroflexi	c_Anaerolineae
2.6015	nr_cellular_organisms	d_Bacteria
2.6853	nr_cellular_organisms	d_Bacteria
2.557	nr_cellular_organisms	d_Bacteria
0.4962	nr_cellular_organisms	d_Bacteria	nr_Terrabacteria_group	p_Actinobacteria	c_Actinomycetia	o_Micrococcales	f_Micrococcaceae
18.1036	nr_cellular_organisms	d_Bacteria
18.1036	nr_cellular_organisms	d_Bacteria
17.8054	nr_cellular_organisms	d_Bacteria
8.6104	nr_cellular_organisms	d_Bacteria	nr_Terrabacteria_group	p_Chloroflexi
1.8612	nr_cellular_organisms	d_Bacteria	nr_Bacteria_incertae_sedis	nr_Bacteria_candidate_phyla	p_Candidatus_Aerophobetes	nr_unclassified_Aerophobetes	s_Candidatus_Aerophobetes_bacterium
4.3099	nr_cellular_organisms	d_Bacteria
7.8075	nr_cellular_organisms	d_Bacteria
13.5504	nr_cellular_organisms	d_Archaea	nr_TACK_group
2.4157	nr_cellular_organisms
1	nr_cellular_organisms
1	nr_cellular_organisms
4.9838	nr_cellular_organisms
4.7391	nr_cellular_organisms	d_Archaea
0.3108	nr_cellular_organisms	d_Bacteria
17.278	nr_cellular_organisms
17.278	nr_cellular_organisms	d_Bacteria	nr_Terrabacteria_group	p_Chloroflexi
6.1475	nr_cellular_organisms	d_Bacteria	nr_Terrabacteria_group
18.9644	nr_cellular_organisms	d_Bacteria	p_Proteobacteria	c_Gammaproteobacteria
1	nr_cellular_organisms	d_Bacteria
1	nr_cellular_organisms	d_Bacteria
3.364	nr_cellular_organisms	d_Bacteria
2.9369	nr_cellular_organisms
3.0272	nr_cellular_organisms	d_Bacteria
10.1567	nr_cellular_organisms
4.1719	nr_cellular_organisms	d_Bacteria	nr_Bacteria_incertae_sedis	nr_Bacteria_candidate_phyla	p_Candidatus_Aminicenantes
1.2131	nr_cellular_organisms	d_Bacteria
3.4816	nr_cellular_organisms
2.8127	nr_cellular_organisms
5.7859	nr_cellular_organisms	d_Bacteria
7.2103	nr_cellular_organisms
2.209	nr_cellular_organisms
2.2955	nr_cellular_organisms
2.209	nr_cellular_organisms
8.3398	nr_cellular_organisms
8.3398	nr_cellular_organisms	d_Bacteria
2.397	nr_cellular_organisms
2.7337	nr_cellular_organisms	d_Bacteria
5.8337	nr_cellular_organisms	d_Bacteria
2.7337	nr_cellular_organisms
2.1138	nr_cellular_organisms
2.7756	nr_cellular_organisms
2.3782	nr_cellular_organisms
5.7521	nr_cellular_organisms	d_Bacteria
4.4709	nr_cellular_organisms
4.4709	nr_cellular_organisms	d_Archaea	nr_TACK_group	p_Candidatus_Bathyarchaeota	nr_unclassified_Candidatus_Bathyarchaeota	s_Candidatus_Bathyarchaeota_archaeon
5.902	nr_cellular_organisms	d_Bacteria
5.0565	nr_cellular_organisms	d_Bacteria
1.3612	nr_cellular_organisms	d_Bacteria
5.0565	nr_cellular_organisms	d_Bacteria
6.321	nr_cellular_organisms
2	nr_cellular_organisms	d_Bacteria	nr_Terrabacteria_group	p_Chloroflexi	nr_unclassified_Chloroflexi	s_Chloroflexi_bacterium
3.3689	nr_cellular_organisms	d_Bacteria
6.5322	nr_cellular_organisms	d_Bacteria
4.2988	nr_cellular_organisms	d_Bacteria
4.2988	nr_cellular_organisms
2.6319	nr_cellular_organisms	d_Archaea	p_Euryarchaeota	nr_Stenosarchaea_group	c_Methanomicrobia	o_Methanomicrobiales
2	nr_cellular_organisms
5.7079	nr_cellular_organisms	d_Bacteria	nr_Terrabacteria_group	p_Chloroflexi	c_Dehalococcoidia
8.7499	nr_cellular_organisms
8.7499	nr_cellular_organisms	d_Archaea	nr_TACK_group
8.7499	nr_cellular_organisms
3.4393	nr_cellular_organisms
2	nr_cellular_organisms	d_Bacteria	nr_Terrabacteria_group	p_Firmicutes
8.7499	nr_cellular_organisms
8.7499	nr_cellular_organisms
2.6862	nr_cellular_organisms	d_Bacteria
11.2826	nr_cellular_organisms	d_Bacteria	nr_Terrabacteria_group	p_Chloroflexi
3.7432	nr_cellular_organisms	d_Bacteria	nr_Terrabacteria_group	p_Chloroflexi	c_Dehalococcoidia	nr_unclassified_Dehalococcoidia	s_Dehalococcoidia_bacterium_SG8_51_3
0.0651	nr_cellular_organisms	d_Bacteria	nr_Terrabacteria_group
0.0116	nr_cellular_organisms	d_Bacteria	p_Proteobacteria	c_Betaproteobacteria
2.7986	nr_cellular_organisms	d_Bacteria	nr_Terrabacteria_group	p_Chloroflexi
0.7614	nr_cellular_organisms	d_Bacteria	nr_PVC_group	p_Planctomycetes
0.7614	nr_cellular_organisms	d_Bacteria	nr_PVC_group	p_Planctomycetes
2.6886	nr_cellular_organisms	d_Bacteria
3.4702	nr_cellular_organisms	d_Archaea	nr_TACK_group	p_Candidatus_Bathyarchaeota	nr_unclassified_Candidatus_Bathyarchaeota	s_Candidatus_Bathyarchaeota_archaeon
15.1832	nr_cellular_organisms	d_Bacteria
4.2013	nr_cellular_organisms	d_Bacteria
1.53	nr_cellular_organisms
2.7567	nr_cellular_organisms	d_Bacteria
5.8515	nr_cellular_organisms
17.3257	nr_cellular_organisms	d_Bacteria	p_Proteobacteria	c_Alphaproteobacteria
4.5216	d_Viruses	nr_environmental_samples	s_uncultured_virus
4.5216
0.2204	nr_cellular_organisms	d_Bacteria
18.0894	nr_cellular_organisms
4.6904	nr_cellular_organisms	d_Bacteria
5.6824	nr_cellular_organisms	d_Bacteria	nr_PVC_group	p_Planctomycetes
14.2566	nr_cellular_organisms	d_Bacteria	nr_Terrabacteria_group	p_Chloroflexi
4.82	nr_cellular_organisms
4.7	nr_cellular_organisms	d_Bacteria
4.0173	nr_cellular_organisms
5.5083	nr_cellular_organisms	d_Archaea	nr_Asgard_group
3.793	nr_cellular_organisms
3.6414	nr_cellular_organisms	d_Bacteria
53.2629	nr_cellular_organisms	d_Bacteria	nr_Terrabacteria_group	p_Chloroflexi
3.6414	nr_cellular_organisms	d_Bacteria
5.1036	nr_cellular_organisms
3.2857	nr_cellular_organisms
6.1453	nr_cellular_organisms
2.2973	nr_cellular_organisms	d_Bacteria
3.5062	nr_cellular_organisms
13.4657	nr_cellular_organisms	d_Archaea	p_Euryarchaeota	nr_Stenosarchaea_group	c_Methanomicrobia	o_Methanosarcinales	f_Methanosarcinaceae	g_Methanohalophilus	nr_unclassified_Methanohalophilus	s_Methanohalophilus_sp.
4.4217	nr_cellular_organisms
4.82	nr_cellular_organisms	d_Archaea	nr_TACK_group
4.4217	nr_cellular_organisms
2.8263	nr_cellular_organisms	d_Bacteria
2.7092	nr_cellular_organisms
4.2356	nr_cellular_organisms	d_Bacteria
2	nr_cellular_organisms	d_Bacteria
4.4308	nr_cellular_organisms	d_Bacteria
2.8855	nr_cellular_organisms	d_Bacteria	nr_PVC_group	p_Planctomycetes
2.551	nr_cellular_organisms	d_Bacteria	p_Atribacterota	nr_unclassified_Atribacterota	s_Candidatus_Atribacteria_bacterium_HGW-Atribacteria-1
1	nr_cellular_organisms	d_Bacteria	p_Proteobacteria	c_Gammaproteobacteria	o_Enterobacterales	f_Yersiniaceae	g_Serratia
1	nr_cellular_organisms	d_Bacteria	p_Proteobacteria	c_Gammaproteobacteria	o_Enterobacterales
4.1882	nr_cellular_organisms	d_Bacteria
3.0732	nr_cellular_organisms	d_Bacteria
5.0851	nr_cellular_organisms	d_Bacteria	nr_Terrabacteria_group	p_Chloroflexi
7.6339	nr_cellular_organisms
74.754	nr_cellular_organisms	d_Bacteria
13.1851	nr_cellular_organisms
0.5873	nr_cellular_organisms
2.8779	nr_cellular_organisms
0.103	nr_cellular_organisms	d_Bacteria	p_Proteobacteria	c_Betaproteobacteria	o_Burkholderiales
6.5608	nr_cellular_organisms	d_Bacteria	nr_Terrabacteria_group	p_Chloroflexi
2.3721	nr_cellular_organisms	d_Bacteria	nr_Terrabacteria_group	p_Firmicutes	c_Bacilli	o_Bacillales	f_Alicyclobacillaceae	g_Alicyclobacillus	s_Alicyclobacillus_pomorum
1.7143	nr_cellular_organisms	d_Bacteria
1	nr_cellular_organisms	d_Bacteria
0.0794	nr_cellular_organisms	d_Bacteria	p_Proteobacteria	c_Alphaproteobacteria	o_Hyphomicrobiales	f_Bradyrhizobiaceae
3.1631	nr_cellular_organisms	d_Bacteria
16.5984	nr_cellular_organisms	d_Bacteria
32.7216	nr_cellular_organisms	d_Bacteria	nr_Terrabacteria_group
18.3217	nr_cellular_organisms	d_Bacteria
6.0177	nr_cellular_organisms	d_Bacteria
3.2143
3.2376	nr_cellular_organisms	d_Bacteria
4.1667	nr_cellular_organisms	d_Bacteria
20.3137	nr_cellular_organisms	d_Archaea	nr_TACK_group
3.7442	nr_cellular_organisms
20.3137	nr_cellular_organisms
20.3137	nr_cellular_organisms	d_Archaea	nr_TACK_group
20.3137	nr_cellular_organisms	d_Archaea
3.9946	nr_cellular_organisms
[truncated: 1,046,576+ more rows]
[truncated: 13 more columns]

## Sheet: C6H6
0.0802	nr_cellular_organisms	d_Bacteria	nr_Terrabacteria_group	p_Actinobacteria	c_Actinomycetia	o_Corynebacteriales	f_Nocardiaceae	g_Rhodococcus
10.9059	nr_cellular_organisms	d_Bacteria
1.2846	nr_cellular_organisms	d_Bacteria	p_Proteobacteria	c_Alphaproteobacteria	o_Hyphomicrobiales	f_Bradyrhizobiaceae	g_Bradyrhizobium
1.7529	nr_cellular_organisms	d_Bacteria	nr_FCB_group	nr_Bacteroidetes/Chlorobi_group	p_Bacteroidetes
0.0164	nr_cellular_organisms	d_Bacteria
19.8361	nr_cellular_organisms	d_Bacteria	p_Proteobacteria	c_Betaproteobacteria	o_Burkholderiales	f_Burkholderiaceae
49.5791	nr_cellular_organisms	d_Bacteria	nr_Terrabacteria_group	p_Firmicutes	c_Bacilli	o_Bacillales	f_Staphylococcaceae	g_Staphylococcus	s_Staphylococcus_aureus
26.9565	nr_cellular_organisms	d_Bacteria	p_Proteobacteria	c_Gammaproteobacteria	o_Enterobacterales	f_Enterobacteriaceae	nr_Klebsiella/Raoultella_group	g_Klebsiella
1.3984	nr_cellular_organisms	d_Bacteria	p_Proteobacteria	c_Alphaproteobacteria	o_Hyphomicrobiales	f_Bradyrhizobiaceae	g_Bradyrhizobium
6.865	nr_cellular_organisms	d_Bacteria	p_Proteobacteria	c_Alphaproteobacteria
6.865	nr_cellular_organisms	d_Bacteria	p_Proteobacteria	c_Alphaproteobacteria
0.8765	nr_cellular_organisms	d_Bacteria	nr_Terrabacteria_group	p_Actinobacteria	c_Actinomycetia	o_Corynebacteriales	f_Nocardiaceae	g_Rhodococcus
0.086	nr_cellular_organisms	d_Bacteria	nr_Terrabacteria_group	p_Actinobacteria	c_Rubrobacteria	o_Gaiellales	f_Gaiellaceae	g_Gaiella	s_Gaiella_occulta
0.086	nr_cellular_organisms	d_Bacteria
2.8696	nr_cellular_organisms	d_Bacteria	nr_FCB_group	nr_Bacteroidetes/Chlorobi_group	p_Bacteroidetes
2.8696	nr_cellular_organisms	d_Bacteria	nr_FCB_group	nr_Bacteroidetes/Chlorobi_group	p_Bacteroidetes
2.8696	nr_cellular_organisms	d_Bacteria	nr_FCB_group	nr_Bacteroidetes/Chlorobi_group	p_Bacteroidetes
2.8696	nr_cellular_organisms	d_Bacteria	nr_FCB_group	nr_Bacteroidetes/Chlorobi_group	p_Bacteroidetes
2.8696	nr_cellular_organisms	d_Bacteria	nr_FCB_group	nr_Bacteroidetes/Chlorobi_group	p_Bacteroidetes
0.7183	nr_cellular_organisms	d_Bacteria
4.133	nr_cellular_organisms	d_Bacteria	p_Proteobacteria	c_Betaproteobacteria	o_Burkholderiales
17.6565	nr_cellular_organisms	d_Bacteria	p_Proteobacteria
18.1722	nr_cellular_organisms	d_Bacteria	p_Proteobacteria	c_Betaproteobacteria	o_Burkholderiales	f_Burkholderiaceae	g_Lautropia
3.5731	nr_cellular_organisms	d_Bacteria	p_Proteobacteria	c_Gammaproteobacteria	o_Xanthomonadales
3.5731	nr_cellular_organisms	d_Bacteria	p_Proteobacteria	c_Gammaproteobacteria	o_Xanthomonadales	f_Rhodanobacteraceae
3.5731	nr_cellular_organisms	d_Bacteria	p_Proteobacteria	c_Gammaproteobacteria	o_Xanthomonadales	f_Rhodanobacteraceae
0.2322	nr_cellular_organisms	d_Bacteria
0.7106	nr_cellular_organisms	d_Bacteria
0.7106	nr_cellular_organisms	d_Bacteria	nr_Terrabacteria_group	p_Chloroflexi
0.0097	nr_cellular_organisms	d_Bacteria	p_Proteobacteria	c_Alphaproteobacteria	o_Hyphomicrobiales	f_Bradyrhizobiaceae	g_Bradyrhizobium
0.0097	nr_cellular_organisms	d_Bacteria	p_Proteobacteria	c_Alphaproteobacteria	o_Hyphomicrobiales	f_Bradyrhizobiaceae	g_Bradyrhizobium
0.7106	nr_cellular_organisms	d_Bacteria	nr_Terrabacteria_group	p_Chloroflexi	nr_unclassified_Chloroflexi
0.8583	nr_cellular_organisms	d_Bacteria	p_Proteobacteria	c_Betaproteobacteria
8.9062	nr_cellular_organisms	d_Bacteria	nr_Terrabacteria_group	p_Actinobacteria	c_Actinomycetia	o_Corynebacteriales	f_Lawsonellaceae	g_Lawsonella	s_Lawsonella_clevelandensis
0.032	nr_cellular_organisms
0.032	nr_cellular_organisms	d_Bacteria
0.032	nr_cellular_organisms	d_Bacteria
0.032	nr_cellular_organisms
0.032	nr_cellular_organisms	d_Bacteria
1.1453	nr_cellular_organisms	d_Bacteria	nr_FCB_group	nr_Bacteroidetes/Chlorobi_group	p_Bacteroidetes
3.294	nr_cellular_organisms	d_Bacteria	nr_Terrabacteria_group
0.416	nr_cellular_organisms	d_Bacteria
0.416	nr_cellular_organisms
0.416	nr_cellular_organisms	d_Bacteria	nr_Terrabacteria_group	p_Chloroflexi	nr_unclassified_Chloroflexi	s_Chloroflexi_bacterium
0.9412	nr_cellular_organisms	d_Bacteria	p_Proteobacteria
1.5551	nr_cellular_organisms
1.5551	nr_cellular_organisms	d_Bacteria
0.9322	nr_cellular_organisms	d_Bacteria	nr_Terrabacteria_group	p_Firmicutes	c_Bacilli	o_Bacillales	f_Staphylococcaceae	g_Staphylococcus
20.6505	nr_cellular_organisms	d_Bacteria	nr_Terrabacteria_group	p_Actinobacteria	c_Actinomycetia	o_Corynebacteriales	f_Corynebacteriaceae	g_Corynebacterium
1.2517	nr_cellular_organisms	d_Bacteria	nr_Terrabacteria_group	p_Actinobacteria	c_Actinomycetia	o_Corynebacteriales	f_Mycobacteriaceae	g_Mycobacterium
0.0296	nr_cellular_organisms	d_Bacteria	p_Proteobacteria	c_Alphaproteobacteria	o_Hyphomicrobiales	f_Phyllobacteriaceae	g_Mesorhizobium
6.3079	nr_cellular_organisms	d_Bacteria	p_Proteobacteria	c_Betaproteobacteria	o_Burkholderiales	f_Alcaligenaceae	g_Achromobacter
17.9476	nr_cellular_organisms	d_Eukaryota	nr_Opisthokonta	nr_Fungi	nr_Dikarya	p_Basidiomycota	nr_Ustilaginomycotina
1.9158	nr_cellular_organisms	d_Bacteria	p_Proteobacteria
1.9158	nr_cellular_organisms
5.4909	nr_cellular_organisms	d_Bacteria	p_Proteobacteria	c_Betaproteobacteria	o_Burkholderiales	f_Burkholderiaceae
1.9158	nr_cellular_organisms	d_Bacteria
0.06	nr_cellular_organisms	d_Bacteria	nr_Terrabacteria_group	p_Chloroflexi	c_Anaerolineae	o_Anaerolineales	nr_unclassified_Anaerolineales	s_Anaerolineales_bacterium
0.06	nr_cellular_organisms	d_Bacteria
26.3656	nr_cellular_organisms	d_Eukaryota	nr_Opisthokonta	nr_Fungi	nr_Dikarya	p_Basidiomycota	nr_Ustilaginomycotina
2.2926	nr_cellular_organisms
0.0305	nr_cellular_organisms	d_Bacteria
0.0305	nr_cellular_organisms	d_Bacteria
2.0642	nr_cellular_organisms	d_Bacteria	nr_Terrabacteria_group	p_Actinobacteria	c_Actinomycetia	o_Corynebacteriales
0.0305	nr_cellular_organisms	d_Bacteria
1.387	nr_cellular_organisms	d_Bacteria	p_Proteobacteria	c_Gammaproteobacteria
0.8051	nr_cellular_organisms	d_Bacteria	p_Proteobacteria	c_Betaproteobacteria	o_Burkholderiales	f_Burkholderiaceae
23.4233	nr_cellular_organisms	d_Bacteria
23.4233	nr_cellular_organisms	d_Bacteria	nr_Terrabacteria_group	p_Chloroflexi
0.0357	nr_cellular_organisms	d_Bacteria	nr_Terrabacteria_group	p_Actinobacteria	c_Actinomycetia	o_Corynebacteriales	f_Mycobacteriaceae
18.7922	nr_cellular_organisms
5.4896	nr_cellular_organisms
4.6119	nr_cellular_organisms	d_Bacteria	p_Proteobacteria	c_Betaproteobacteria	o_Burkholderiales	f_Burkholderiaceae
1.6801	nr_cellular_organisms
6.6522	nr_cellular_organisms	d_Bacteria	p_Proteobacteria	c_Alphaproteobacteria
29.2845	nr_cellular_organisms	d_Bacteria	p_Proteobacteria	c_Alphaproteobacteria	o_Hyphomicrobiales	f_Bradyrhizobiaceae	g_Bradyrhizobium
0.4112	nr_cellular_organisms	d_Bacteria	nr_Terrabacteria_group	p_Chloroflexi	c_Anaerolineae	o_Anaerolineales	nr_unclassified_Anaerolineales	s_Anaerolineales_bacterium
60.3937	nr_cellular_organisms	d_Eukaryota	nr_Viridiplantae	p_Streptophyta	nr_Streptophytina	nr_Embryophyta	nr_Tracheophyta	nr_Euphyllophyta	nr_Spermatophyta	c_Magnoliopsida	nr_Mesangiospermae	nr_Liliopsida	nr_Petrosaviidae	nr_commelinids	o_Poales	f_Poaceae	nr_BOP_clade	nr_Pooideae
36.7205	d_Viruses	nr_Duplodnaviria	nr_Heunggongvirae	p_Uroviricota	c_Caudoviricetes	o_Caudovirales	f_Siphoviridae	nr_environmental_samples	s_uncultured_Mediterranean_phage_uvMED
21.7931	nr_cellular_organisms	d_Bacteria	p_Proteobacteria
1.2636	nr_cellular_organisms	d_Bacteria
0.3646	nr_cellular_organisms	d_Bacteria	p_Proteobacteria
0.3646	nr_cellular_organisms	d_Bacteria	p_Acidobacteria
0.3646	nr_cellular_organisms	d_Bacteria
5.9351	nr_cellular_organisms	d_Bacteria	nr_Terrabacteria_group
5.9351	nr_cellular_organisms	d_Bacteria
3.3842	nr_cellular_organisms	d_Bacteria	nr_Terrabacteria_group	p_Actinobacteria
26.062	nr_cellular_organisms	d_Bacteria	p_Proteobacteria	c_Gammaproteobacteria	o_Pseudomonadales	f_Pseudomonadaceae	g_Pseudomonas
0.023	nr_cellular_organisms	d_Bacteria
0.0292	nr_cellular_organisms	d_Bacteria	p_Proteobacteria	c_Gammaproteobacteria	o_Xanthomonadales
0.4734	nr_cellular_organisms	d_Bacteria	p_Proteobacteria	c_Alphaproteobacteria
0.4734	nr_cellular_organisms	d_Bacteria
0.4734	nr_cellular_organisms	d_Bacteria	p_Proteobacteria
0.4734	nr_cellular_organisms	d_Bacteria	p_Proteobacteria	c_Alphaproteobacteria
0.4734	nr_cellular_organisms	d_Bacteria	p_Proteobacteria	c_Alphaproteobacteria	o_Rhodospirillales
0.4734	nr_cellular_organisms	d_Bacteria	p_Proteobacteria	c_Alphaproteobacteria
0.4734	nr_cellular_organisms
25.9007	nr_cellular_organisms	d_Bacteria	p_Proteobacteria	c_Alphaproteobacteria	o_Hyphomicrobiales
0.0378	nr_cellular_organisms	d_Bacteria	p_Proteobacteria
0.0065	nr_cellular_organisms	d_Bacteria
0.118	nr_cellular_organisms	d_Bacteria	nr_Terrabacteria_group	p_Chloroflexi	c_Dehalococcoidia	nr_unclassified_Dehalococcoidia	s_Dehalococcoidia_bacterium_CG2_30_46_19
0.118	nr_cellular_organisms	d_Bacteria
0.8646	nr_cellular_organisms	d_Bacteria	nr_Terrabacteria_group
0.8646	nr_cellular_organisms	d_Bacteria	nr_Terrabacteria_group
21.4367	nr_cellular_organisms	d_Eukaryota	nr_Viridiplantae	p_Streptophyta	nr_Streptophytina	nr_Embryophyta	nr_Tracheophyta	nr_Euphyllophyta	nr_Spermatophyta	c_Magnoliopsida	nr_Mesangiospermae	nr_Liliopsida	nr_Petrosaviidae	nr_commelinids
4.5137	nr_cellular_organisms	d_Bacteria
5.7681	nr_cellular_organisms	d_Bacteria	nr_Terrabacteria_group	p_Actinobacteria	c_Actinomycetia	o_Micrococcales	f_Micrococcaceae	g_Micrococcus
5.7681	nr_cellular_organisms	d_Bacteria
5.7681	nr_cellular_organisms	d_Bacteria	nr_Terrabacteria_group
24.1804	nr_cellular_organisms	d_Bacteria	p_Proteobacteria	c_Betaproteobacteria	o_Burkholderiales	f_Burkholderiaceae	g_Ralstonia
24.1804	nr_cellular_organisms	d_Bacteria	p_Proteobacteria	c_Betaproteobacteria	o_Burkholderiales	f_Burkholderiaceae	g_Ralstonia
0.0226	nr_cellular_organisms	d_Bacteria	nr_Terrabacteria_group	p_Actinobacteria	c_Actinomycetia	o_Corynebacteriales	f_Nocardiaceae	g_Rhodococcus
0.0226	nr_cellular_organisms	d_Bacteria	nr_Terrabacteria_group	p_Actinobacteria	c_Actinomycetia	o_Corynebacteriales	f_Nocardiaceae	g_Rhodococcus
0.0226	nr_cellular_organisms	d_Bacteria	nr_Terrabacteria_group	p_Actinobacteria	c_Actinomycetia	o_Corynebacteriales	f_Nocardiaceae	g_Rhodococcus
0.0226	nr_cellular_organisms	d_Bacteria	nr_Terrabacteria_group	p_Actinobacteria	c_Actinomycetia	o_Corynebacteriales	f_Nocardiaceae	g_Rhodococcus
0.0226	nr_cellular_organisms	d_Bacteria	nr_Terrabacteria_group	p_Actinobacteria	c_Actinomycetia	o_Corynebacteriales	f_Nocardiaceae	g_Rhodococcus
0.0226	nr_cellular_organisms	d_Bacteria	nr_Terrabacteria_group	p_Actinobacteria	c_Actinomycetia	o_Corynebacteriales	f_Nocardiaceae	g_Rhodococcus
0.0456	nr_cellular_organisms	d_Bacteria	p_Proteobacteria	c_Betaproteobacteria	o_Burkholderiales	f_Burkholderiaceae
1.145	nr_cellular_organisms	d_Bacteria	p_Proteobacteria	c_Betaproteobacteria	o_Burkholderiales	f_Burkholderiaceae
1.145	nr_cellular_organisms	d_Bacteria	p_Proteobacteria	c_Betaproteobacteria	o_Burkholderiales
17.9333	nr_cellular_organisms	d_Bacteria	nr_Terrabacteria_group	p_Chloroflexi	c_Dehalococcoidia	nr_unclassified_Dehalococcoidia
1.145	nr_cellular_organisms	d_Bacteria	p_Proteobacteria	c_Betaproteobacteria	o_Burkholderiales	f_Burkholderiaceae
1.145
1.145	nr_cellular_organisms	d_Bacteria	p_Proteobacteria	c_Betaproteobacteria	o_Burkholderiales	f_Burkholderiaceae
1.145	nr_cellular_organisms	d_Bacteria	p_Proteobacteria	c_Betaproteobacteria	o_Burkholderiales	f_Burkholderiaceae
1.145	nr_cellular_organisms	d_Bacteria	p_Proteobacteria	c_Betaproteobacteria	o_Burkholderiales	f_Burkholderiaceae
1.145	nr_cellular_organisms	d_Bacteria	p_Proteobacteria	c_Betaproteobacteria
1.145	nr_cellular_organisms	d_Bacteria	p_Proteobacteria	c_Betaproteobacteria	o_Burkholderiales	f_Burkholderiaceae
1.145	nr_cellular_organisms	d_Bacteria	p_Proteobacteria	c_Betaproteobacteria	o_Burkholderiales	f_Burkholderiaceae
0.1813	nr_cellular_organisms	d_Bacteria	p_Proteobacteria	c_Betaproteobacteria	o_Burkholderiales	f_Burkholderiaceae
0.3001	nr_cellular_organisms	d_Bacteria	nr_Terrabacteria_group	p_Actinobacteria	c_Actinomycetia	o_Corynebacteriales
41.0767	nr_cellular_organisms	d_Eukaryota	nr_Viridiplantae	p_Streptophyta	nr_Streptophytina	nr_Embryophyta	nr_Tracheophyta	nr_Euphyllophyta	nr_Spermatophyta	c_Magnoliopsida	nr_Mesangiospermae	nr_Liliopsida	nr_Petrosaviidae	nr_commelinids	o_Poales	f_Poaceae	nr_BOP_clade	nr_Pooideae
0.1122	nr_cellular_organisms	d_Bacteria	nr_Terrabacteria_group	p_Chloroflexi	c_Dehalococcoidia	nr_unclassified_Dehalococcoidia
0.611	nr_cellular_organisms	d_Bacteria
0.611	nr_cellular_organisms	d_Bacteria	nr_Bacteria_incertae_sedis	nr_Bacteria_candidate_phyla	nr_Patescibacteria_group
0.611	nr_cellular_organisms	d_Bacteria	nr_Bacteria_incertae_sedis	nr_Bacteria_candidate_phyla	nr_Patescibacteria_group	nr_Parcubacteria_group
0.611	nr_cellular_organisms	d_Bacteria	nr_Bacteria_incertae_sedis	nr_Bacteria_candidate_phyla	nr_Patescibacteria_group	nr_Parcubacteria_group
3.2482	nr_cellular_organisms	d_Bacteria
21.7054	nr_cellular_organisms	d_Bacteria	p_Proteobacteria	c_Gammaproteobacteria	o_Moraxellales	f_Moraxellaceae	g_Acinetobacter
13.8036	nr_cellular_organisms	d_Bacteria	p_Proteobacteria
5.7804	nr_cellular_organisms	d_Bacteria	nr_Terrabacteria_group
0.0436	nr_cellular_organisms	d_Bacteria
25.0984	nr_cellular_organisms	d_Bacteria	p_Proteobacteria	c_Betaproteobacteria	o_Neisseriales	f_Neisseriaceae
0.1382	nr_cellular_organisms
0.02	nr_cellular_organisms	d_Bacteria
0.02	nr_cellular_organisms	d_Bacteria
0.02	nr_cellular_organisms
0.0144	nr_cellular_organisms	d_Bacteria	p_Proteobacteria	c_Alphaproteobacteria
39.7783	nr_cellular_organisms	d_Bacteria	p_Proteobacteria	c_Gammaproteobacteria	o_Enterobacterales	f_Yersiniaceae	g_Serratia
0.5229	nr_cellular_organisms	d_Bacteria	p_Proteobacteria	c_Alphaproteobacteria
0.0435
0.1	nr_cellular_organisms	d_Bacteria	nr_Terrabacteria_group	p_Actinobacteria	c_Actinomycetia
0.3239	nr_cellular_organisms	d_Bacteria
13.0403	nr_cellular_organisms	d_Bacteria	p_Proteobacteria	c_Alphaproteobacteria	o_Hyphomicrobiales	f_Bradyrhizobiaceae
0.0353	nr_cellular_organisms	d_Bacteria	nr_Terrabacteria_group	p_Actinobacteria	c_Actinomycetia
3.5519	nr_cellular_organisms	d_Bacteria
26.9958	nr_cellular_organisms	d_Bacteria	nr_Terrabacteria_group	p_Chloroflexi
0.0353	nr_cellular_organisms	d_Bacteria	nr_Terrabacteria_group	p_Actinobacteria	c_Actinomycetia
3.7859	nr_cellular_organisms	d_Bacteria
44.9359	nr_cellular_organisms	d_Bacteria	p_Proteobacteria
3.7859	nr_cellular_organisms	d_Bacteria
2.8696	nr_cellular_organisms	d_Bacteria	p_Proteobacteria	c_Gammaproteobacteria	o_Enterobacterales	f_Enterobacteriaceae	nr_Klebsiella/Raoultella_group	g_Klebsiella
20.8805	nr_cellular_organisms	d_Bacteria	nr_Terrabacteria_group	p_Actinobacteria	c_Actinomycetia	o_Micrococcales	f_Micrococcaceae
19.9014	nr_cellular_organisms	d_Bacteria	p_Proteobacteria
24.9631	nr_cellular_organisms	d_Bacteria	p_Proteobacteria	c_Betaproteobacteria	o_Burkholderiales	f_Burkholderiaceae	g_Lautropia
24.9631	nr_cellular_organisms	d_Bacteria	p_Proteobacteria	c_Betaproteobacteria	o_Burkholderiales
6.8581	nr_cellular_organisms	d_Bacteria	nr_Terrabacteria_group
8.2584	nr_cellular_organisms
5.0505	nr_cellular_organisms	d_Bacteria	p_Proteobacteria	c_Alphaproteobacteria	o_Hyphomicrobiales	f_Bradyrhizobiaceae
2.0926	nr_cellular_organisms	d_Bacteria
19.2959	nr_cellular_organisms
6.1447	nr_cellular_organisms	d_Bacteria
9.1967	nr_cellular_organisms	d_Bacteria
1.0614	nr_cellular_organisms	d_Bacteria
6.9635	nr_cellular_organisms	d_Bacteria	p_Proteobacteria	c_Betaproteobacteria	o_Burkholderiales	f_Burkholderiaceae
0.0092	nr_cellular_organisms	d_Bacteria	p_Proteobacteria
0.026	nr_cellular_organisms	d_Archaea
0.026	nr_cellular_organisms	d_Archaea
0.026	nr_cellular_organisms	d_Archaea
0.0092	nr_cellular_organisms	d_Bacteria	p_Proteobacteria
0.0092	nr_cellular_organisms	d_Bacteria	p_Proteobacteria	c_Alphaproteobacteria	o_Hyphomicrobiales
20.5976	nr_cellular_organisms	d_Bacteria	nr_Terrabacteria_group
20.5976	nr_cellular_organisms	d_Bacteria	nr_Terrabacteria_group
20.5976	nr_cellular_organisms	d_Bacteria
0.032	nr_cellular_organisms
0.009	nr_cellular_organisms	d_Bacteria	p_Proteobacteria	c_Alphaproteobacteria	o_Hyphomicrobiales	f_Phyllobacteriaceae	g_Mesorhizobium
0.2855	nr_cellular_organisms	d_Bacteria
0.2855	nr_cellular_organisms	d_Bacteria	p_Proteobacteria	c_Alphaproteobacteria
0.1461	nr_cellular_organisms
0.1834	nr_cellular_organisms	d_Bacteria	p_Proteobacteria	c_Betaproteobacteria	o_Burkholderiales	f_Burkholderiaceae
0.0028	nr_cellular_organisms	d_Bacteria
0.0028	nr_cellular_organisms	d_Bacteria
0.0028	nr_cellular_organisms
0.0028	nr_cellular_organisms	d_Bacteria
0.0028	nr_cellular_organisms	d_Bacteria
0.0028	nr_cellular_organisms	d_Bacteria
0.0028	nr_cellular_organisms	d_Bacteria
18.5503	nr_cellular_organisms	d_Bacteria	p_Proteobacteria	c_Betaproteobacteria	o_Burkholderiales	f_Alcaligenaceae	g_Achromobacter	s_Achromobacter_xylosoxidans
26.8974	nr_cellular_organisms	d_Bacteria
8.0637	nr_cellular_organisms	d_Bacteria	p_Proteobacteria
63.8506	nr_cellular_organisms	d_Eukaryota	nr_Viridiplantae	p_Streptophyta	nr_Streptophytina	nr_Embryophyta	nr_Tracheophyta	nr_Euphyllophyta	nr_Spermatophyta	c_Magnoliopsida	nr_Mesangiospermae	nr_Liliopsida	nr_Petrosaviidae	nr_commelinids	o_Poales	f_Poaceae	nr_BOP_clade	nr_Pooideae	nr_Triticodae	nr_Triticeae
0.7358	nr_cellular_organisms	d_Bacteria	nr_Terrabacteria_group	p_Actinobacteria	c_Actinomycetia
69.416	nr_cellular_organisms
0.03	nr_cellular_organisms	d_Bacteria	nr_Terrabacteria_group	p_Actinobacteria	nr_unclassified_Actinobacteria
0.03	nr_cellular_organisms	d_Bacteria
7.6593	nr_cellular_organisms	d_Bacteria	p_Proteobacteria	c_Betaproteobacteria	o_Burkholderiales	f_Burkholderiaceae
0.0024	nr_cellular_organisms	d_Bacteria	nr_Terrabacteria_group	p_Chloroflexi
0.0106	nr_cellular_organisms	d_Bacteria	p_Proteobacteria	c_Betaproteobacteria	o_Burkholderiales	f_Burkholderiaceae
0.6199	nr_cellular_organisms
0.6199	nr_cellular_organisms
0.6199	nr_cellular_organisms	d_Bacteria	nr_Bacteria_incertae_sedis	nr_Bacteria_candidate_phyla	p_Candidatus_Aerophobetes	nr_unclassified_Aerophobetes
0.6199	nr_cellular_organisms
0.6199	nr_cellular_organisms
9.6954	nr_cellular_organisms	d_Bacteria	nr_Terrabacteria_group	p_Actinobacteria	c_Actinomycetia	o_Corynebacteriales	f_Corynebacteriaceae	g_Corynebacterium
0.0217	nr_cellular_organisms	d_Bacteria	p_Proteobacteria	c_Alphaproteobacteria
0.0217	nr_cellular_organisms	d_Bacteria	p_Proteobacteria	c_Alphaproteobacteria	o_Hyphomicrobiales	f_Bradyrhizobiaceae
0.3093	nr_cellular_organisms	d_Bacteria	p_Proteobacteria	c_Betaproteobacteria	o_Burkholderiales	f_Burkholderiaceae
0.0294	nr_cellular_organisms	d_Bacteria
0.0265	nr_cellular_organisms	d_Bacteria	p_Proteobacteria	c_Alphaproteobacteria
27.7616	nr_cellular_organisms	d_Bacteria	p_Proteobacteria	c_Gammaproteobacteria	o_Enterobacterales	f_Enterobacteriaceae	nr_Klebsiella/Raoultella_group	g_Klebsiella
24.3966	nr_cellular_organisms	d_Bacteria
0.1657	nr_cellular_organisms	d_Bacteria
0.2483	nr_cellular_organisms	d_Bacteria
3.7345	nr_cellular_organisms
8.9439	nr_cellular_organisms	d_Bacteria	p_Proteobacteria	c_Alphaproteobacteria
8.9439	nr_cellular_organisms	d_Bacteria
8.9439	nr_cellular_organisms	d_Bacteria
8.9439	nr_cellular_organisms	d_Bacteria	p_Proteobacteria	c_Alphaproteobacteria
8.9439	nr_cellular_organisms	d_Bacteria	p_Proteobacteria	c_Alphaproteobacteria
8.9439	nr_cellular_organisms	d_Bacteria
8.9439	nr_cellular_organisms	d_Bacteria	p_Proteobacteria	c_Alphaproteobacteria
8.9439	nr_cellular_organisms	d_Bacteria	p_Proteobacteria
8.9439	nr_cellular_organisms	d_Bacteria	p_Proteobacteria	c_Alphaproteobacteria
0.0235	nr_cellular_organisms	d_Bacteria	nr_Terrabacteria_group	p_Actinobacteria
0.0235	nr_cellular_organisms	d_Bacteria	nr_Terrabacteria_group	p_Actinobacteria
0.3582	nr_cellular_organisms	d_Bacteria	p_Proteobacteria	c_Alphaproteobacteria	o_Hyphomicrobiales
1.6917	nr_cellular_organisms	d_Bacteria	nr_Terrabacteria_group	p_Actinobacteria	c_Actinomycetia	o_Corynebacteriales	f_Mycobacteriaceae
1.6917	nr_cellular_organisms	d_Bacteria	nr_Terrabacteria_group	p_Actinobacteria	c_Actinomycetia	o_Corynebacteriales	f_Mycobacteriaceae
1.6917
1.6917	nr_cellular_organisms	d_Bacteria	nr_Terrabacteria_group	p_Actinobacteria	c_Actinomycetia	o_Corynebacteriales
1.6917	nr_cellular_organisms	d_Bacteria	nr_Terrabacteria_group	p_Actinobacteria	c_Actinomycetia	o_Corynebacteriales	f_Mycobacteriaceae
1.6917	nr_cellular_organisms	d_Bacteria	nr_Terrabacteria_group	p_Actinobacteria	c_Actinomycetia	o_Corynebacteriales
1.2636	nr_cellular_organisms	d_Bacteria	p_Proteobacteria	c_Gammaproteobacteria	o_Xanthomonadales
1.2636	nr_cellular_organisms	d_Bacteria	p_Proteobacteria	c_Gammaproteobacteria	o_Xanthomonadales	f_Rhodanobacteraceae
2.143	nr_cellular_organisms	d_Bacteria
2.143	nr_cellular_organisms	d_Bacteria
1.0286	nr_cellular_organisms	d_Bacteria	p_Proteobacteria
1.2636	nr_cellular_organisms	d_Bacteria	p_Proteobacteria	c_Gammaproteobacteria	o_Xanthomonadales	f_Xanthomonadaceae
4.7238	nr_cellular_organisms	d_Bacteria	p_Proteobacteria	c_Alphaproteobacteria	o_Hyphomicrobiales
1.2636	nr_cellular_organisms	d_Bacteria
0.1315	nr_cellular_organisms	d_Bacteria
0.1315	nr_cellular_organisms	d_Bacteria
1	nr_cellular_organisms	d_Bacteria
0.0029	nr_cellular_organisms	d_Bacteria	p_Proteobacteria
46.668	nr_cellular_organisms	d_Bacteria	nr_Terrabacteria_group	p_Actinobacteria	c_Actinomycetia	o_Micrococcales	f_Micrococcaceae	g_Kocuria
9.7143	nr_cellular_organisms	d_Bacteria	nr_Terrabacteria_group	p_Actinobacteria	c_Actinomycetia	o_Corynebacteriales
0.3317	nr_cellular_organisms	d_Bacteria	p_Proteobacteria	c_Betaproteobacteria	o_Burkholderiales	f_Burkholderiaceae
0.2036	nr_cellular_organisms
22.3081	nr_cellular_organisms	d_Bacteria	nr_Terrabacteria_group	nr_Cyanobacteria/Melainabacteria_group	p_Candidatus_Melainabacteria	nr_unclassified_Candidatus_Melainabacteria	s_Candidatus_Melainabacteria_bacterium
2.4533	nr_cellular_organisms	d_Bacteria
1.4939	nr_cellular_organisms	d_Bacteria
6.4783	nr_cellular_organisms	d_Bacteria	p_Proteobacteria	c_Betaproteobacteria	o_Burkholderiales	f_Burkholderiaceae
48.3051	nr_cellular_organisms	d_Eukaryota	nr_Opisthokonta	nr_Metazoa	nr_Eumetazoa	nr_Bilateria	nr_Deuterostomia	p_Chordata	nr_Craniata	nr_Vertebrata	nr_Gnathostomata	nr_Teleostomi	nr_Euteleostomi	nr_Sarcopterygii	nr_Dipnotetrapodomorpha	nr_Tetrapoda	nr_Amniota	c_Mammalia	nr_Theria	nr_Eutheria	nr_Boreoeutheria	nr_Euarchontoglires	o_Primates	nr_Haplorrhini	nr_Simiiformes	nr_Catarrhini
9.03	nr_cellular_organisms	d_Bacteria
6.4783	nr_cellular_organisms	d_Bacteria	p_Proteobacteria	c_Betaproteobacteria	o_Burkholderiales	f_Burkholderiaceae
0.0132	nr_cellular_organisms
1.5797	nr_cellular_organisms	d_Bacteria
1.3489	nr_cellular_organisms	d_Bacteria
4.8316	nr_cellular_organisms	d_Bacteria	nr_Terrabacteria_group	p_Actinobacteria	c_Actinomycetia	o_Corynebacteriales	f_Mycobacteriaceae	g_Mycobacterium
4.8316	nr_cellular_organisms	d_Bacteria	nr_Terrabacteria_group	p_Actinobacteria	c_Actinomycetia	o_Corynebacteriales	f_Mycobacteriaceae	g_Mycobacterium
2.4744	nr_cellular_organisms	d_Bacteria	nr_Terrabacteria_group	p_Actinobacteria
7.2082	nr_cellular_organisms	d_Bacteria	p_Proteobacteria	c_Gammaproteobacteria	o_Pseudomonadales	f_Pseudomonadaceae	g_Pseudomonas
0.3707	nr_cellular_organisms	d_Bacteria	p_Proteobacteria	c_Alphaproteobacteria
1.0909	nr_cellular_organisms	d_Bacteria	p_Proteobacteria	c_Alphaproteobacteria	o_Hyphomicrobiales	f_Bradyrhizobiaceae	g_Bradyrhizobium
2.5041	nr_cellular_organisms	d_Bacteria	p_Proteobacteria	c_Betaproteobacteria	o_Burkholderiales	f_Burkholderiaceae
21.1829	nr_cellular_organisms
5.1108	nr_cellular_organisms	d_Eukaryota	nr_Opisthokonta	nr_Metazoa	nr_Eumetazoa	nr_Bilateria	nr_Deuterostomia	p_Chordata	nr_Craniata	nr_Vertebrata	nr_Gnathostomata	nr_Teleostomi	nr_Euteleostomi	nr_Sarcopterygii	nr_Dipnotetrapodomorpha	nr_Tetrapoda	nr_Amniota	c_Mammalia	nr_Theria	nr_Eutheria	nr_Boreoeutheria	nr_Euarchontoglires	o_Primates	nr_Haplorrhini	nr_Simiiformes	nr_Catarrhini
2.2934	nr_cellular_organisms	d_Bacteria	nr_Terrabacteria_group	p_Actinobacteria	c_Actinomycetia	o_Propionibacteriales	f_Propionibacteriaceae
2.2934	nr_cellular_organisms	d_Bacteria	nr_Terrabacteria_group	p_Actinobacteria	c_Actinomycetia	o_Propionibacteriales	f_Propionibacteriaceae
10.1526	nr_cellular_organisms	d_Bacteria
10.1526	nr_cellular_organisms	d_Bacteria	p_Proteobacteria
0.4939	nr_cellular_organisms	d_Bacteria
10.1526	nr_cellular_organisms	d_Bacteria	p_Proteobacteria
10.1526	nr_cellular_organisms
10.1526	nr_cellular_organisms	d_Bacteria	p_Proteobacteria
10.1526	nr_cellular_organisms	d_Bacteria	p_Proteobacteria
10.1526	nr_cellular_organisms	d_Bacteria
10.1526	nr_cellular_organisms	d_Bacteria	p_Proteobacteria
10.1526	nr_cellular_organisms
10.1526	nr_cellular_organisms	d_Bacteria	p_Proteobacteria
0.0861	nr_cellular_organisms	d_Bacteria
43.1043	nr_cellular_organisms	d_Bacteria
0.6691	nr_cellular_organisms	d_Bacteria	p_Proteobacteria	c_Betaproteobacteria	o_Burkholderiales	f_Burkholderiaceae
0.6691	nr_cellular_organisms	d_Bacteria	p_Proteobacteria	c_Betaproteobacteria	o_Burkholderiales	f_Burkholderiaceae
0.0181	nr_cellular_organisms	d_Bacteria	nr_Terrabacteria_group	p_Actinobacteria	c_Actinomycetia	o_Corynebacteriales	f_Mycobacteriaceae	g_Mycobacterium
0.0181	nr_cellular_organisms	d_Bacteria	nr_Terrabacteria_group	p_Actinobacteria	c_Actinomycetia	o_Corynebacteriales	f_Mycobacteriaceae	g_Mycobacterium
40.1527	nr_cellular_organisms	d_Bacteria
25.8369	nr_cellular_organisms
0.0043	nr_cellular_organisms	d_Bacteria	nr_Terrabacteria_group	p_Chloroflexi
0.4994	nr_cellular_organisms	d_Bacteria	p_Proteobacteria	c_Alphaproteobacteria
0.0043	nr_cellular_organisms	d_Bacteria
0.0043	nr_cellular_organisms	d_Bacteria
0.0043	nr_cellular_organisms	d_Bacteria	nr_Terrabacteria_group	p_Chloroflexi
1.9462	nr_cellular_organisms	d_Bacteria	p_Proteobacteria	c_Betaproteobacteria	o_Burkholderiales	f_Burkholderiaceae
1.9462	nr_cellular_organisms	d_Bacteria
1.9462	nr_cellular_organisms	d_Bacteria	p_Proteobacteria	c_Betaproteobacteria	o_Burkholderiales
1.9462	nr_cellular_organisms	d_Bacteria	p_Proteobacteria	c_Betaproteobacteria	o_Burkholderiales	f_Burkholderiaceae
1.9462	nr_cellular_organisms	d_Bacteria
1.9462	nr_cellular_organisms	d_Bacteria
2.6685	nr_cellular_organisms	d_Bacteria	p_Proteobacteria	c_Alphaproteobacteria	o_Hyphomicrobiales	f_Bradyrhizobiaceae
0.1627	nr_cellular_organisms	d_Bacteria	p_Proteobacteria	c_Alphaproteobacteria	o_Hyphomicrobiales	f_Bradyrhizobiaceae	g_Bradyrhizobium
0.1627	nr_cellular_organisms	d_Bacteria	p_Proteobacteria	c_Alphaproteobacteria	o_Hyphomicrobiales
0.1627	nr_cellular_organisms	d_Bacteria	p_Proteobacteria	c_Alphaproteobacteria	o_Hyphomicrobiales	f_Bradyrhizobiaceae
0.1627	nr_cellular_organisms	d_Bacteria	p_Proteobacteria	c_Alphaproteobacteria	o_Hyphomicrobiales	f_Bradyrhizobiaceae
0.1627	nr_cellular_organisms	d_Bacteria	p_Proteobacteria	c_Alphaproteobacteria	o_Hyphomicrobiales	f_Bradyrhizobiaceae	g_Bradyrhizobium
20.813	nr_cellular_organisms	d_Bacteria
2.4336	nr_cellular_organisms	d_Bacteria	nr_Terrabacteria_group	p_Actinobacteria	c_Actinomycetia	o_Corynebacteriales	f_Corynebacteriaceae	g_Corynebacterium
0.1339	nr_cellular_organisms	d_Bacteria
3.9523	nr_cellular_organisms	d_Bacteria	p_Proteobacteria	c_Alphaproteobacteria
3.9523	nr_cellular_organisms	d_Bacteria	p_Proteobacteria	c_Alphaproteobacteria
13.412	nr_cellular_organisms	d_Bacteria	nr_Terrabacteria_group	p_Firmicutes	c_Bacilli	o_Bacillales	f_Staphylococcaceae	g_Staphylococcus	s_Staphylococcus_hominis
0.0081	nr_cellular_organisms
0.0081	nr_cellular_organisms
0.0081	nr_cellular_organisms	d_Bacteria
0.0081	nr_cellular_organisms	d_Bacteria
0.0081	nr_cellular_organisms	d_Bacteria
0.5176	nr_cellular_organisms	d_Bacteria
0.9108	nr_cellular_organisms
1.0019	nr_cellular_organisms	d_Bacteria	p_Proteobacteria	c_Alphaproteobacteria	o_Hyphomicrobiales
0.4456	nr_cellular_organisms	d_Bacteria	p_Proteobacteria	c_Alphaproteobacteria	o_Hyphomicrobiales	f_Bradyrhizobiaceae	g_Bradyrhizobium
0.4456	nr_cellular_organisms	d_Bacteria	p_Proteobacteria	c_Alphaproteobacteria
0.4456	nr_cellular_organisms	d_Bacteria	p_Proteobacteria	c_Alphaproteobacteria	o_Hyphomicrobiales	f_Bradyrhizobiaceae
0.4456	nr_cellular_organisms	d_Bacteria	p_Proteobacteria	c_Alphaproteobacteria	o_Hyphomicrobiales	f_Bradyrhizobiaceae	g_Bradyrhizobium
13.6446	nr_cellular_organisms	d_Bacteria	p_Proteobacteria	c_Alphaproteobacteria	o_Hyphomicrobiales
0.9513	nr_cellular_organisms	d_Bacteria	p_Proteobacteria
106.624	nr_cellular_organisms
0.0002	nr_cellular_organisms	d_Bacteria	nr_Terrabacteria_group	p_Actinobacteria	c_Actinomycetia	o_Corynebacteriales	f_Mycobacteriaceae
0.0002	nr_cellular_organisms	d_Bacteria	nr_Terrabacteria_group	p_Actinobacteria	c_Actinomycetia	o_Corynebacteriales	f_Mycobacteriaceae
0.0002	nr_cellular_organisms	d_Bacteria	nr_Terrabacteria_group	p_Actinobacteria	c_Actinomycetia	o_Corynebacteriales	f_Mycobacteriaceae
0.0002	nr_cellular_organisms	d_Bacteria	nr_Terrabacteria_group	p_Actinobacteria	c_Actinomycetia	o_Corynebacteriales	f_Mycobacteriaceae
0.0002	nr_cellular_organisms	d_Bacteria	nr_Terrabacteria_group	p_Actinobacteria	c_Actinomycetia	o_Corynebacteriales	f_Mycobacteriaceae
2.1277	nr_cellular_organisms	d_Bacteria
11.5613	nr_cellular_organisms	d_Bacteria	p_Proteobacteria	c_Betaproteobacteria	o_Burkholderiales	f_Burkholderiaceae
30.0111	nr_cellular_organisms	d_Bacteria	p_Proteobacteria	c_Alphaproteobacteria	o_Hyphomicrobiales
5.0973	nr_cellular_organisms	d_Bacteria	nr_Terrabacteria_group	p_Actinobacteria	c_Actinomycetia
0.3748	nr_cellular_organisms	d_Bacteria	p_Proteobacteria
12.2349	nr_cellular_organisms
0.0045	nr_cellular_organisms	d_Bacteria	p_Proteobacteria	c_Alphaproteobacteria	o_Hyphomicrobiales	f_Bradyrhizobiaceae	g_Bradyrhizobium
0.0045	nr_cellular_organisms	d_Bacteria	p_Proteobacteria	c_Alphaproteobacteria	o_Hyphomicrobiales	f_Bradyrhizobiaceae
0.0045	nr_cellular_organisms	d_Bacteria	p_Proteobacteria	c_Alphaproteobacteria	o_Hyphomicrobiales	f_Bradyrhizobiaceae
0.0045	nr_cellular_organisms	d_Bacteria	p_Proteobacteria	c_Alphaproteobacteria	o_Hyphomicrobiales	f_Bradyrhizobiaceae	g_Bradyrhizobium	s_Bradyrhizobium_guangdongense
1.79	nr_cellular_organisms	d_Bacteria	p_Proteobacteria	c_Alphaproteobacteria
1.79	nr_cellular_organisms	d_Bacteria	p_Proteobacteria	c_Alphaproteobacteria	o_Hyphomicrobiales	f_Bradyrhizobiaceae
0.006	nr_cellular_organisms	d_Bacteria
1.7256	nr_cellular_organisms	d_Bacteria	nr_Terrabacteria_group	p_Actinobacteria	c_Actinomycetia	o_Corynebacteriales	f_Mycobacteriaceae	g_Mycobacterium
0.0252	nr_cellular_organisms	d_Bacteria
12.1568	nr_cellular_organisms	d_Bacteria	p_Proteobacteria	c_Alphaproteobacteria
0.0252	nr_cellular_organisms	d_Bacteria
11.3843	nr_cellular_organisms	d_Bacteria
0.0202	nr_cellular_organisms	d_Bacteria	p_Proteobacteria	c_Alphaproteobacteria	o_Hyphomicrobiales	f_Bradyrhizobiaceae
1.0525	nr_cellular_organisms
0.0474	nr_cellular_organisms	d_Bacteria	nr_Terrabacteria_group	p_Firmicutes	c_Bacilli	o_Bacillales	f_Staphylococcaceae	g_Staphylococcus
0.4434	nr_cellular_organisms	d_Bacteria	p_Proteobacteria	c_Betaproteobacteria	o_Burkholderiales
0.4434	nr_cellular_organisms	d_Bacteria
13.8836	nr_cellular_organisms	d_Bacteria	p_Proteobacteria	c_Gammaproteobacteria	o_Xanthomonadales
0.0137	nr_cellular_organisms	d_Bacteria	nr_Terrabacteria_group	p_Actinobacteria	c_Actinomycetia	o_Corynebacteriales	f_Mycobacteriaceae
1.9961	nr_cellular_organisms	d_Bacteria
1.9961	nr_cellular_organisms	d_Bacteria
0.3036	nr_cellular_organisms	d_Bacteria	p_Proteobacteria
15.4503	nr_cellular_organisms	d_Bacteria	nr_FCB_group	nr_Bacteroidetes/Chlorobi_group	p_Bacteroidetes
3.9645	nr_cellular_organisms	d_Bacteria	nr_Terrabacteria_group	p_Actinobacteria	c_Actinomycetia	o_Streptomycetales	f_Streptomycetaceae	g_Streptomyces
28.3946	nr_cellular_organisms	d_Bacteria	nr_Terrabacteria_group	p_Actinobacteria	c_Actinomycetia	o_Corynebacteriales	f_Corynebacteriaceae	g_Corynebacterium	s_Corynebacterium_matruchotii
0.2075	nr_cellular_organisms	d_Bacteria
30.1931	nr_cellular_organisms	d_Bacteria	p_Proteobacteria	c_Gammaproteobacteria	o_Enterobacterales	f_Enterobacteriaceae
30.1931	nr_cellular_organisms	d_Bacteria	p_Proteobacteria	c_Gammaproteobacteria	o_Enterobacterales	f_Enterobacteriaceae
4.5248	nr_cellular_organisms	d_Bacteria
38.2982	nr_cellular_organisms	d_Bacteria	nr_Terrabacteria_group
1.4471	nr_cellular_organisms	d_Bacteria	p_Proteobacteria	c_Gammaproteobacteria	o_Xanthomonadales	f_Rhodanobacteraceae
1.4471	nr_cellular_organisms	d_Bacteria
1.4471	nr_cellular_organisms	d_Bacteria
1.4471	nr_cellular_organisms	d_Bacteria	p_Proteobacteria	c_Gammaproteobacteria	o_Xanthomonadales	f_Rhodanobacteraceae	g_Dyella	nr_unclassified_Dyella	s_Dyella_sp._M7H15-1
1.4471	nr_cellular_organisms	d_Bacteria
1.4471	nr_cellular_organisms	d_Bacteria	p_Proteobacteria	c_Gammaproteobacteria	o_Xanthomonadales	f_Rhodanobacteraceae
1.4471	nr_cellular_organisms	d_Bacteria	p_Proteobacteria	c_Gammaproteobacteria	o_Xanthomonadales	f_Rhodanobacteraceae
1.4471	nr_cellular_organisms	d_Bacteria	p_Proteobacteria	c_Gammaproteobacteria	o_Xanthomonadales
1.4471	nr_cellular_organisms	d_Bacteria
1.4471	nr_cellular_organisms	d_Bacteria
0.0772	nr_cellular_organisms
106.715	nr_cellular_organisms	d_Bacteria	p_Proteobacteria	c_Betaproteobacteria	o_Burkholderiales	f_Burkholderiaceae	g_Ralstonia
106.715	nr_cellular_organisms	d_Bacteria	p_Proteobacteria	c_Betaproteobacteria	o_Burkholderiales	f_Burkholderiaceae
106.715	nr_cellular_organisms	d_Bacteria
106.715	nr_cellular_organisms	d_Bacteria	p_Proteobacteria	c_Betaproteobacteria	o_Burkholderiales	f_Burkholderiaceae
106.715	nr_cellular_organisms	d_Bacteria
106.715	nr_cellular_organisms	d_Bacteria	p_Proteobacteria	c_Betaproteobacteria	o_Burkholderiales	f_Burkholderiaceae
106.715	nr_cellular_organisms	d_Bacteria	p_Proteobacteria	c_Betaproteobacteria	o_Burkholderiales
106.715	nr_cellular_organisms	d_Bacteria	p_Proteobacteria	c_Betaproteobacteria	o_Burkholderiales	f_Burkholderiaceae
106.715	nr_cellular_organisms	d_Bacteria	p_Proteobacteria	c_Betaproteobacteria	o_Burkholderiales	f_Burkholderiaceae
106.715	nr_cellular_organisms	d_Bacteria	p_Proteobacteria	c_Betaproteobacteria	o_Burkholderiales	f_Burkholderiaceae
1.9602	nr_cellular_organisms	d_Bacteria	p_Proteobacteria	c_Betaproteobacteria	o_Burkholderiales	f_Burkholderiaceae
1.9602	nr_cellular_organisms	d_Bacteria	p_Proteobacteria	c_Betaproteobacteria	o_Burkholderiales	f_Burkholderiaceae
1.9602	nr_cellular_organisms	d_Bacteria	p_Proteobacteria
1.9602	nr_cellular_organisms	d_Bacteria	p_Proteobacteria	c_Betaproteobacteria	o_Burkholderiales	f_Burkholderiaceae
1.9602	nr_cellular_organisms	d_Bacteria	p_Proteobacteria	c_Betaproteobacteria	o_Burkholderiales	f_Burkholderiaceae
0.004	nr_cellular_organisms	d_Bacteria	nr_Terrabacteria_group	p_Actinobacteria	c_Actinomycetia	o_Micrococcales	f_Micrococcaceae
0.004	nr_cellular_organisms	d_Bacteria	nr_Terrabacteria_group	p_Actinobacteria	c_Actinomycetia	o_Micrococcales	f_Micrococcaceae	g_Kocuria
0.004	nr_cellular_organisms	d_Bacteria	nr_Terrabacteria_group
0.004	nr_cellular_organisms	d_Bacteria	nr_Terrabacteria_group
0.004	nr_cellular_organisms	d_Bacteria	nr_Terrabacteria_group
0.004	nr_cellular_organisms	d_Bacteria	nr_Terrabacteria_group	p_Actinobacteria	c_Actinomycetia	o_Micrococcales	f_Micrococcaceae	g_Kocuria
0.004	nr_cellular_organisms	d_Bacteria	nr_Terrabacteria_group	p_Actinobacteria	c_Actinomycetia	o_Micrococcales	f_Micrococcaceae	g_Kocuria
0.4112	nr_cellular_organisms	d_Bacteria
25.2783	nr_cellular_organisms	d_Bacteria	nr_Terrabacteria_group	p_Actinobacteria	c_Actinomycetia	o_Corynebacteriales
33.2675	nr_cellular_organisms
0.9485	nr_cellular_organisms
3.7099	nr_cellular_organisms	d_Bacteria	p_Proteobacteria	c_Betaproteobacteria	o_Burkholderiales	f_Burkholderiaceae
3.7099	nr_cellular_organisms	d_Bacteria	p_Proteobacteria	c_Betaproteobacteria	o_Burkholderiales	f_Burkholderiaceae
0.0474	nr_cellular_organisms	d_Bacteria	nr_Terrabacteria_group
3.7099	nr_cellular_organisms	d_Bacteria	p_Proteobacteria	c_Betaproteobacteria	o_Burkholderiales	f_Burkholderiaceae
3.7099	nr_cellular_organisms	d_Bacteria	p_Proteobacteria
3.7099	nr_cellular_organisms	d_Bacteria	p_Proteobacteria
0.0183	nr_cellular_organisms	d_Bacteria	p_Proteobacteria	c_Alphaproteobacteria	o_Hyphomicrobiales
23.622	nr_cellular_organisms	d_Bacteria
6.9989	nr_cellular_organisms	d_Bacteria	p_Proteobacteria
5.4872	nr_cellular_organisms	d_Bacteria	p_Proteobacteria	c_Alphaproteobacteria
1.9158	nr_cellular_organisms	d_Bacteria	p_Proteobacteria
1.9158	nr_cellular_organisms
1.9158	nr_cellular_organisms	d_Bacteria	p_Proteobacteria	c_Gammaproteobacteria	o_Xanthomonadales	f_Rhodanobacteraceae
21.3077	nr_cellular_organisms	d_Bacteria
1.9158	nr_cellular_organisms	d_Bacteria	p_Proteobacteria	c_Gammaproteobacteria
107.175	nr_cellular_organisms	d_Bacteria
0.2208	nr_cellular_organisms	d_Bacteria
0.0436	nr_cellular_organisms	d_Bacteria	nr_Terrabacteria_group	p_Actinobacteria	c_Actinomycetia	o_Corynebacteriales	f_Nocardiaceae	g_Rhodococcus
2.8873	nr_cellular_organisms
0.7564	nr_cellular_organisms	d_Bacteria	p_Proteobacteria	c_Alphaproteobacteria
37.8465	nr_cellular_organisms	d_Bacteria
0.0243	nr_cellular_organisms	d_Bacteria	p_Proteobacteria	c_Gammaproteobacteria	o_Enterobacterales	f_Enterobacteriaceae
0.4407	nr_cellular_organisms	d_Bacteria	p_Proteobacteria	c_Alphaproteobacteria
0.0017	nr_cellular_organisms	d_Bacteria	nr_Terrabacteria_group	p_Chloroflexi
0.0017	nr_cellular_organisms	d_Bacteria	nr_Terrabacteria_group	p_Chloroflexi
3.2788	nr_cellular_organisms	d_Bacteria	nr_Terrabacteria_group	p_Actinobacteria	c_Actinomycetia
0.8158	nr_cellular_organisms	d_Bacteria
0.1	nr_cellular_organisms	d_Bacteria	p_Proteobacteria	c_Gammaproteobacteria
34.5385	nr_cellular_organisms	d_Bacteria	p_Proteobacteria	c_Gammaproteobacteria	o_Enterobacterales	f_Enterobacteriaceae
34.5385	nr_cellular_organisms	d_Bacteria	p_Proteobacteria	c_Gammaproteobacteria	o_Enterobacterales	f_Enterobacteriaceae
1.7121	nr_cellular_organisms	d_Bacteria
0.0107	nr_cellular_organisms	d_Archaea	nr_Asgard_group	p_Candidatus_Thorarchaeota	s_Candidatus_Thorarchaeota_archaeon
3.2485	nr_cellular_organisms	d_Bacteria	p_Proteobacteria	c_Alphaproteobacteria	o_Hyphomicrobiales	f_Bradyrhizobiaceae
3.2485	nr_cellular_organisms	d_Bacteria	p_Proteobacteria	c_Alphaproteobacteria	o_Hyphomicrobiales	f_Bradyrhizobiaceae	g_Bradyrhizobium
1.9802	nr_cellular_organisms	d_Bacteria	p_Proteobacteria	c_Alphaproteobacteria	o_Hyphomicrobiales	f_Bradyrhizobiaceae	g_Bradyrhizobium	s_Bradyrhizobium_brasilense
0.0066	nr_cellular_organisms
37.3406	nr_cellular_organisms
0.036	nr_cellular_organisms
30.086	nr_cellular_organisms	d_Bacteria
0.026	nr_cellular_organisms	d_Bacteria	nr_unclassified_Bacteria	s_bacterium_HR25
0.026	nr_cellular_organisms
0.0505	nr_cellular_organisms	d_Bacteria	p_Proteobacteria	c_Alphaproteobacteria	o_Hyphomicrobiales
14.1996	nr_cellular_organisms	d_Bacteria	p_Proteobacteria	c_Betaproteobacteria	o_Burkholderiales	f_Burkholderiaceae
14.1996	nr_cellular_organisms	d_Bacteria	p_Proteobacteria	c_Betaproteobacteria	o_Burkholderiales	f_Burkholderiaceae
14.1996	nr_cellular_organisms	d_Bacteria	p_Proteobacteria	c_Betaproteobacteria	o_Burkholderiales	f_Burkholderiaceae
3.3898	nr_cellular_organisms	d_Bacteria	p_Proteobacteria	c_Betaproteobacteria
11.9367	nr_cellular_organisms
5.3792	nr_cellular_organisms	d_Bacteria	p_Proteobacteria	c_Gammaproteobacteria	o_Moraxellales	f_Moraxellaceae	g_Acinetobacter
0.5711	nr_cellular_organisms
0.5711	nr_cellular_organisms	d_Bacteria	p_Proteobacteria
1.331	nr_cellular_organisms	d_Bacteria	nr_FCB_group	nr_Bacteroidetes/Chlorobi_group	p_Bacteroidetes
0.078	nr_cellular_organisms	d_Bacteria	nr_Terrabacteria_group
0.0003	nr_cellular_organisms	d_Bacteria	p_Proteobacteria	c_Alphaproteobacteria	o_Hyphomicrobiales
0.0003	nr_cellular_organisms	d_Bacteria	p_Proteobacteria	c_Alphaproteobacteria	o_Hyphomicrobiales
1.331	nr_cellular_organisms	d_Bacteria	nr_FCB_group	nr_Bacteroidetes/Chlorobi_group	p_Bacteroidetes
0.5153	nr_cellular_organisms	d_Bacteria
2.2688	nr_cellular_organisms	d_Bacteria	p_Proteobacteria	c_Betaproteobacteria	o_Burkholderiales	f_Burkholderiaceae
2.2688	nr_cellular_organisms	d_Bacteria	p_Proteobacteria	c_Betaproteobacteria	o_Burkholderiales	f_Burkholderiaceae
2.2688	nr_cellular_organisms	d_Bacteria	p_Proteobacteria	c_Betaproteobacteria	o_Burkholderiales	f_Burkholderiaceae
1	nr_cellular_organisms	d_Bacteria
0.0041	nr_cellular_organisms	d_Archaea	nr_TACK_group	p_Candidatus_Bathyarchaeota	nr_unclassified_Candidatus_Bathyarchaeota	s_Candidatus_Bathyarchaeota_archaeon
24.8274	nr_cellular_organisms
2.8364	nr_cellular_organisms	d_Bacteria	p_Proteobacteria	c_Alphaproteobacteria	o_Hyphomicrobiales	f_Bradyrhizobiaceae
0.0016	nr_cellular_organisms	d_Bacteria
32.0731	nr_cellular_organisms	d_Bacteria	p_Proteobacteria	c_Betaproteobacteria	o_Burkholderiales	f_Burkholderiaceae
0.1357	nr_cellular_organisms	d_Bacteria	nr_Terrabacteria_group	nr_Cyanobacteria/Melainabacteria_group	p_Candidatus_Melainabacteria	nr_unclassified_Candidatus_Melainabacteria	s_Candidatus_Melainabacteria_bacterium
1.6858	nr_cellular_organisms
2.865	nr_cellular_organisms	d_Bacteria	p_Proteobacteria	c_Alphaproteobacteria
0.0004	nr_cellular_organisms	d_Bacteria	nr_Terrabacteria_group	p_Actinobacteria	c_Actinomycetia	o_Corynebacteriales	f_Nocardiaceae	g_Rhodococcus
0.0004	nr_cellular_organisms	d_Bacteria	nr_Terrabacteria_group	p_Actinobacteria	c_Actinomycetia	o_Corynebacteriales	f_Nocardiaceae	g_Rhodococcus
36.7679	nr_cellular_organisms	d_Bacteria	nr_Terrabacteria_group	p_Actinobacteria	c_Actinomycetia	o_Corynebacteriales	f_Corynebacteriaceae	g_Corynebacterium
0.0032	nr_cellular_organisms	d_Bacteria	p_Proteobacteria	c_Betaproteobacteria	o_Burkholderiales	f_Burkholderiaceae
5.9846	nr_cellular_organisms	d_Bacteria	p_Proteobacteria	c_Gammaproteobacteria	o_Enterobacterales	f_Enterobacteriaceae	nr_Klebsiella/Raoultella_group	g_Klebsiella
26.8002	nr_cellular_organisms	d_Bacteria	p_Proteobacteria	c_Betaproteobacteria	o_Burkholderiales	f_Burkholderiaceae
26.8002	nr_cellular_organisms	d_Bacteria	p_Proteobacteria	c_Betaproteobacteria	o_Burkholderiales	f_Burkholderiaceae
0.074	nr_cellular_organisms	d_Bacteria	nr_Terrabacteria_group	p_Actinobacteria	c_Actinomycetia
26.8002	nr_cellular_organisms	d_Bacteria	p_Proteobacteria	c_Betaproteobacteria	o_Burkholderiales	f_Burkholderiaceae
26.8002	nr_cellular_organisms	d_Bacteria	p_Proteobacteria
0.5831	nr_cellular_organisms
3.4436	nr_cellular_organisms
1.2319	nr_cellular_organisms	d_Bacteria
27.9778	nr_cellular_organisms	d_Bacteria	p_Proteobacteria	c_Betaproteobacteria
27.9778	nr_cellular_organisms	d_Bacteria	p_Proteobacteria
13.557	nr_cellular_organisms	d_Bacteria	p_Proteobacteria	c_Betaproteobacteria	o_Burkholderiales
37.5472	nr_cellular_organisms	d_Bacteria	p_Proteobacteria	c_Alphaproteobacteria	o_Hyphomicrobiales	f_Bradyrhizobiaceae
0.322	nr_cellular_organisms	d_Bacteria
30.5624	nr_cellular_organisms	d_Bacteria
30.5624	nr_cellular_organisms
0.322	nr_cellular_organisms	d_Bacteria
0.0033	nr_cellular_organisms	d_Bacteria	p_Proteobacteria	c_Alphaproteobacteria	o_Hyphomicrobiales	f_Phyllobacteriaceae	g_Mesorhizobium
0.0922	nr_cellular_organisms
0.6654	nr_cellular_organisms	d_Bacteria
0.6654	nr_cellular_organisms	d_Bacteria
0.6654	nr_cellular_organisms	d_Bacteria
0.0086	nr_cellular_organisms	d_Bacteria
53.6649	nr_cellular_organisms	d_Bacteria	p_Proteobacteria	c_Betaproteobacteria	o_Neisseriales	f_Neisseriaceae
7.9348	nr_cellular_organisms	d_Bacteria	p_Proteobacteria	c_Betaproteobacteria	o_Burkholderiales	f_Burkholderiaceae
9.0988	nr_cellular_organisms	d_Bacteria
83.5725	nr_cellular_organisms	d_Eukaryota	nr_Opisthokonta	nr_Metazoa	nr_Eumetazoa	nr_Bilateria	nr_Protostomia	nr_Ecdysozoa	p_Nematoda	c_Enoplea	nr_Dorylaimia	o_Trichinellida	f_Trichinellidae	g_Trichinella	nr_unclassified_Trichinella	s_Trichinella_sp._T6
0.0077	nr_cellular_organisms	d_Bacteria	p_Proteobacteria	c_Alphaproteobacteria
0.0077	nr_cellular_organisms	d_Bacteria
0.0077	nr_cellular_organisms	d_Bacteria	p_Proteobacteria	c_Alphaproteobacteria
0.0077	nr_cellular_organisms	d_Bacteria	p_Proteobacteria	c_Alphaproteobacteria	o_Hyphomicrobiales
1.326	nr_cellular_organisms	d_Bacteria	p_Proteobacteria	c_Alphaproteobacteria
1.326	nr_cellular_organisms	d_Bacteria	p_Proteobacteria	c_Alphaproteobacteria	o_Hyphomicrobiales	f_Bradyrhizobiaceae
1.326	nr_cellular_organisms	d_Bacteria	p_Proteobacteria
3.3493	nr_cellular_organisms	d_Bacteria	p_Proteobacteria	c_Betaproteobacteria	o_Burkholderiales	f_Burkholderiaceae
3.3493	nr_cellular_organisms	d_Bacteria	p_Proteobacteria	c_Betaproteobacteria	o_Burkholderiales	f_Burkholderiaceae
3.3493	nr_cellular_organisms	d_Bacteria	p_Proteobacteria	c_Betaproteobacteria	o_Burkholderiales	f_Burkholderiaceae	g_Ralstonia
0.0004	nr_cellular_organisms	d_Bacteria	nr_Terrabacteria_group	p_Actinobacteria	c_Actinomycetia	o_Corynebacteriales	f_Mycobacteriaceae	g_Mycobacterium
0.9262	nr_cellular_organisms	d_Bacteria	p_Proteobacteria	c_Alphaproteobacteria
0.9262	nr_cellular_organisms	d_Bacteria	p_Proteobacteria	c_Alphaproteobacteria
0.9262	nr_cellular_organisms	d_Bacteria	p_Proteobacteria	c_Alphaproteobacteria	o_Hyphomicrobiales	f_Bradyrhizobiaceae	g_Bradyrhizobium
0.1436	nr_cellular_organisms
0.871	nr_cellular_organisms	d_Bacteria	nr_Terrabacteria_group	p_Actinobacteria	c_Actinomycetia	o_Corynebacteriales
0.871	nr_cellular_organisms	d_Bacteria	nr_Terrabacteria_group	p_Actinobacteria	c_Actinomycetia	o_Corynebacteriales	f_Nocardiaceae	g_Rhodococcus
0.871	nr_cellular_organisms	d_Bacteria	nr_Terrabacteria_group	p_Actinobacteria	c_Actinomycetia
0.871	nr_cellular_organisms	d_Bacteria	nr_Terrabacteria_group	p_Actinobacteria	c_Actinomycetia	o_Corynebacteriales	f_Nocardiaceae	g_Rhodococcus
0.871	nr_cellular_organisms	d_Bacteria	nr_Terrabacteria_group	p_Actinobacteria	c_Actinomycetia	o_Corynebacteriales	f_Nocardiaceae	g_Rhodococcus
1.1391	nr_cellular_organisms	d_Bacteria	p_Proteobacteria	c_Gammaproteobacteria	o_Enterobacterales	f_Enterobacteriaceae	nr_Klebsiella/Raoultella_group	g_Klebsiella
1.1391	nr_cellular_organisms	d_Bacteria	p_Proteobacteria	c_Gammaproteobacteria	o_Enterobacterales	f_Enterobacteriaceae
1.1391
0.7345	nr_cellular_organisms	d_Bacteria	nr_Terrabacteria_group	p_Actinobacteria	c_Actinomycetia
0.7345	nr_cellular_organisms	d_Bacteria	nr_Terrabacteria_group	p_Actinobacteria	c_Actinomycetia
0.7345	nr_cellular_organisms	d_Bacteria	nr_Terrabacteria_group	p_Actinobacteria	c_Actinomycetia
0.7345	nr_cellular_organisms	d_Bacteria	nr_Terrabacteria_group	p_Actinobacteria	c_Actinomycetia
0.7345	nr_cellular_organisms	d_Bacteria	nr_Terrabacteria_group	p_Actinobacteria	c_Actinomycetia
0.7345	nr_cellular_organisms	d_Bacteria	nr_Terrabacteria_group	p_Actinobacteria	c_Actinomycetia
0.7345	nr_cellular_organisms	d_Bacteria	nr_Terrabacteria_group	p_Actinobacteria	c_Actinomycetia
0.7345	nr_cellular_organisms	d_Bacteria	nr_Terrabacteria_group	p_Actinobacteria	c_Actinomycetia
10.1013	nr_cellular_organisms	d_Bacteria	nr_Terrabacteria_group	p_Firmicutes	c_Bacilli	o_Bacillales	f_Staphylococcaceae	g_Staphylococcus
46.3924	nr_cellular_organisms	d_Bacteria
0.9176	nr_cellular_organisms	d_Bacteria	nr_Terrabacteria_group	p_Actinobacteria	c_Actinomycetia	o_Corynebacteriales	f_Nocardiaceae	g_Rhodococcus
4.5252	nr_cellular_organisms	d_Bacteria	p_Proteobacteria
3.7184	nr_cellular_organisms	d_Bacteria	p_Proteobacteria	c_Betaproteobacteria	o_Burkholderiales	f_Burkholderiaceae
0.3333	nr_cellular_organisms	d_Bacteria	nr_Terrabacteria_group	p_Actinobacteria	c_Actinomycetia	o_Corynebacteriales	f_Corynebacteriaceae	g_Corynebacterium
0.1971	nr_cellular_organisms	d_Bacteria	p_Proteobacteria	c_Betaproteobacteria
75.422	nr_cellular_organisms
0.9176	nr_cellular_organisms	d_Bacteria	nr_Terrabacteria_group	p_Actinobacteria	c_Actinomycetia	o_Corynebacteriales	f_Nocardiaceae	g_Rhodococcus
6.3779	nr_cellular_organisms	d_Bacteria	nr_Terrabacteria_group	p_Chloroflexi	c_Dehalococcoidia	nr_unclassified_Dehalococcoidia
2.6148	nr_cellular_organisms	d_Bacteria
2.6148	nr_cellular_organisms	d_Bacteria	p_Proteobacteria	c_Alphaproteobacteria
3.4679	nr_cellular_organisms	d_Bacteria
27.1725	nr_cellular_organisms	d_Bacteria	p_Proteobacteria	c_Betaproteobacteria	o_Burkholderiales	f_Burkholderiaceae
27.1725	nr_cellular_organisms	d_Bacteria	p_Proteobacteria
0.787	nr_cellular_organisms	d_Bacteria	p_Proteobacteria	c_Betaproteobacteria	o_Burkholderiales	f_Burkholderiaceae
0.1756	nr_cellular_organisms	d_Bacteria
0.1756	nr_cellular_organisms
8.8048	nr_cellular_organisms
0.4664	nr_cellular_organisms	d_Bacteria	p_Proteobacteria
8.8048	nr_cellular_organisms	d_Bacteria
8.8048	nr_cellular_organisms	d_Bacteria	nr_Terrabacteria_group	p_Chloroflexi	nr_unclassified_Chloroflexi	s_Chloroflexi_bacterium_B3_Chlor
8.8048	nr_cellular_organisms	d_Bacteria	nr_Terrabacteria_group	p_Firmicutes	c_Bacilli	o_Bacillales	f_Bacillaceae	g_Fictibacillus
8.8048	nr_cellular_organisms	d_Bacteria	nr_Terrabacteria_group	p_Chloroflexi	nr_unclassified_Chloroflexi	s_Chloroflexi_bacterium_B3_Chlor
8.8048	nr_cellular_organisms	d_Bacteria
0.0019	nr_cellular_organisms	d_Bacteria
0.5808	nr_cellular_organisms	d_Bacteria
3.5185	nr_cellular_organisms	d_Bacteria	nr_Terrabacteria_group	p_Chloroflexi
3.5185	nr_cellular_organisms	d_Bacteria
3.5185	nr_cellular_organisms	d_Bacteria
5.4141	nr_cellular_organisms	d_Bacteria	p_Proteobacteria
0.0681	nr_cellular_organisms	d_Bacteria	p_Proteobacteria
2.0775	nr_cellular_organisms
6.2769	nr_cellular_organisms
9.7573	nr_cellular_organisms	d_Bacteria	p_Proteobacteria
9.7573	nr_cellular_organisms	d_Bacteria	p_Proteobacteria	c_Betaproteobacteria	o_Burkholderiales
16.8368	nr_cellular_organisms	d_Bacteria	p_Proteobacteria
0.0043	nr_cellular_organisms	d_Bacteria
0.1401	nr_cellular_organisms	d_Bacteria	p_Proteobacteria	c_Alphaproteobacteria	o_Hyphomicrobiales
0.1401	nr_cellular_organisms	d_Bacteria	p_Proteobacteria	c_Alphaproteobacteria
0.1401	nr_cellular_organisms	d_Bacteria	p_Proteobacteria	c_Alphaproteobacteria
0.1401	nr_cellular_organisms	d_Bacteria	p_Proteobacteria	c_Alphaproteobacteria
15.4932	nr_cellular_organisms	d_Bacteria	p_Proteobacteria	c_Alphaproteobacteria	o_Hyphomicrobiales
24.4834	nr_cellular_organisms	d_Bacteria
0.0681	nr_cellular_organisms	d_Bacteria	p_Proteobacteria
18.1236	nr_cellular_organisms	d_Bacteria	p_Proteobacteria	c_Betaproteobacteria	o_Neisseriales	f_Neisseriaceae
0.0332	nr_cellular_organisms	d_Bacteria
21.1893	nr_cellular_organisms	d_Bacteria	p_Proteobacteria	c_Gammaproteobacteria	o_Enterobacterales
0.1836	nr_cellular_organisms	d_Bacteria	nr_Terrabacteria_group	p_Actinobacteria	c_Actinomycetia	o_Corynebacteriales	f_Nocardiaceae	g_Rhodococcus
14.3665	nr_cellular_organisms	d_Bacteria	p_Proteobacteria	c_Gammaproteobacteria	o_Enterobacterales	f_Enterobacteriaceae	nr_Klebsiella/Raoultella_group	g_Klebsiella
0.1836	nr_cellular_organisms	d_Bacteria	nr_Terrabacteria_group	p_Actinobacteria	c_Actinomycetia	o_Corynebacteriales	f_Nocardiaceae	g_Rhodococcus
7.8859	nr_cellular_organisms	d_Bacteria	p_Proteobacteria	c_Alphaproteobacteria	o_Hyphomicrobiales	f_Bradyrhizobiaceae	g_Bradyrhizobium
1.9958	nr_cellular_organisms	d_Bacteria
7.4991	nr_cellular_organisms	d_Bacteria	p_Proteobacteria	c_Alphaproteobacteria	o_Hyphomicrobiales
1.3201	nr_cellular_organisms	d_Bacteria	nr_Terrabacteria_group	p_Actinobacteria	c_Actinomycetia	o_Corynebacteriales
1.3201	nr_cellular_organisms	d_Bacteria	nr_Terrabacteria_group	p_Actinobacteria	c_Actinomycetia
1.3201	nr_cellular_organisms	d_Bacteria	nr_Terrabacteria_group	p_Actinobacteria
1.3201	nr_cellular_organisms	d_Bacteria	nr_Terrabacteria_group	p_Actinobacteria	c_Actinomycetia
1.3201	nr_cellular_organisms	d_Bacteria	nr_Terrabacteria_group	p_Actinobacteria	c_Actinomycetia	o_Corynebacteriales	f_Mycobacteriaceae
1.3201	nr_cellular_organisms	d_Bacteria	nr_Terrabacteria_group	p_Actinobacteria	c_Actinomycetia
1.3201	nr_cellular_organisms	d_Bacteria	nr_Terrabacteria_group	p_Actinobacteria	c_Actinomycetia
0.143	nr_cellular_organisms	d_Bacteria
3.6596	nr_cellular_organisms	d_Bacteria	p_Proteobacteria	c_Alphaproteobacteria
0.0217	nr_cellular_organisms	d_Bacteria
0.2416	nr_cellular_organisms	d_Bacteria	nr_Terrabacteria_group	p_Actinobacteria	c_Actinomycetia	o_Micrococcales	f_Micrococcaceae	g_Kocuria
3.878	nr_cellular_organisms	d_Bacteria	p_Proteobacteria	c_Alphaproteobacteria
24.7149	nr_cellular_organisms	d_Bacteria	p_Proteobacteria	c_Alphaproteobacteria	o_Hyphomicrobiales
12.985	nr_cellular_organisms	d_Bacteria	nr_Bacteria_incertae_sedis	nr_Bacteria_candidate_phyla	nr_Patescibacteria_group	nr_Parcubacteria_group
10.219	nr_cellular_organisms	d_Bacteria
10.219	nr_cellular_organisms	d_Bacteria	nr_Terrabacteria_group	p_Actinobacteria	c_Actinomycetia	o_Micrococcales	f_Micrococcaceae
12.0076	nr_cellular_organisms	d_Bacteria
21.0169	nr_cellular_organisms	d_Bacteria	p_Proteobacteria	c_Alphaproteobacteria	o_Hyphomicrobiales	f_Bradyrhizobiaceae
0.3684	nr_cellular_organisms	d_Bacteria	p_Proteobacteria
0.6306	nr_cellular_organisms	d_Bacteria	nr_FCB_group	nr_Bacteroidetes/Chlorobi_group	p_Bacteroidetes
0.6306	nr_cellular_organisms	d_Bacteria	nr_FCB_group	nr_Bacteroidetes/Chlorobi_group	p_Bacteroidetes
0.0254	nr_cellular_organisms	d_Bacteria
0.0169	nr_cellular_organisms	d_Bacteria
0.0222	nr_cellular_organisms	d_Bacteria	p_Proteobacteria	c_Betaproteobacteria	o_Burkholderiales	f_Burkholderiaceae
8.2809	nr_cellular_organisms
0.457
0.457	nr_cellular_organisms	d_Bacteria	p_Proteobacteria
0.4061	nr_cellular_organisms	d_Bacteria
0.0307	nr_cellular_organisms	d_Bacteria
0.0813	nr_cellular_organisms	d_Bacteria	nr_Terrabacteria_group	p_Actinobacteria	c_Actinomycetia
0.3971
0.3971	nr_cellular_organisms	d_Bacteria	nr_PVC_group	p_Planctomycetes
0.0813	nr_cellular_organisms	d_Bacteria	nr_Terrabacteria_group	p_Actinobacteria	c_Actinomycetia
2.39	nr_cellular_organisms	d_Bacteria	p_Proteobacteria	c_Alphaproteobacteria	o_Hyphomicrobiales
2.39	nr_cellular_organisms	d_Bacteria	p_Proteobacteria	c_Alphaproteobacteria	o_Hyphomicrobiales	f_Bradyrhizobiaceae
0.5028	nr_cellular_organisms	d_Bacteria	nr_Terrabacteria_group	p_Actinobacteria	c_Actinomycetia	o_Corynebacteriales	f_Mycobacteriaceae	g_Mycobacterium
0.5028	nr_cellular_organisms	d_Bacteria	nr_Terrabacteria_group	p_Actinobacteria	c_Actinomycetia	o_Corynebacteriales	f_Mycobacteriaceae	g_Mycobacterium
6.0438	nr_cellular_organisms	d_Bacteria
6.0438	nr_cellular_organisms	d_Bacteria
6.0438	nr_cellular_organisms	d_Bacteria
6.0438	nr_cellular_organisms	d_Bacteria	p_Proteobacteria
6.0438	nr_cellular_organisms	d_Bacteria	p_Proteobacteria	c_Alphaproteobacteria	o_Hyphomicrobiales
6.0438	nr_cellular_organisms	d_Bacteria
6.0438	nr_cellular_organisms	d_Bacteria	p_Proteobacteria
6.0438	nr_cellular_organisms	d_Bacteria
6.0438	nr_cellular_organisms	d_Bacteria	p_Proteobacteria
0.8225	nr_cellular_organisms	d_Bacteria	p_Proteobacteria	c_Alphaproteobacteria
0.8225	nr_cellular_organisms	d_Bacteria	p_Proteobacteria	c_Alphaproteobacteria
11.4593	nr_cellular_organisms
0.7865	nr_cellular_organisms	d_Bacteria
0.3209	nr_cellular_organisms
5.9108	nr_cellular_organisms	d_Bacteria
1.5738	nr_cellular_organisms	d_Bacteria	p_Proteobacteria	c_Betaproteobacteria
1.5738	nr_cellular_organisms	d_Bacteria	p_Proteobacteria	c_Betaproteobacteria	o_Burkholderiales	f_Burkholderiaceae	g_Paraburkholderia	s_Paraburkholderia_ferrariae
0.1046	nr_cellular_organisms	d_Bacteria
0.1046	nr_cellular_organisms
2.6969	nr_cellular_organisms	d_Bacteria	nr_Terrabacteria_group	p_Actinobacteria	c_Actinomycetia	o_Corynebacteriales	f_Mycobacteriaceae	g_Mycobacterium
2.6969	nr_cellular_organisms	d_Bacteria	nr_Terrabacteria_group	p_Actinobacteria	c_Actinomycetia	o_Corynebacteriales	f_Mycobacteriaceae	g_Mycobacterium
2.6969	nr_cellular_organisms	d_Bacteria	nr_Terrabacteria_group	p_Actinobacteria	c_Actinomycetia	o_Corynebacteriales	f_Mycobacteriaceae	g_Mycobacterium
2.6969	nr_cellular_organisms	d_Bacteria	nr_Terrabacteria_group	p_Actinobacteria	c_Actinomycetia	o_Corynebacteriales	f_Mycobacteriaceae	g_Mycobacterium
2.6969	nr_cellular_organisms	d_Bacteria	nr_Terrabacteria_group	p_Actinobacteria	c_Actinomycetia	o_Corynebacteriales	f_Mycobacteriaceae	g_Mycobacterium
2.6969	nr_cellular_organisms	d_Bacteria	nr_Terrabacteria_group	p_Actinobacteria	c_Actinomycetia	o_Corynebacteriales	f_Mycobacteriaceae
2.6969	nr_cellular_organisms	d_Bacteria	nr_Terrabacteria_group	p_Actinobacteria	c_Actinomycetia	o_Corynebacteriales	f_Mycobacteriaceae
2.6969	nr_cellular_organisms	d_Bacteria	nr_Terrabacteria_group	p_Actinobacteria	c_Actinomycetia	o_Corynebacteriales	f_Mycobacteriaceae	g_Mycobacterium
2.6969	nr_cellular_organisms	d_Bacteria	nr_Terrabacteria_group	p_Actinobacteria	c_Actinomycetia	o_Corynebacteriales	f_Mycobacteriaceae	g_Mycobacterium
27.0397	nr_cellular_organisms	d_Bacteria
27.0262	nr_cellular_organisms	d_Bacteria	nr_FCB_group	nr_Bacteroidetes/Chlorobi_group	p_Bacteroidetes	c_Flavobacteriia	o_Flavobacteriales	f_Flavobacteriaceae	g_Capnocytophaga
0.3354	nr_cellular_organisms	d_Bacteria
10.0343	nr_cellular_organisms	d_Bacteria	p_Proteobacteria	c_Betaproteobacteria	o_Burkholderiales	f_Alcaligenaceae
0.0262	nr_cellular_organisms
0.0674	nr_cellular_organisms	d_Bacteria	p_Proteobacteria	c_Alphaproteobacteria	o_Hyphomicrobiales	f_Bradyrhizobiaceae
0.0048	nr_cellular_organisms	d_Bacteria	p_Proteobacteria	c_Betaproteobacteria	o_Burkholderiales	f_Burkholderiaceae
0.0048	nr_cellular_organisms	d_Bacteria
0.0048	nr_cellular_organisms	d_Bacteria	p_Proteobacteria	c_Betaproteobacteria	o_Burkholderiales	f_Burkholderiaceae
6.2251	nr_cellular_organisms	d_Bacteria	p_Proteobacteria	c_Alphaproteobacteria
0.0075	nr_cellular_organisms	d_Bacteria	nr_Terrabacteria_group	p_Chloroflexi
20.7089	nr_cellular_organisms	d_Bacteria
1.349	nr_cellular_organisms	d_Bacteria
2.2399	nr_cellular_organisms	d_Bacteria	p_Proteobacteria	c_Alphaproteobacteria	o_Hyphomicrobiales	f_Bradyrhizobiaceae	g_Bradyrhizobium
0.2308	nr_cellular_organisms
0.1349	nr_cellular_organisms	d_Bacteria	p_Proteobacteria	c_Alphaproteobacteria	o_Hyphomicrobiales
0.1349	nr_cellular_organisms	d_Bacteria	p_Proteobacteria
0.0008	nr_cellular_organisms	d_Bacteria	nr_Terrabacteria_group	p_Actinobacteria	c_Actinomycetia	o_Corynebacteriales	f_Mycobacteriaceae
24.6301	nr_cellular_organisms	d_Bacteria	nr_Terrabacteria_group	p_Actinobacteria	c_Actinomycetia	o_Corynebacteriales
0.0008	nr_cellular_organisms	d_Bacteria	nr_Terrabacteria_group	p_Actinobacteria	c_Actinomycetia
107.188	nr_cellular_organisms
0.023	nr_cellular_organisms	d_Bacteria
106.982	nr_cellular_organisms	d_Bacteria	p_Proteobacteria	c_Betaproteobacteria	o_Burkholderiales	f_Burkholderiaceae
106.982	nr_cellular_organisms	d_Bacteria
106.982	nr_cellular_organisms	d_Bacteria	p_Proteobacteria	c_Betaproteobacteria	o_Burkholderiales	f_Burkholderiaceae
106.982	nr_cellular_organisms	d_Bacteria
106.982	nr_cellular_organisms	d_Bacteria	p_Proteobacteria	c_Betaproteobacteria	o_Burkholderiales	f_Burkholderiaceae	g_Ralstonia
106.982	nr_cellular_organisms	d_Bacteria	p_Proteobacteria	c_Betaproteobacteria	o_Burkholderiales	f_Burkholderiaceae
106.982	nr_cellular_organisms	d_Bacteria	p_Proteobacteria	c_Betaproteobacteria	o_Burkholderiales	f_Burkholderiaceae
0.1071	nr_cellular_organisms	d_Bacteria	nr_Terrabacteria_group	p_Actinobacteria	c_Actinomycetia	o_Corynebacteriales
0.1604	nr_cellular_organisms	d_Bacteria	nr_Terrabacteria_group	p_Actinobacteria	c_Actinomycetia	o_Corynebacteriales	f_Nocardiaceae	g_Rhodococcus
0.0146	nr_cellular_organisms	d_Bacteria
2.4895	nr_cellular_organisms	d_Bacteria	p_Proteobacteria	c_Betaproteobacteria	o_Burkholderiales	f_Burkholderiaceae
2.4895	nr_cellular_organisms	d_Bacteria	p_Proteobacteria	c_Betaproteobacteria	o_Burkholderiales	f_Burkholderiaceae
1.5224	nr_cellular_organisms	d_Bacteria	p_Proteobacteria	c_Alphaproteobacteria
16.9804
5.3316	nr_cellular_organisms	d_Bacteria	p_Acidobacteria	c_Blastocatellia	g_Chloracidobacterium	s_Chloracidobacterium_thermophilum
0.2052	nr_cellular_organisms	d_Bacteria	p_Proteobacteria
0.2052	nr_cellular_organisms	d_Bacteria	p_Proteobacteria
1	nr_cellular_organisms	d_Bacteria
0.0824	nr_cellular_organisms	d_Bacteria	nr_Terrabacteria_group	p_Chloroflexi
0.2969	nr_cellular_organisms	d_Bacteria	p_Proteobacteria	c_Alphaproteobacteria
0.2969	nr_cellular_organisms	d_Bacteria	p_Proteobacteria	c_Alphaproteobacteria
0.2969	nr_cellular_organisms	d_Bacteria	p_Proteobacteria	c_Alphaproteobacteria
0.2969	nr_cellular_organisms	d_Bacteria
0.2969	nr_cellular_organisms	d_Bacteria
0.2969	nr_cellular_organisms	d_Bacteria	p_Proteobacteria
0.2969	nr_cellular_organisms	d_Bacteria
2.1508	nr_cellular_organisms	d_Bacteria	p_Proteobacteria	c_Alphaproteobacteria
2.5657	nr_cellular_organisms	d_Bacteria	p_Proteobacteria	c_Gammaproteobacteria	o_Xanthomonadales	f_Rhodanobacteraceae
10.2407	nr_cellular_organisms	d_Bacteria	nr_Terrabacteria_group	p_Chloroflexi	nr_unclassified_Chloroflexi	s_Chloroflexi_bacterium
10.2407	nr_cellular_organisms	d_Bacteria
1.3564	nr_cellular_organisms	d_Bacteria
4.2441	nr_cellular_organisms	d_Bacteria	nr_Terrabacteria_group
0.4734	nr_cellular_organisms	d_Bacteria
0.0841	nr_cellular_organisms	d_Bacteria	p_Proteobacteria	c_Alphaproteobacteria	o_Sphingomonadales	f_Sphingomonadaceae	g_Sphingomonas
0.0841	nr_cellular_organisms
0.6031	nr_cellular_organisms	d_Bacteria
74.9088	nr_cellular_organisms	d_Bacteria	p_Proteobacteria	c_Betaproteobacteria	o_Burkholderiales	f_Burkholderiaceae
74.9088	nr_cellular_organisms	d_Bacteria	p_Proteobacteria	c_Betaproteobacteria	o_Burkholderiales	f_Burkholderiaceae
74.9088	nr_cellular_organisms	d_Bacteria	p_Proteobacteria	c_Betaproteobacteria	o_Burkholderiales	f_Burkholderiaceae	g_Ralstonia
74.9088	nr_cellular_organisms	d_Bacteria	p_Proteobacteria	c_Betaproteobacteria	o_Burkholderiales	f_Burkholderiaceae	g_Ralstonia
74.9088	nr_cellular_organisms	d_Bacteria	p_Proteobacteria	c_Betaproteobacteria	o_Burkholderiales	f_Burkholderiaceae	g_Ralstonia
74.9088	nr_cellular_organisms	d_Bacteria	p_Proteobacteria	c_Betaproteobacteria	o_Burkholderiales	f_Burkholderiaceae
74.9088	nr_cellular_organisms	d_Bacteria	p_Proteobacteria	c_Betaproteobacteria	o_Burkholderiales	f_Burkholderiaceae
74.9088	nr_cellular_organisms	d_Bacteria	p_Proteobacteria	c_Betaproteobacteria	o_Burkholderiales	f_Burkholderiaceae	g_Ralstonia
0.5552
0.5552	nr_cellular_organisms	d_Bacteria	p_Proteobacteria	c_Alphaproteobacteria	o_Hyphomicrobiales	f_Bradyrhizobiaceae	g_Bradyrhizobium
1.0608	nr_cellular_organisms	d_Bacteria	p_Proteobacteria	c_Betaproteobacteria	o_Burkholderiales	f_Burkholderiaceae
0.01	nr_cellular_organisms	d_Bacteria
0.0015	nr_cellular_organisms
4.3501	nr_cellular_organisms	d_Bacteria	p_Proteobacteria	c_Gammaproteobacteria	o_Enterobacterales	f_Yersiniaceae	g_Serratia
0.0001	nr_cellular_organisms	d_Bacteria
0.0017	nr_cellular_organisms	d_Bacteria	nr_Terrabacteria_group	p_Chloroflexi
0.0238	nr_cellular_organisms
0.0238	nr_cellular_organisms	d_Bacteria	nr_Terrabacteria_group	p_Chloroflexi
0.0005	nr_cellular_organisms	d_Bacteria	p_Proteobacteria	c_Alphaproteobacteria	o_Hyphomicrobiales	f_Hyphomicrobiaceae	g_Methyloceanibacter
0.0005	nr_cellular_organisms	d_Bacteria
0.0005	nr_cellular_organisms	d_Bacteria	p_Proteobacteria	c_Alphaproteobacteria
0.0712	nr_cellular_organisms	d_Bacteria	p_Proteobacteria
18.3636	nr_cellular_organisms	d_Bacteria	p_Proteobacteria	c_Gammaproteobacteria	o_Enterobacterales
3.1948	nr_cellular_organisms	d_Eukaryota	nr_Opisthokonta	nr_Metazoa	nr_Eumetazoa	nr_Bilateria	nr_Deuterostomia	p_Chordata	nr_Craniata	nr_Vertebrata	nr_Gnathostomata	nr_Teleostomi	nr_Euteleostomi	nr_Sarcopterygii	nr_Dipnotetrapodomorpha	nr_Tetrapoda	nr_Amniota	c_Mammalia	nr_Theria	nr_Eutheria	nr_Boreoeutheria	nr_Euarchontoglires	o_Primates	nr_Haplorrhini	nr_Simiiformes
2.1423	nr_cellular_organisms	d_Bacteria	p_Proteobacteria	c_Alphaproteobacteria	o_Hyphomicrobiales	f_Bradyrhizobiaceae
0.0057	nr_cellular_organisms	d_Bacteria	p_Proteobacteria	c_Betaproteobacteria	o_Burkholderiales	f_Burkholderiaceae
0.0288	nr_cellular_organisms	d_Bacteria	p_Proteobacteria	c_Alphaproteobacteria
0.2435	nr_cellular_organisms	d_Bacteria
0.2192	nr_cellular_organisms	d_Bacteria	p_Proteobacteria
0.2192	nr_cellular_organisms	d_Bacteria	p_Proteobacteria
0.0046	nr_cellular_organisms	d_Bacteria	p_Proteobacteria	c_Betaproteobacteria	o_Burkholderiales	f_Burkholderiaceae
0.0046	nr_cellular_organisms	d_Bacteria	p_Proteobacteria	c_Betaproteobacteria	o_Burkholderiales	f_Burkholderiaceae
0.2955	nr_cellular_organisms	d_Bacteria	nr_Terrabacteria_group	p_Actinobacteria	c_Actinomycetia	o_Corynebacteriales
0.2955	nr_cellular_organisms	d_Bacteria	nr_Terrabacteria_group	p_Actinobacteria	c_Actinomycetia	o_Corynebacteriales
0.2955	nr_cellular_organisms	d_Bacteria	nr_Terrabacteria_group	p_Actinobacteria	c_Actinomycetia	o_Corynebacteriales
0.2955	nr_cellular_organisms	d_Bacteria	nr_Terrabacteria_group	p_Actinobacteria	c_Actinomycetia	o_Corynebacteriales	f_Nocardiaceae	g_Rhodococcus
0.2955	nr_cellular_organisms	d_Bacteria	nr_Terrabacteria_group	p_Actinobacteria	c_Actinomycetia	o_Corynebacteriales	f_Nocardiaceae	g_Rhodococcus
0.2955	nr_cellular_organisms	d_Bacteria	nr_Terrabacteria_group	p_Actinobacteria	c_Actinomycetia	o_Corynebacteriales	f_Nocardiaceae	g_Rhodococcus
0.2955
28.1587	nr_cellular_organisms	d_Bacteria	nr_Terrabacteria_group	p_Chloroflexi
0.2955	nr_cellular_organisms	d_Bacteria	nr_Terrabacteria_group	p_Actinobacteria	c_Actinomycetia	o_Corynebacteriales	f_Nocardiaceae	g_Rhodococcus
0.2955	nr_cellular_organisms	d_Bacteria	nr_Terrabacteria_group	p_Actinobacteria	c_Actinomycetia	o_Corynebacteriales	f_Nocardiaceae	g_Rhodococcus
28.1587	nr_cellular_organisms
28.1587	nr_cellular_organisms	d_Bacteria
28.1587	nr_cellular_organisms	d_Bacteria
0.9224	nr_cellular_organisms	d_Bacteria	p_Proteobacteria	c_Gammaproteobacteria	o_Xanthomonadales
0.9224	nr_cellular_organisms	d_Bacteria	p_Proteobacteria	c_Gammaproteobacteria	o_Xanthomonadales	f_Rhodanobacteraceae
0.9224	nr_cellular_organisms
0.9224	nr_cellular_organisms	d_Bacteria	p_Proteobacteria	c_Gammaproteobacteria	o_Xanthomonadales	f_Rhodanobacteraceae
0.9224	nr_cellular_organisms	d_Bacteria	p_Proteobacteria	c_Gammaproteobacteria	o_Xanthomonadales	f_Rhodanobacteraceae
0.9224	nr_cellular_organisms	d_Bacteria	p_Proteobacteria	c_Gammaproteobacteria	o_Xanthomonadales	f_Rhodanobacteraceae
0.3056	nr_cellular_organisms	d_Bacteria
0.3056
1.0503	nr_cellular_organisms	d_Bacteria	p_Proteobacteria	c_Gammaproteobacteria	o_Xanthomonadales	f_Rhodanobacteraceae	g_Rhodanobacter
1.0503	nr_cellular_organisms	d_Bacteria
1.0503	nr_cellular_organisms	d_Bacteria	p_Proteobacteria	c_Gammaproteobacteria	o_Xanthomonadales	f_Rhodanobacteraceae
1.0503	nr_cellular_organisms	d_Bacteria	p_Proteobacteria	c_Gammaproteobacteria	o_Xanthomonadales	f_Rhodanobacteraceae
4.4414	nr_cellular_organisms
0.0035	nr_cellular_organisms	d_Bacteria
0.0023	nr_cellular_organisms	d_Archaea	nr_TACK_group	p_Candidatus_Bathyarchaeota
0.0023	nr_cellular_organisms	d_Archaea	nr_TACK_group	p_Candidatus_Bathyarchaeota
0.0023	nr_cellular_organisms	d_Archaea	nr_TACK_group	p_Candidatus_Bathyarchaeota
0.4968	nr_cellular_organisms	d_Bacteria	p_Proteobacteria	c_Alphaproteobacteria	o_Sphingomonadales	f_Sphingomonadaceae	g_Sphingomonas	nr_unclassified_Sphingomonas
0.4968	nr_cellular_organisms	d_Bacteria	p_Proteobacteria
0.4655	nr_cellular_organisms	d_Bacteria
0.03	nr_cellular_organisms	d_Bacteria	p_Proteobacteria	c_Alphaproteobacteria	o_Hyphomicrobiales	f_Bradyrhizobiaceae	g_Bradyrhizobium
1.4991	nr_cellular_organisms
0.5452
0.5452
0.5452	nr_cellular_organisms	d_Bacteria	p_Proteobacteria
0.5452
0.3116	nr_cellular_organisms	d_Bacteria	p_Proteobacteria	c_Alphaproteobacteria
61.1745	nr_cellular_organisms	d_Bacteria	nr_Terrabacteria_group	p_Actinobacteria	c_Actinomycetia	o_Propionibacteriales	f_Propionibacteriaceae	g_Cutibacterium
0.8407	nr_cellular_organisms
28.978	nr_cellular_organisms	d_Bacteria	p_Proteobacteria	c_Betaproteobacteria	o_Burkholderiales	f_Burkholderiaceae	g_Ralstonia
28.978	nr_cellular_organisms	d_Bacteria	p_Proteobacteria	c_Betaproteobacteria	o_Burkholderiales	f_Burkholderiaceae
28.978	nr_cellular_organisms	d_Bacteria	p_Proteobacteria	c_Betaproteobacteria	o_Burkholderiales	f_Burkholderiaceae
12.6688	nr_cellular_organisms	d_Bacteria	p_Proteobacteria	c_Alphaproteobacteria	o_Hyphomicrobiales	f_Bradyrhizobiaceae	g_Bradyrhizobium
25.2372	nr_cellular_organisms	d_Eukaryota	nr_Opisthokonta	nr_Fungi	nr_Dikarya	p_Basidiomycota	nr_Ustilaginomycotina
0.0009	nr_cellular_organisms
0.3116	nr_cellular_organisms	d_Bacteria
0.0374	nr_cellular_organisms	d_Bacteria	nr_Terrabacteria_group	p_Firmicutes	c_Bacilli	o_Lactobacillales	f_Streptococcaceae
0.2695	nr_cellular_organisms	d_Bacteria
7.6593	nr_cellular_organisms	d_Bacteria	p_Proteobacteria	c_Betaproteobacteria	o_Burkholderiales	f_Burkholderiaceae
0.0066	nr_cellular_organisms
36.0559	nr_cellular_organisms	d_Bacteria
7.6593	nr_cellular_organisms	d_Bacteria	p_Proteobacteria
2.0327	nr_cellular_organisms	d_Bacteria
1	nr_cellular_organisms
4.7143	nr_cellular_organisms	d_Bacteria	p_Proteobacteria	c_Alphaproteobacteria
4.7143	nr_cellular_organisms	d_Bacteria	p_Proteobacteria	c_Alphaproteobacteria
13.4938	nr_cellular_organisms	d_Bacteria	p_Proteobacteria	c_Alphaproteobacteria	o_Hyphomicrobiales	f_Bradyrhizobiaceae	g_Bradyrhizobium
5.7681	nr_cellular_organisms	d_Bacteria	nr_Terrabacteria_group	p_Actinobacteria	c_Actinomycetia	o_Micrococcales	f_Micrococcaceae	g_Micrococcus
5.7681	nr_cellular_organisms	d_Bacteria	nr_Terrabacteria_group	p_Actinobacteria	c_Actinomycetia	o_Micrococcales	f_Micrococcaceae
0.0689	nr_cellular_organisms	d_Bacteria	p_Proteobacteria	c_Gammaproteobacteria	o_Xanthomonadales	f_Xanthomonadaceae	g_Lysobacter
0.435	nr_cellular_organisms	d_Bacteria	nr_Terrabacteria_group	p_Firmicutes	c_Bacilli	o_Bacillales
1.5742	nr_cellular_organisms	d_Bacteria
1.5742	nr_cellular_organisms	d_Bacteria
27.3697
32.4979	nr_cellular_organisms	d_Bacteria	p_Proteobacteria
3.0027	nr_cellular_organisms	d_Bacteria	p_Proteobacteria	c_Betaproteobacteria	o_Burkholderiales	f_Burkholderiaceae
0.0085	nr_cellular_organisms	d_Bacteria
3.0027	nr_cellular_organisms	d_Bacteria	p_Proteobacteria	c_Betaproteobacteria	o_Burkholderiales	f_Burkholderiaceae
1.4276	nr_cellular_organisms	d_Bacteria	p_Proteobacteria	c_Alphaproteobacteria	o_Hyphomicrobiales	f_Bradyrhizobiaceae	g_Bradyrhizobium
0.0226	nr_cellular_organisms	d_Bacteria	nr_Terrabacteria_group	p_Actinobacteria	c_Actinomycetia	o_Corynebacteriales	f_Nocardiaceae	g_Rhodococcus
6.5435	nr_cellular_organisms	d_Bacteria
0.0151	nr_cellular_organisms	d_Bacteria	p_Proteobacteria	c_Betaproteobacteria	o_Burkholderiales	f_Burkholderiaceae
0.1522	nr_cellular_organisms	d_Bacteria	nr_Terrabacteria_group	p_Chloroflexi
0.022	nr_cellular_organisms	d_Bacteria	p_Proteobacteria	c_Betaproteobacteria	o_Burkholderiales	f_Burkholderiaceae
2.1731	nr_cellular_organisms	d_Bacteria	p_Proteobacteria	c_Betaproteobacteria	o_Burkholderiales	f_Burkholderiaceae
5.8326	nr_cellular_organisms	d_Bacteria	nr_Bacteria_incertae_sedis	nr_Bacteria_candidate_phyla	p_candidate_division_WWE3	s_candidate_division_WWE3_bacterium_CG10_big_fil_rev_8_21_14_0_10_32_10
20.4407	nr_cellular_organisms	d_Bacteria	p_Proteobacteria	c_Gammaproteobacteria	o_Enterobacterales	f_Yersiniaceae
20.4407	nr_cellular_organisms	d_Bacteria	p_Proteobacteria	c_Gammaproteobacteria	o_Enterobacterales
1.6015	nr_cellular_organisms	d_Bacteria	nr_Terrabacteria_group
0.1318	nr_cellular_organisms	d_Bacteria	nr_Terrabacteria_group	p_Actinobacteria	c_Actinomycetia	o_Micrococcales	f_Micrococcaceae	g_Kocuria
1.1901	nr_cellular_organisms	d_Bacteria	p_Proteobacteria	c_Gammaproteobacteria	o_Pseudomonadales	f_Pseudomonadaceae	g_Pseudomonas
246.517	nr_cellular_organisms
15.6092	nr_cellular_organisms	d_Bacteria
0.0012	nr_cellular_organisms	d_Bacteria	p_Proteobacteria	c_Betaproteobacteria	o_Burkholderiales	f_Burkholderiaceae
0.141	nr_cellular_organisms	d_Bacteria
0.141	nr_cellular_organisms	d_Bacteria
0.0117	nr_cellular_organisms	d_Bacteria	nr_Terrabacteria_group	p_Chloroflexi	nr_unclassified_Chloroflexi	s_Chloroflexi_bacterium_B3_Chlor
7.8114	nr_cellular_organisms	d_Bacteria
0.5	nr_cellular_organisms	d_Bacteria	p_Proteobacteria	c_Alphaproteobacteria	o_Hyphomicrobiales
0.5	nr_cellular_organisms	d_Bacteria	p_Proteobacteria	c_Alphaproteobacteria	o_Hyphomicrobiales
0.1891	nr_cellular_organisms	d_Bacteria
2.0633	nr_cellular_organisms	d_Bacteria
2.0633
2.0633	nr_cellular_organisms	d_Bacteria	p_Proteobacteria
2.6255	nr_cellular_organisms
0.9598	nr_cellular_organisms	d_Bacteria	p_Proteobacteria
0.9598	nr_cellular_organisms	d_Bacteria
0.9598	nr_cellular_organisms	d_Bacteria	p_Proteobacteria
0.6624	nr_cellular_organisms	d_Bacteria
1.3707	nr_cellular_organisms	d_Bacteria	p_Proteobacteria	c_Betaproteobacteria	o_Burkholderiales	f_Alcaligenaceae	g_Achromobacter
0.3572	nr_cellular_organisms	d_Bacteria
1.1883	nr_cellular_organisms	d_Bacteria	nr_Terrabacteria_group	p_Chloroflexi	nr_unclassified_Chloroflexi	s_Chloroflexi_bacterium_B3_Chlor
1.1883	nr_cellular_organisms
0.0343	nr_cellular_organisms	d_Bacteria	p_Proteobacteria	c_Alphaproteobacteria	o_Hyphomicrobiales
30.1534	nr_cellular_organisms	d_Bacteria
16.2913	nr_cellular_organisms	d_Bacteria	p_Proteobacteria	c_Alphaproteobacteria	o_Hyphomicrobiales
29.5122	nr_cellular_organisms	d_Bacteria	p_Proteobacteria	c_Betaproteobacteria	o_Burkholderiales
40.1148	nr_cellular_organisms	d_Bacteria	nr_Terrabacteria_group	p_Actinobacteria	c_Actinomycetia	o_Corynebacteriales	f_Corynebacteriaceae	g_Corynebacterium	s_Corynebacterium_matruchotii
0.0284	nr_cellular_organisms	d_Bacteria
5.1525	nr_cellular_organisms	d_Bacteria	nr_Terrabacteria_group	p_Chloroflexi
5.1525	nr_cellular_organisms
0.1337	nr_cellular_organisms	d_Bacteria	p_Proteobacteria	c_Alphaproteobacteria	o_Hyphomicrobiales	f_Bradyrhizobiaceae	g_Bradyrhizobium
0.4747	nr_cellular_organisms	d_Bacteria	nr_Terrabacteria_group	p_Actinobacteria	c_Actinomycetia	o_Corynebacteriales	f_Mycobacteriaceae
21.2636	nr_cellular_organisms	d_Bacteria	p_Proteobacteria	c_Alphaproteobacteria	o_Hyphomicrobiales
21.2636	nr_cellular_organisms	d_Bacteria	p_Proteobacteria	c_Alphaproteobacteria	o_Hyphomicrobiales	f_Beijerinckiaceae
0.4747	nr_cellular_organisms	d_Bacteria	nr_Terrabacteria_group	p_Actinobacteria	c_Actinomycetia	o_Corynebacteriales	f_Mycobacteriaceae	g_Mycobacterium
0.4747	nr_cellular_organisms	d_Bacteria	nr_Terrabacteria_group	p_Actinobacteria	c_Actinomycetia	o_Corynebacteriales	f_Mycobacteriaceae
0.4747	nr_cellular_organisms	d_Bacteria	nr_Terrabacteria_group	p_Actinobacteria	c_Actinomycetia	o_Corynebacteriales	f_Mycobacteriaceae
0.7568	nr_cellular_organisms	d_Bacteria	p_Proteobacteria	c_Alphaproteobacteria	o_Hyphomicrobiales	f_Phyllobacteriaceae	g_Mesorhizobium
0.7568	nr_cellular_organisms	d_Bacteria	p_Proteobacteria	c_Alphaproteobacteria	o_Hyphomicrobiales	f_Phyllobacteriaceae	g_Mesorhizobium
0.7568	nr_cellular_organisms	d_Bacteria	p_Proteobacteria	c_Alphaproteobacteria	o_Hyphomicrobiales
0.7568	nr_cellular_organisms	d_Bacteria	p_Proteobacteria	c_Alphaproteobacteria	o_Hyphomicrobiales
9.1451	nr_cellular_organisms
2.0375	nr_cellular_organisms	d_Bacteria	p_Proteobacteria	c_Gammaproteobacteria	o_Xanthomonadales	f_Rhodanobacteraceae
2.0375	nr_cellular_organisms	d_Bacteria	p_Proteobacteria	c_Gammaproteobacteria	o_Xanthomonadales
2.0375	nr_cellular_organisms	d_Bacteria
2.0375	nr_cellular_organisms	d_Bacteria
29.0243	nr_cellular_organisms	d_Bacteria
29.0243	nr_cellular_organisms	d_Bacteria
14.5887	nr_cellular_organisms	d_Bacteria	p_Proteobacteria
14.5887	nr_cellular_organisms
14.5887	nr_cellular_organisms	d_Bacteria
14.5887	nr_cellular_organisms
14.5887	nr_cellular_organisms	d_Bacteria	p_Proteobacteria	c_Betaproteobacteria	o_Burkholderiales	f_Burkholderiaceae
14.5887	nr_cellular_organisms	d_Bacteria	p_Proteobacteria	c_Betaproteobacteria	o_Burkholderiales	f_Burkholderiaceae
1.2321	nr_cellular_organisms	d_Bacteria
2.8911	nr_cellular_organisms	d_Bacteria	nr_FCB_group	nr_Bacteroidetes/Chlorobi_group	p_Bacteroidetes
2.8911	nr_cellular_organisms	d_Bacteria
2.8911	nr_cellular_organisms	d_Bacteria	nr_FCB_group	nr_Bacteroidetes/Chlorobi_group	p_Bacteroidetes
2.8911	nr_cellular_organisms	d_Bacteria	nr_FCB_group	nr_Bacteroidetes/Chlorobi_group	p_Bacteroidetes
2.2723	nr_cellular_organisms	d_Bacteria	p_Proteobacteria	c_Alphaproteobacteria	o_Rhodobacterales	f_Rhodobacteraceae	g_Paracoccus
1.0197	nr_cellular_organisms	d_Bacteria	nr_Terrabacteria_group	p_Actinobacteria
0.8896	nr_cellular_organisms	d_Bacteria
0.8896	nr_cellular_organisms	d_Bacteria
0.1401	nr_cellular_organisms	d_Bacteria	nr_Terrabacteria_group	p_Actinobacteria	c_Actinomycetia	o_Corynebacteriales	f_Mycobacteriaceae	g_Mycobacterium
32.5353	nr_cellular_organisms	d_Bacteria
0.1202	nr_cellular_organisms	d_Bacteria	nr_Terrabacteria_group	p_Actinobacteria	c_Actinomycetia	o_Corynebacteriales	f_Nocardiaceae	g_Rhodococcus
0.0499	nr_cellular_organisms	d_Bacteria
0.0721	nr_cellular_organisms
8.0328
0.6216	nr_cellular_organisms	d_Bacteria	p_Proteobacteria
7.1223	nr_cellular_organisms	d_Bacteria	p_Proteobacteria	c_Alphaproteobacteria	o_Hyphomicrobiales	f_Hyphomicrobiaceae	g_Hyphomicrobium	s_Hyphomicrobium_album
16.6937	nr_cellular_organisms	d_Bacteria	p_Proteobacteria	c_Betaproteobacteria	o_Burkholderiales	f_Burkholderiaceae	g_Ralstonia
1.9599	nr_cellular_organisms	d_Bacteria
23.1779	nr_cellular_organisms	d_Bacteria	nr_Terrabacteria_group	p_Actinobacteria	c_Actinomycetia	o_Corynebacteriales	f_Corynebacteriaceae	g_Corynebacterium
2.5174	nr_cellular_organisms	d_Bacteria	p_Proteobacteria	c_Alphaproteobacteria
0.0514	nr_cellular_organisms	d_Bacteria
0.0271	nr_cellular_organisms	d_Bacteria	p_Proteobacteria	c_Betaproteobacteria	o_Burkholderiales	f_Burkholderiaceae
0.0271	nr_cellular_organisms	d_Bacteria	p_Proteobacteria	c_Betaproteobacteria	o_Burkholderiales	f_Burkholderiaceae
0.1736	nr_cellular_organisms	d_Bacteria	p_Proteobacteria	c_Alphaproteobacteria
26.3663	nr_cellular_organisms	d_Bacteria	p_Proteobacteria	c_Gammaproteobacteria	o_Enterobacterales	f_Enterobacteriaceae	nr_Klebsiella/Raoultella_group	g_Klebsiella
2.5291	nr_cellular_organisms	d_Bacteria	p_Proteobacteria	c_Betaproteobacteria	o_Burkholderiales	f_Burkholderiaceae
2.5291	nr_cellular_organisms	d_Bacteria	p_Proteobacteria
2.5291	nr_cellular_organisms	d_Bacteria	p_Proteobacteria	c_Betaproteobacteria	o_Burkholderiales	f_Burkholderiaceae
2.5291	nr_cellular_organisms	d_Bacteria	p_Proteobacteria	c_Betaproteobacteria	o_Burkholderiales	f_Burkholderiaceae
2.5291	nr_cellular_organisms	d_Bacteria	p_Proteobacteria	c_Betaproteobacteria	o_Burkholderiales	f_Burkholderiaceae
2.5291	nr_cellular_organisms	d_Bacteria	p_Proteobacteria	c_Betaproteobacteria	o_Burkholderiales	f_Burkholderiaceae
2.5291	nr_cellular_organisms	d_Bacteria	p_Proteobacteria	c_Betaproteobacteria	o_Burkholderiales	f_Burkholderiaceae
0.1827	nr_cellular_organisms
0.1827	nr_cellular_organisms	d_Bacteria
0.1827	nr_cellular_organisms	d_Bacteria	nr_Terrabacteria_group	p_Chloroflexi
0.1827	nr_cellular_organisms	d_Bacteria
18.117	nr_cellular_organisms	d_Bacteria	p_Proteobacteria	c_Betaproteobacteria	o_Burkholderiales	f_Burkholderiaceae	g_Ralstonia
18.117	nr_cellular_organisms	d_Bacteria	p_Proteobacteria
18.1161	nr_cellular_organisms
4.0583	nr_cellular_organisms	d_Bacteria
4.0583	nr_cellular_organisms
0.0163	nr_cellular_organisms	d_Bacteria
0.9298	nr_cellular_organisms	d_Bacteria	nr_Terrabacteria_group	p_Actinobacteria	c_Actinomycetia	o_Corynebacteriales	f_Nocardiaceae	g_Rhodococcus
26.3889	nr_cellular_organisms	d_Bacteria	p_Proteobacteria	c_Betaproteobacteria	o_Neisseriales	f_Neisseriaceae
1.8141	nr_cellular_organisms	d_Bacteria	nr_Terrabacteria_group	p_Actinobacteria	c_Actinomycetia	o_Corynebacteriales	f_Nocardiaceae	g_Rhodococcus
1.8141	nr_cellular_organisms	d_Bacteria	nr_Terrabacteria_group	p_Actinobacteria	c_Actinomycetia
3.0984	nr_cellular_organisms	d_Bacteria	p_Proteobacteria
0.0683	nr_cellular_organisms	d_Bacteria	nr_Terrabacteria_group	p_Chloroflexi
27.6623	nr_cellular_organisms	d_Bacteria	p_Proteobacteria	c_Betaproteobacteria
0.0339	nr_cellular_organisms	d_Bacteria	p_Proteobacteria	c_Alphaproteobacteria	o_Hyphomicrobiales	f_Phyllobacteriaceae	g_Mesorhizobium
41.2416	nr_cellular_organisms	d_Bacteria	p_Proteobacteria
0.0173	nr_cellular_organisms	d_Bacteria
0.4823	nr_cellular_organisms	d_Bacteria
0.388	nr_cellular_organisms	d_Bacteria	p_Proteobacteria	c_Gammaproteobacteria	o_Enterobacterales	f_Enterobacteriaceae	nr_Klebsiella/Raoultella_group	g_Klebsiella
0.9418	nr_cellular_organisms	d_Bacteria	nr_Terrabacteria_group	p_Actinobacteria	c_Actinomycetia
6.4572	nr_cellular_organisms	d_Eukaryota	nr_Opisthokonta	nr_Metazoa	nr_Eumetazoa	nr_Bilateria	nr_Deuterostomia	p_Chordata	nr_Craniata	nr_Vertebrata	nr_Gnathostomata	nr_Teleostomi	nr_Euteleostomi	nr_Sarcopterygii	nr_Dipnotetrapodomorpha	nr_Tetrapoda	nr_Amniota	c_Mammalia	nr_Theria	nr_Eutheria	nr_Boreoeutheria	nr_Euarchontoglires	o_Primates	nr_Haplorrhini	nr_Simiiformes	nr_Catarrhini
0.7951	nr_cellular_organisms
0.7951	nr_cellular_organisms	d_Bacteria
0.006	nr_cellular_organisms	d_Bacteria
1.0811	nr_cellular_organisms	d_Eukaryota	nr_Opisthokonta
1.028	nr_cellular_organisms	d_Bacteria
0.2909	nr_cellular_organisms	d_Bacteria	p_Proteobacteria	c_Betaproteobacteria	o_Burkholderiales	f_Burkholderiaceae	g_Paraburkholderia	s_Paraburkholderia_fungorum
0.2909	nr_cellular_organisms	d_Bacteria	p_Proteobacteria
0.2909	nr_cellular_organisms	d_Bacteria	p_Proteobacteria
0.2909	nr_cellular_organisms	d_Bacteria	p_Proteobacteria	c_Betaproteobacteria	o_Burkholderiales	f_Burkholderiaceae
0.2909	nr_cellular_organisms	d_Bacteria	p_Proteobacteria	c_Betaproteobacteria	o_Burkholderiales	f_Burkholderiaceae	g_Paraburkholderia
0.2909	nr_cellular_organisms	d_Bacteria	p_Proteobacteria	c_Betaproteobacteria	o_Burkholderiales	f_Burkholderiaceae	g_Paraburkholderia
0.2909	nr_cellular_organisms	d_Bacteria	p_Proteobacteria	c_Betaproteobacteria	o_Burkholderiales	f_Burkholderiaceae
0.2909	nr_cellular_organisms	d_Bacteria	p_Proteobacteria
0.5824	nr_cellular_organisms
0.5824	nr_cellular_organisms
0.5824	nr_cellular_organisms	d_Bacteria	nr_Terrabacteria_group	p_Chloroflexi
0.5824	nr_cellular_organisms	d_Bacteria	nr_Terrabacteria_group
0.5824	nr_cellular_organisms	d_Bacteria
0.5824	nr_cellular_organisms
1.4439	nr_cellular_organisms	d_Bacteria	p_Proteobacteria	c_Betaproteobacteria	o_Burkholderiales	f_Burkholderiaceae
38.9964	nr_cellular_organisms	d_Bacteria	nr_Terrabacteria_group	p_Actinobacteria	c_Actinomycetia	o_Micrococcales	f_Micrococcaceae	g_Micrococcus
0.9163	nr_cellular_organisms	d_Bacteria
0.3782	nr_cellular_organisms	d_Bacteria	p_Proteobacteria	c_Betaproteobacteria	o_Burkholderiales	f_Burkholderiaceae
0.0498	nr_cellular_organisms	d_Bacteria	nr_Bacteria_incertae_sedis	nr_Bacteria_candidate_phyla	p_Candidatus_Aerophobetes	nr_unclassified_Aerophobetes	s_Candidatus_Aerophobetes_bacterium
3.5529	nr_cellular_organisms	d_Bacteria	nr_Terrabacteria_group	p_Actinobacteria
0.016	nr_cellular_organisms	d_Bacteria	p_Proteobacteria	c_Betaproteobacteria	o_Burkholderiales	f_Burkholderiaceae
117.038	nr_cellular_organisms	d_Bacteria	p_Proteobacteria	c_Betaproteobacteria	o_Burkholderiales	f_Burkholderiaceae
12.9792	nr_cellular_organisms	d_Bacteria	nr_Terrabacteria_group
0.8508	nr_cellular_organisms	d_Eukaryota	nr_Opisthokonta	nr_Metazoa	nr_Eumetazoa	nr_Bilateria	nr_Deuterostomia	p_Chordata	nr_Craniata	nr_Vertebrata	nr_Gnathostomata	nr_Teleostomi	nr_Euteleostomi	nr_Sarcopterygii	nr_Dipnotetrapodomorpha	nr_Tetrapoda	nr_Amniota	c_Mammalia	nr_Theria	nr_Eutheria	nr_Boreoeutheria	nr_Euarchontoglires	o_Primates	nr_Haplorrhini	nr_Simiiformes
30.5044	nr_cellular_organisms	d_Bacteria	nr_Terrabacteria_group
7.3683	nr_cellular_organisms	d_Bacteria	nr_Terrabacteria_group
0.0197	nr_cellular_organisms	d_Bacteria	p_Proteobacteria
22.1108	nr_cellular_organisms
14.1852	nr_cellular_organisms	d_Bacteria	p_Proteobacteria	c_Betaproteobacteria	o_Burkholderiales	f_Burkholderiaceae
14.1852	nr_cellular_organisms	d_Bacteria
14.1852	nr_cellular_organisms	d_Bacteria	p_Proteobacteria	c_Betaproteobacteria	o_Burkholderiales	f_Burkholderiaceae
14.1852	nr_cellular_organisms	d_Bacteria
14.1852	nr_cellular_organisms
14.1852	nr_cellular_organisms	d_Bacteria	p_Proteobacteria	c_Betaproteobacteria	o_Burkholderiales	f_Burkholderiaceae
27.7616	nr_cellular_organisms	d_Bacteria	p_Proteobacteria	c_Betaproteobacteria	o_Burkholderiales	f_Burkholderiaceae
1.4797	nr_cellular_organisms	d_Bacteria	p_Proteobacteria	c_Alphaproteobacteria
1.4797	nr_cellular_organisms	d_Bacteria	p_Proteobacteria	c_Alphaproteobacteria
35.2373	nr_cellular_organisms	d_Bacteria	p_Proteobacteria	c_Alphaproteobacteria
0.3324	nr_cellular_organisms	d_Bacteria
0.0389	nr_cellular_organisms	d_Bacteria
22.0173	nr_cellular_organisms	d_Bacteria	nr_Terrabacteria_group	p_Chloroflexi
0.0022
0.0022	nr_cellular_organisms
16.1689	nr_cellular_organisms	d_Bacteria	nr_Terrabacteria_group	p_Chloroflexi	c_Dehalococcoidia	nr_unclassified_Dehalococcoidia
1.037	nr_cellular_organisms	d_Bacteria	nr_Terrabacteria_group	p_Chloroflexi
2.8011	nr_cellular_organisms	d_Bacteria	p_Proteobacteria
6.4462	nr_cellular_organisms	d_Bacteria
10.6527	nr_cellular_organisms	d_Bacteria	nr_FCB_group	nr_Bacteroidetes/Chlorobi_group	p_Bacteroidetes
10.6527
10.6527	nr_cellular_organisms	d_Bacteria	nr_FCB_group	nr_Bacteroidetes/Chlorobi_group	p_Bacteroidetes	c_Chitinophagia	o_Chitinophagales	f_Chitinophagaceae
10.6527	nr_cellular_organisms	d_Bacteria	nr_FCB_group	nr_Bacteroidetes/Chlorobi_group	p_Bacteroidetes
10.6527	nr_cellular_organisms	d_Bacteria	nr_FCB_group	nr_Bacteroidetes/Chlorobi_group	p_Bacteroidetes	c_Chitinophagia	o_Chitinophagales	f_Chitinophagaceae
1.2721	nr_cellular_organisms
21.6072	nr_cellular_organisms	d_Bacteria	p_Proteobacteria	c_Betaproteobacteria
0.1983	nr_cellular_organisms	d_Bacteria	nr_Terrabacteria_group	p_Chloroflexi	nr_unclassified_Chloroflexi	s_Chloroflexi_bacterium
0.004	nr_cellular_organisms	d_Bacteria
0.004	nr_cellular_organisms	d_Bacteria	nr_PVC_group	p_Planctomycetes	nr_unclassified_Planctomycetes	s_Planctomycetes_bacterium_DG_23
62.586	nr_cellular_organisms	d_Bacteria	nr_Terrabacteria_group	p_Firmicutes	c_Bacilli	o_Lactobacillales	f_Streptococcaceae	g_Streptococcus
0.0178	nr_cellular_organisms	d_Bacteria	nr_Terrabacteria_group	p_Chloroflexi	c_Dehalococcoidia	nr_unclassified_Dehalococcoidia
30.5374	nr_cellular_organisms	d_Bacteria	p_Proteobacteria	c_Gammaproteobacteria	o_Enterobacterales	f_Enterobacteriaceae	nr_Klebsiella/Raoultella_group	g_Klebsiella
2.8011	nr_cellular_organisms	d_Bacteria	p_Proteobacteria	c_Betaproteobacteria	o_Burkholderiales	f_Comamonadaceae	g_Acidovorax
3.6486	nr_cellular_organisms
0.0381	nr_cellular_organisms	d_Bacteria
0.0381	nr_cellular_organisms	d_Bacteria	nr_Terrabacteria_group	p_Chloroflexi
0.0677	nr_cellular_organisms	d_Bacteria	p_Proteobacteria	c_Betaproteobacteria
0.0677	nr_cellular_organisms	d_Bacteria
1.3086	nr_cellular_organisms	d_Bacteria
28.8279	nr_cellular_organisms
20.8929	nr_cellular_organisms	d_Bacteria	p_Proteobacteria	c_Betaproteobacteria	o_Burkholderiales
9.6682	nr_cellular_organisms	d_Bacteria	p_Proteobacteria	c_Betaproteobacteria	o_Burkholderiales	f_Alcaligenaceae	g_Achromobacter
9.6682	nr_cellular_organisms	d_Bacteria	p_Proteobacteria	c_Betaproteobacteria	o_Burkholderiales	f_Alcaligenaceae	g_Achromobacter
0.5152	nr_cellular_organisms	d_Bacteria	p_Proteobacteria	c_Betaproteobacteria
53.9127	nr_cellular_organisms	d_Bacteria	p_Proteobacteria	c_Betaproteobacteria	o_Burkholderiales	f_Burkholderiaceae
6.0298	nr_cellular_organisms	d_Bacteria
22.1037	nr_cellular_organisms	d_Bacteria	p_Proteobacteria	c_Gammaproteobacteria	o_Enterobacterales	f_Enterobacteriaceae	nr_Klebsiella/Raoultella_group	g_Klebsiella
0.793	nr_cellular_organisms	d_Bacteria	p_Proteobacteria	c_Alphaproteobacteria
3.0717	nr_cellular_organisms	d_Bacteria	p_Proteobacteria	c_Alphaproteobacteria
3.0717	nr_cellular_organisms	d_Bacteria	p_Proteobacteria	c_Alphaproteobacteria
3.0717	nr_cellular_organisms	d_Bacteria
3.0717	nr_cellular_organisms	d_Bacteria	p_Proteobacteria
3.0717	nr_cellular_organisms	d_Bacteria	p_Proteobacteria	c_Alphaproteobacteria
3.0717	nr_cellular_organisms	d_Bacteria	p_Proteobacteria	c_Alphaproteobacteria
0.0015	nr_cellular_organisms	d_Bacteria
2.5607	nr_cellular_organisms	d_Bacteria
0.2525	nr_cellular_organisms	d_Bacteria
0.1446	nr_cellular_organisms	d_Bacteria	p_Proteobacteria	c_Alphaproteobacteria	o_Hyphomicrobiales	f_Bradyrhizobiaceae	g_Bradyrhizobium
0.1446	nr_cellular_organisms	d_Bacteria	p_Proteobacteria	c_Alphaproteobacteria	o_Hyphomicrobiales	f_Bradyrhizobiaceae	g_Bradyrhizobium
31.6701	nr_cellular_organisms	d_Bacteria
31.6701	nr_cellular_organisms
0.4226	nr_cellular_organisms	d_Bacteria	p_Proteobacteria	c_Betaproteobacteria	o_Burkholderiales	f_Burkholderiaceae
40.2154	nr_cellular_organisms
40.2154	nr_cellular_organisms	d_Bacteria
2.6987	nr_cellular_organisms	d_Bacteria	p_Proteobacteria	c_Alphaproteobacteria	o_Hyphomicrobiales	f_Bradyrhizobiaceae	g_Bradyrhizobium
0.0003	nr_cellular_organisms
0.0003	nr_cellular_organisms	d_Archaea
0.1296	nr_cellular_organisms	d_Bacteria	nr_Terrabacteria_group	p_Actinobacteria	c_Actinomycetia	o_Corynebacteriales
2.7255	nr_cellular_organisms	d_Bacteria	nr_Terrabacteria_group	p_Actinobacteria	c_Actinomycetia	o_Corynebacteriales
24.1168	nr_cellular_organisms	d_Eukaryota	nr_Opisthokonta	nr_Metazoa	nr_Eumetazoa	nr_Bilateria	nr_Deuterostomia	p_Chordata	nr_Craniata	nr_Vertebrata	nr_Gnathostomata	nr_Teleostomi	nr_Euteleostomi	nr_Sarcopterygii	nr_Dipnotetrapodomorpha	nr_Tetrapoda	nr_Amniota	c_Mammalia	nr_Theria	nr_Eutheria	nr_Boreoeutheria	nr_Euarchontoglires	o_Primates	nr_Haplorrhini	nr_Simiiformes	nr_Catarrhini	nr_Hominoidea	f_Hominidae	nr_Homininae	g_Homo	s_Homo_sapiens
0.415	nr_cellular_organisms	d_Bacteria	p_Proteobacteria
4.7777	nr_cellular_organisms	d_Bacteria	p_Proteobacteria	c_Alphaproteobacteria
0.107	nr_cellular_organisms	d_Bacteria	p_Proteobacteria	c_Alphaproteobacteria	o_Hyphomicrobiales
4.7777	nr_cellular_organisms	d_Bacteria	p_Proteobacteria	c_Alphaproteobacteria
4.7777	nr_cellular_organisms	d_Bacteria	p_Proteobacteria
0.0207	nr_cellular_organisms	d_Bacteria
1.6236	nr_cellular_organisms	d_Bacteria	p_Proteobacteria	c_Betaproteobacteria	o_Burkholderiales	f_Burkholderiaceae
0.0012	nr_cellular_organisms	d_Bacteria	nr_Terrabacteria_group	p_Chloroflexi
2.5815	nr_cellular_organisms	d_Bacteria	nr_Terrabacteria_group	p_Chloroflexi
0.1019	nr_cellular_organisms	d_Bacteria
57.415	nr_cellular_organisms	d_Eukaryota	nr_Viridiplantae	p_Streptophyta	nr_Streptophytina	nr_Embryophyta	nr_Tracheophyta	nr_Euphyllophyta	nr_Spermatophyta	c_Magnoliopsida	nr_Mesangiospermae	nr_Liliopsida	nr_Petrosaviidae	nr_commelinids	o_Poales	f_Poaceae	nr_BOP_clade
10.8333	nr_cellular_organisms
0.0098	nr_cellular_organisms	d_Bacteria	p_Proteobacteria	c_Betaproteobacteria	o_Burkholderiales	f_Burkholderiaceae
10.2745	nr_cellular_organisms	d_Bacteria	nr_Terrabacteria_group	p_Actinobacteria	c_Actinomycetia	o_Micrococcales	f_Micrococcaceae	g_Micrococcus
0.7689	nr_cellular_organisms	d_Bacteria	p_Proteobacteria
0.244	nr_cellular_organisms	d_Bacteria	nr_Terrabacteria_group	p_Actinobacteria	c_Actinomycetia	o_Corynebacteriales	f_Nocardiaceae	g_Rhodococcus
0.0506	nr_cellular_organisms	d_Bacteria
0.0038	nr_cellular_organisms	d_Bacteria
0.0038	nr_cellular_organisms	d_Bacteria
0.0038	nr_cellular_organisms	d_Bacteria	p_Acidobacteria	c_Holophagae	o_Holophagales	f_Holophagaceae
0.0467	nr_cellular_organisms	d_Bacteria	p_Proteobacteria	c_Alphaproteobacteria	o_Hyphomicrobiales	f_Bradyrhizobiaceae	g_Bradyrhizobium
10.9543	nr_cellular_organisms
33.0247	nr_cellular_organisms	d_Bacteria	p_Proteobacteria	c_Betaproteobacteria	o_Neisseriales	f_Neisseriaceae
7.1837	nr_cellular_organisms	d_Bacteria	p_Proteobacteria
7.1837	nr_cellular_organisms	d_Bacteria	p_Proteobacteria	c_Alphaproteobacteria
7.1837	nr_cellular_organisms	d_Bacteria
7.1837	nr_cellular_organisms	d_Bacteria
11.8571	nr_cellular_organisms	d_Bacteria
26.4173	nr_cellular_organisms	d_Bacteria	p_Proteobacteria	c_Betaproteobacteria
0.5413	nr_cellular_organisms	d_Bacteria	p_Proteobacteria	c_Alphaproteobacteria	o_Hyphomicrobiales
0.3384	nr_cellular_organisms	d_Bacteria	p_Proteobacteria	c_Gammaproteobacteria	o_Xanthomonadales
0.3384	nr_cellular_organisms	d_Bacteria	p_Proteobacteria	c_Gammaproteobacteria	o_Xanthomonadales	f_Rhodanobacteraceae
0.3384	nr_cellular_organisms
0.3384	nr_cellular_organisms
0.3384	nr_cellular_organisms	d_Bacteria
0.6601	nr_cellular_organisms	d_Bacteria	p_Proteobacteria	c_Gammaproteobacteria	o_Xanthomonadales
0.0024	nr_cellular_organisms
0.0024	nr_cellular_organisms	d_Bacteria
0.0024	nr_cellular_organisms	d_Bacteria
0.0024	nr_cellular_organisms	d_Bacteria
0.0024	nr_cellular_organisms	d_Bacteria
0.0024	nr_cellular_organisms	d_Bacteria
0.0024	nr_cellular_organisms	d_Bacteria
0.0024	nr_cellular_organisms	d_Bacteria
0.0164	nr_cellular_organisms	d_Bacteria
1.088	nr_cellular_organisms	d_Bacteria	nr_Terrabacteria_group	p_Chloroflexi
0.0014	nr_cellular_organisms
0.0014	nr_cellular_organisms	d_Bacteria
0.1207	nr_cellular_organisms	d_Bacteria	p_Proteobacteria	c_Gammaproteobacteria	o_Pseudomonadales	f_Pseudomonadaceae	g_Pseudomonas
0.1207	nr_cellular_organisms	d_Bacteria	p_Proteobacteria	c_Gammaproteobacteria	o_Pseudomonadales	f_Pseudomonadaceae	g_Pseudomonas
0.0298	nr_cellular_organisms
19.8726	nr_cellular_organisms
19.8726	nr_cellular_organisms	d_Bacteria
5.4455	nr_cellular_organisms	d_Bacteria	p_Proteobacteria	c_Betaproteobacteria	o_Burkholderiales	f_Burkholderiaceae	g_Paraburkholderia
5.4455	nr_cellular_organisms	d_Bacteria	p_Proteobacteria	c_Betaproteobacteria	o_Burkholderiales	f_Burkholderiaceae	g_Paraburkholderia
5.4455	nr_cellular_organisms	d_Bacteria	p_Proteobacteria	c_Betaproteobacteria	o_Burkholderiales	f_Burkholderiaceae
5.4455	nr_cellular_organisms	d_Bacteria	p_Proteobacteria	c_Betaproteobacteria	o_Burkholderiales	f_Burkholderiaceae
25.771	nr_cellular_organisms	d_Bacteria	p_Proteobacteria	c_Betaproteobacteria	o_Neisseriales	f_Neisseriaceae
0.0035	nr_cellular_organisms	d_Bacteria
1.2378
17.4755	nr_cellular_organisms	d_Bacteria	p_Proteobacteria	c_Gammaproteobacteria	o_Enterobacterales	f_Yersiniaceae	g_Serratia
109.171	nr_cellular_organisms	d_Bacteria	p_Proteobacteria
2.5657	nr_cellular_organisms	d_Bacteria	nr_FCB_group	nr_Bacteroidetes/Chlorobi_group	p_Bacteroidetes
5.0886	nr_cellular_organisms
5.0886	nr_cellular_organisms
5.0886	nr_cellular_organisms
5.0886	nr_cellular_organisms	d_Bacteria	p_Proteobacteria
5.0886	nr_cellular_organisms	d_Bacteria	p_Proteobacteria	c_Betaproteobacteria	o_Burkholderiales	f_Burkholderiaceae
1.9156	nr_cellular_organisms	d_Bacteria
14.3958	nr_cellular_organisms	d_Bacteria	nr_Terrabacteria_group	p_Firmicutes	c_Bacilli
0.108	nr_cellular_organisms	d_Bacteria	p_Proteobacteria	c_Alphaproteobacteria	o_Hyphomicrobiales	f_Bradyrhizobiaceae
0.108	nr_cellular_organisms	d_Bacteria	p_Proteobacteria	c_Alphaproteobacteria	o_Hyphomicrobiales	f_Bradyrhizobiaceae
0.108	nr_cellular_organisms	d_Bacteria	p_Proteobacteria	c_Alphaproteobacteria	o_Hyphomicrobiales	f_Bradyrhizobiaceae
1.0803	nr_cellular_organisms	d_Bacteria
5.2085	nr_cellular_organisms
5.2085	nr_cellular_organisms	d_Bacteria
15.0435	nr_cellular_organisms	d_Bacteria	p_Proteobacteria	c_Alphaproteobacteria	o_Hyphomicrobiales
1.7414	nr_cellular_organisms	d_Eukaryota	nr_Opisthokonta	nr_Metazoa	nr_Eumetazoa	nr_Bilateria	nr_Deuterostomia	p_Chordata	nr_Craniata	nr_Vertebrata	nr_Gnathostomata	nr_Teleostomi	nr_Euteleostomi	nr_Sarcopterygii	nr_Dipnotetrapodomorpha	nr_Tetrapoda	nr_Amniota	c_Mammalia	nr_Theria	nr_Eutheria	nr_Boreoeutheria	nr_Euarchontoglires	o_Primates	nr_Haplorrhini	nr_Simiiformes	nr_Catarrhini	nr_Hominoidea	f_Hominidae	nr_Homininae	g_Homo	s_Homo_sapiens
20.2933	nr_cellular_organisms
0.4109	nr_cellular_organisms	d_Bacteria	p_Proteobacteria	c_Betaproteobacteria	o_Burkholderiales	f_Burkholderiaceae
40.2358	nr_cellular_organisms	d_Bacteria	nr_Terrabacteria_group	p_Actinobacteria	c_Actinomycetia
1.2804	nr_cellular_organisms	d_Bacteria	nr_Terrabacteria_group	p_Actinobacteria	c_Actinomycetia	o_Corynebacteriales	f_Mycobacteriaceae	g_Mycobacterium
1.2804	nr_cellular_organisms	d_Bacteria	nr_Terrabacteria_group	p_Actinobacteria	c_Actinomycetia	o_Corynebacteriales	f_Mycobacteriaceae	g_Mycobacterium
1.2804	nr_cellular_organisms	d_Bacteria	nr_Terrabacteria_group	p_Actinobacteria	c_Actinomycetia	o_Corynebacteriales	f_Mycobacteriaceae	g_Mycobacterium
1.2804	nr_cellular_organisms	d_Bacteria	nr_Terrabacteria_group	p_Actinobacteria	c_Actinomycetia	o_Corynebacteriales	f_Mycobacteriaceae	g_Mycobacterium
1.2804	nr_cellular_organisms	d_Bacteria	nr_Terrabacteria_group	p_Actinobacteria	c_Actinomycetia	o_Corynebacteriales	f_Mycobacteriaceae
1.2804	nr_cellular_organisms	d_Bacteria	nr_Terrabacteria_group	p_Actinobacteria	c_Actinomycetia	o_Corynebacteriales	f_Mycobacteriaceae	g_Mycobacterium
1.2804	nr_cellular_organisms	d_Bacteria	nr_Terrabacteria_group	p_Actinobacteria	c_Actinomycetia	o_Corynebacteriales	f_Mycobacteriaceae	g_Mycobacterium
1.7434	nr_cellular_organisms	d_Bacteria
1.6382	nr_cellular_organisms	d_Bacteria	nr_FCB_group	nr_Bacteroidetes/Chlorobi_group	p_Bacteroidetes
40.3692	nr_cellular_organisms	d_Bacteria	nr_Terrabacteria_group	p_Firmicutes	c_Bacilli
5.4088	nr_cellular_organisms	d_Bacteria	p_Proteobacteria	c_Alphaproteobacteria	o_Hyphomicrobiales	f_Bradyrhizobiaceae
20.7251	nr_cellular_organisms	d_Bacteria
14.5273	nr_cellular_organisms	d_Bacteria	p_Proteobacteria	c_Gammaproteobacteria	o_Enterobacterales	f_Enterobacteriaceae	nr_Klebsiella/Raoultella_group	g_Klebsiella
28.8178	nr_cellular_organisms	d_Bacteria
25.9135	nr_cellular_organisms	d_Bacteria
25.7532	nr_cellular_organisms	d_Bacteria	p_Proteobacteria	c_Betaproteobacteria	o_Neisseriales	f_Neisseriaceae
14.7052	nr_cellular_organisms	d_Bacteria	nr_Terrabacteria_group	p_Actinobacteria	c_Actinomycetia	o_Corynebacteriales	f_Mycobacteriaceae
1.4036	nr_cellular_organisms
0.1171	nr_cellular_organisms	d_Bacteria	nr_Terrabacteria_group	p_Actinobacteria	c_Actinomycetia	o_Corynebacteriales	f_Mycobacteriaceae	g_Mycobacterium
41.2488	nr_cellular_organisms	d_Bacteria	p_Proteobacteria	c_Betaproteobacteria	o_Burkholderiales	f_Burkholderiaceae	g_Lautropia
6.8338	nr_cellular_organisms	d_Bacteria	p_Proteobacteria
6.8338	nr_cellular_organisms	d_Bacteria	p_Proteobacteria	c_Betaproteobacteria	o_Burkholderiales	f_Burkholderiaceae	g_Paraburkholderia	s_Paraburkholderia_phytofirmans	nr_Paraburkholderia_phytofirmans_PsJN
6.8338	nr_cellular_organisms	d_Bacteria	p_Proteobacteria	c_Betaproteobacteria	o_Burkholderiales	f_Burkholderiaceae
6.8338	nr_cellular_organisms	d_Bacteria
6.8338	nr_cellular_organisms	d_Bacteria	p_Proteobacteria
0.062	nr_cellular_organisms	d_Bacteria	nr_Terrabacteria_group	p_Actinobacteria	c_Actinomycetia	o_Corynebacteriales	f_Mycobacteriaceae
0.062	nr_cellular_organisms	d_Bacteria	nr_Terrabacteria_group	p_Actinobacteria	c_Actinomycetia	o_Corynebacteriales	f_Mycobacteriaceae	g_Mycobacterium
0.0273	nr_cellular_organisms
7.6389	nr_cellular_organisms	d_Bacteria	p_Proteobacteria	c_Alphaproteobacteria
2.0392	nr_cellular_organisms	d_Bacteria	nr_Terrabacteria_group	p_Actinobacteria	c_Actinomycetia	o_Corynebacteriales	f_Mycobacteriaceae	g_Mycobacterium
2.0392	nr_cellular_organisms	d_Bacteria	nr_Terrabacteria_group	p_Actinobacteria	c_Actinomycetia	o_Corynebacteriales	f_Mycobacteriaceae	g_Mycobacterium
0.2167	nr_cellular_organisms	d_Bacteria	nr_Terrabacteria_group	p_Actinobacteria	c_Actinomycetia	o_Corynebacteriales	f_Mycobacteriaceae	g_Mycobacterium
0.2167	nr_cellular_organisms	d_Bacteria	nr_Terrabacteria_group	p_Actinobacteria	c_Actinomycetia	o_Corynebacteriales	f_Mycobacteriaceae	g_Mycobacterium
0.2167	nr_cellular_organisms	d_Bacteria	nr_Terrabacteria_group	p_Actinobacteria	c_Actinomycetia	o_Corynebacteriales	f_Mycobacteriaceae	g_Mycobacterium
24.9751	nr_cellular_organisms	d_Bacteria	p_Proteobacteria	c_Gammaproteobacteria	o_Enterobacterales	f_Enterobacteriaceae	nr_Klebsiella/Raoultella_group	g_Klebsiella
23.5216	nr_cellular_organisms	d_Eukaryota	nr_Opisthokonta	nr_Metazoa	nr_Eumetazoa	nr_Bilateria	nr_Protostomia	nr_Ecdysozoa	p_Nematoda	c_Enoplea	nr_Dorylaimia	o_Trichinellida	f_Trichinellidae	g_Trichinella	nr_unclassified_Trichinella	s_Trichinella_sp._T6
2.7695	nr_cellular_organisms	d_Bacteria	p_Proteobacteria	c_Alphaproteobacteria	o_Hyphomicrobiales	f_Bradyrhizobiaceae
0.0951	nr_cellular_organisms	d_Bacteria	p_Proteobacteria	c_Betaproteobacteria	o_Burkholderiales	f_Comamonadaceae	g_Delftia
3.7314	nr_cellular_organisms	d_Bacteria
24.2973	nr_cellular_organisms	d_Bacteria	p_Proteobacteria	c_Betaproteobacteria	o_Burkholderiales
2.479	nr_cellular_organisms	d_Bacteria	p_Proteobacteria	c_Betaproteobacteria	o_Burkholderiales	f_Burkholderiaceae
0.0533	nr_cellular_organisms	d_Bacteria	nr_Terrabacteria_group	p_Actinobacteria	c_Actinomycetia	o_Micrococcales	f_Micrococcaceae	g_Kocuria
0.714	nr_cellular_organisms	d_Bacteria	p_Proteobacteria	c_Alphaproteobacteria	o_Hyphomicrobiales	f_Bradyrhizobiaceae	g_Bradyrhizobium
31.8857	nr_cellular_organisms
12.3574	nr_cellular_organisms	d_Bacteria	p_Proteobacteria
0.1119	nr_cellular_organisms	d_Bacteria	nr_Terrabacteria_group	p_Actinobacteria	c_Actinomycetia	o_Corynebacteriales	f_Mycobacteriaceae	g_Mycobacterium
0.1119	nr_cellular_organisms	d_Bacteria	nr_Terrabacteria_group	p_Actinobacteria	c_Actinomycetia	o_Corynebacteriales	f_Mycobacteriaceae	g_Mycobacterium
13.1186	nr_cellular_organisms	d_Bacteria	nr_Terrabacteria_group	p_Actinobacteria	c_Actinomycetia
23.7889	nr_cellular_organisms	d_Bacteria	nr_Terrabacteria_group	p_Firmicutes	c_Bacilli	o_Bacillales	f_Bacillaceae
1.7721	nr_cellular_organisms	d_Bacteria
1.7721	nr_cellular_organisms	d_Bacteria
13.4272	nr_cellular_organisms	d_Bacteria	nr_Bacteria_incertae_sedis	nr_Bacteria_candidate_phyla
8.377	nr_cellular_organisms	d_Bacteria	nr_Terrabacteria_group	p_Actinobacteria	c_Actinomycetia
14.9419	nr_cellular_organisms	d_Bacteria	p_Proteobacteria	c_Alphaproteobacteria	o_Hyphomicrobiales
25.6794	nr_cellular_organisms	d_Bacteria	nr_Bacteria_incertae_sedis	nr_Bacteria_candidate_phyla	nr_Patescibacteria_group	nr_Parcubacteria_group
0.0019	nr_cellular_organisms	d_Bacteria	p_Proteobacteria
0.0019	nr_cellular_organisms	d_Bacteria
0.0019	nr_cellular_organisms	d_Bacteria
0.0019	nr_cellular_organisms	d_Bacteria
0.0019	nr_cellular_organisms	d_Bacteria
5.7188	nr_cellular_organisms	d_Eukaryota	nr_Opisthokonta	nr_Fungi	nr_Dikarya	p_Basidiomycota	nr_Ustilaginomycotina
0.3077	nr_cellular_organisms	d_Bacteria	nr_Terrabacteria_group	p_Actinobacteria	c_Actinomycetia	o_Corynebacteriales	f_Corynebacteriaceae	g_Corynebacterium
0.3077	nr_cellular_organisms	d_Bacteria	nr_Terrabacteria_group	p_Actinobacteria	c_Actinomycetia	o_Corynebacteriales	f_Corynebacteriaceae	g_Corynebacterium
2.752	nr_cellular_organisms	d_Bacteria	p_Proteobacteria	c_Betaproteobacteria	o_Burkholderiales	f_Burkholderiaceae
2.752	nr_cellular_organisms	d_Bacteria	p_Proteobacteria	c_Betaproteobacteria	o_Burkholderiales	f_Burkholderiaceae
6.2561	nr_cellular_organisms	d_Bacteria	p_Proteobacteria	c_Alphaproteobacteria
6.2561	nr_cellular_organisms	d_Bacteria	p_Proteobacteria	c_Alphaproteobacteria	o_Hyphomicrobiales	f_Bradyrhizobiaceae	g_Bradyrhizobium
6.2561	nr_cellular_organisms	d_Bacteria	p_Proteobacteria	c_Alphaproteobacteria	o_Hyphomicrobiales	f_Bradyrhizobiaceae	g_Bradyrhizobium
0.352	nr_cellular_organisms	d_Bacteria	nr_Terrabacteria_group	p_Actinobacteria	c_Actinomycetia	o_Micrococcales	f_Micrococcaceae	g_Kocuria
1.5043	nr_cellular_organisms	d_Bacteria	p_Proteobacteria	c_Alphaproteobacteria
0.352	nr_cellular_organisms	d_Bacteria	nr_Terrabacteria_group	p_Actinobacteria	c_Actinomycetia	o_Micrococcales	f_Micrococcaceae	g_Kocuria
0.352	nr_cellular_organisms	d_Bacteria	nr_Terrabacteria_group	p_Actinobacteria	c_Actinomycetia	o_Micrococcales	f_Micrococcaceae	g_Kocuria
0.352	nr_cellular_organisms	d_Bacteria	nr_Terrabacteria_group
0.352	nr_cellular_organisms	d_Bacteria	nr_Terrabacteria_group	p_Actinobacteria	c_Actinomycetia	o_Micrococcales	f_Micrococcaceae	g_Kocuria
0.352	nr_cellular_organisms	d_Bacteria	nr_Terrabacteria_group	p_Actinobacteria	c_Actinomycetia	o_Micrococcales	f_Micrococcaceae	g_Kocuria
0.352	nr_cellular_organisms	d_Bacteria	nr_Terrabacteria_group	p_Actinobacteria	c_Actinomycetia	o_Micrococcales	f_Micrococcaceae	g_Kocuria
24.0297	nr_cellular_organisms	d_Bacteria	p_Proteobacteria	c_Betaproteobacteria	o_Burkholderiales	f_Burkholderiaceae
24.0297	nr_cellular_organisms	d_Bacteria	p_Proteobacteria	c_Betaproteobacteria	o_Burkholderiales	f_Burkholderiaceae
0.5658	nr_cellular_organisms	d_Bacteria
9.7975
5.1638	nr_cellular_organisms	d_Bacteria	p_Proteobacteria	c_Alphaproteobacteria	o_Hyphomicrobiales	f_Bradyrhizobiaceae	g_Bradyrhizobium
0.0213	nr_cellular_organisms	d_Bacteria
0.0213	nr_cellular_organisms
0.0213	nr_cellular_organisms	d_Bacteria	nr_Terrabacteria_group
1.0938	nr_cellular_organisms	d_Bacteria	p_Proteobacteria	c_Alphaproteobacteria	o_Hyphomicrobiales	f_Bradyrhizobiaceae
1.0938	nr_cellular_organisms	d_Bacteria	p_Proteobacteria	c_Alphaproteobacteria	o_Hyphomicrobiales	f_Bradyrhizobiaceae
1.0938	nr_cellular_organisms	d_Bacteria	p_Proteobacteria	c_Alphaproteobacteria	o_Hyphomicrobiales	f_Bradyrhizobiaceae
1.637	nr_cellular_organisms
1.637	nr_cellular_organisms
1.637	nr_cellular_organisms
1.637	nr_cellular_organisms
1.637	nr_cellular_organisms
1.637	nr_cellular_organisms
1.637	nr_cellular_organisms
1.637	nr_cellular_organisms
1.637	nr_cellular_organisms	d_Bacteria	p_Proteobacteria	c_Betaproteobacteria	o_Burkholderiales
1.637	nr_cellular_organisms
0.9053	nr_cellular_organisms	d_Bacteria	nr_Terrabacteria_group	p_Actinobacteria	c_Actinomycetia	o_Corynebacteriales	f_Mycobacteriaceae
1.4352	nr_cellular_organisms	d_Bacteria	nr_Terrabacteria_group	p_Actinobacteria	c_Actinomycetia	o_Corynebacteriales	f_Nocardiaceae
0.005	nr_cellular_organisms	d_Bacteria	p_Proteobacteria	c_Alphaproteobacteria	o_Hyphomicrobiales	f_Bradyrhizobiaceae
0.005	nr_cellular_organisms	d_Bacteria
0.005	nr_cellular_organisms	d_Bacteria	p_Proteobacteria	c_Alphaproteobacteria	o_Hyphomicrobiales	f_Bradyrhizobiaceae
0.005
0.005	nr_cellular_organisms	d_Bacteria	p_Proteobacteria
114.152	nr_cellular_organisms	d_Bacteria	p_Proteobacteria	c_Betaproteobacteria	o_Burkholderiales	f_Burkholderiaceae
1.6165	nr_cellular_organisms	d_Bacteria	p_Proteobacteria
1.6165	nr_cellular_organisms	d_Bacteria
1.6165	nr_cellular_organisms	d_Bacteria
0.151	nr_cellular_organisms	d_Bacteria	nr_Terrabacteria_group	p_Actinobacteria	c_Actinomycetia
0.0117	nr_cellular_organisms	d_Bacteria
0.6378	nr_cellular_organisms	d_Bacteria
10.49	nr_cellular_organisms
34.9054	nr_cellular_organisms	d_Bacteria	p_Proteobacteria	c_Betaproteobacteria
34.9054
0.799	nr_cellular_organisms	d_Bacteria
0.799	nr_cellular_organisms	d_Bacteria	nr_Terrabacteria_group	p_Chloroflexi
34.434	nr_cellular_organisms	d_Eukaryota	nr_Opisthokonta	nr_Fungi	nr_Dikarya	p_Basidiomycota	nr_Ustilaginomycotina
1.1501	nr_cellular_organisms	d_Bacteria	p_Proteobacteria	c_Alphaproteobacteria	o_Hyphomicrobiales	f_Bradyrhizobiaceae	g_Bradyrhizobium	s_Bradyrhizobium_nitroreducens
0.6321	nr_cellular_organisms	d_Bacteria	nr_Terrabacteria_group
0.2913	nr_cellular_organisms	d_Bacteria	p_Proteobacteria	c_Alphaproteobacteria	o_Hyphomicrobiales
0.0533	nr_cellular_organisms	d_Bacteria
0.0533	nr_cellular_organisms	d_Bacteria
2.9533	nr_cellular_organisms	d_Bacteria
2.9533	nr_cellular_organisms	d_Bacteria	p_Proteobacteria	c_Gammaproteobacteria	o_Xanthomonadales	f_Rhodanobacteraceae
0.006	nr_cellular_organisms
0.006	nr_cellular_organisms
0.006	nr_cellular_organisms	d_Bacteria
0.006	nr_cellular_organisms
0.0199	nr_cellular_organisms	d_Bacteria
0.006	nr_cellular_organisms
0.006	nr_cellular_organisms	d_Bacteria
0.006	nr_cellular_organisms	d_Bacteria
0.0094	nr_cellular_organisms	d_Bacteria
3.2716
0.0137	nr_cellular_organisms	d_Bacteria
0.0137	nr_cellular_organisms	d_Bacteria	nr_Terrabacteria_group	p_Chloroflexi
0.0137	nr_cellular_organisms
0.0078	nr_cellular_organisms	d_Bacteria	nr_Terrabacteria_group	p_Actinobacteria	c_Actinomycetia
22.979	nr_cellular_organisms	d_Bacteria	p_Proteobacteria	c_Betaproteobacteria	o_Burkholderiales
4.5284	nr_cellular_organisms	d_Bacteria
12.7829
1.2542	nr_cellular_organisms	d_Bacteria
0.01	nr_cellular_organisms
0.1065	nr_cellular_organisms	d_Bacteria	p_Proteobacteria
2.1261	nr_cellular_organisms	d_Bacteria	p_Proteobacteria	c_Gammaproteobacteria	o_Pseudomonadales	f_Pseudomonadaceae	g_Pseudomonas
10.5727	nr_cellular_organisms	d_Bacteria	p_Proteobacteria	c_Betaproteobacteria	o_Burkholderiales	f_Burkholderiaceae
22.3009	nr_cellular_organisms	d_Bacteria	p_Proteobacteria	c_Gammaproteobacteria	o_Enterobacterales	f_Yersiniaceae	g_Serratia
0.0244	nr_cellular_organisms	d_Bacteria	p_Proteobacteria	c_Alphaproteobacteria	o_Hyphomicrobiales
13.7608	nr_cellular_organisms
17.5742	nr_cellular_organisms	d_Bacteria	p_Proteobacteria	c_Betaproteobacteria	o_Burkholderiales	f_Burkholderiaceae
0.0191	nr_cellular_organisms
61.1147
3.1364	nr_cellular_organisms
1.8007	nr_cellular_organisms	d_Bacteria	p_Proteobacteria	c_Alphaproteobacteria	o_Hyphomicrobiales	f_Bradyrhizobiaceae
1.8007
0.0442	nr_cellular_organisms	d_Bacteria	p_Proteobacteria
10.6875	nr_cellular_organisms	d_Bacteria
1.0923	nr_cellular_organisms
0.0188	nr_cellular_organisms	d_Bacteria
22.6667	nr_cellular_organisms
0.0511	nr_cellular_organisms	d_Bacteria	nr_Terrabacteria_group
0.0511	nr_cellular_organisms	d_Bacteria	nr_Terrabacteria_group	p_Actinobacteria	c_Actinomycetia	o_Micrococcales
0.0511	nr_cellular_organisms	d_Bacteria	nr_Terrabacteria_group	p_Actinobacteria	c_Actinomycetia	o_Micrococcales	f_Micrococcaceae	g_Kocuria
17.5742	nr_cellular_organisms	d_Bacteria
11.9385	nr_cellular_organisms	d_Bacteria
20.5976	nr_cellular_organisms	d_Bacteria	nr_Terrabacteria_group	p_Actinobacteria	c_Actinomycetia	o_Micrococcales	f_Micrococcaceae	g_Micrococcus
0.7716	nr_cellular_organisms	d_Bacteria	p_Proteobacteria	c_Betaproteobacteria	o_Burkholderiales	f_Burkholderiaceae
0.7716	nr_cellular_organisms	d_Bacteria	p_Proteobacteria	c_Betaproteobacteria	o_Burkholderiales	f_Burkholderiaceae
0.7716	nr_cellular_organisms	d_Bacteria	p_Proteobacteria	c_Betaproteobacteria	o_Burkholderiales	f_Burkholderiaceae
11.903	nr_cellular_organisms	d_Bacteria	p_Proteobacteria	c_Betaproteobacteria	o_Burkholderiales	f_Burkholderiaceae
11.903	nr_cellular_organisms	d_Bacteria	p_Proteobacteria	c_Betaproteobacteria	o_Burkholderiales	f_Burkholderiaceae
11.903	nr_cellular_organisms	d_Bacteria	p_Proteobacteria	c_Betaproteobacteria	o_Burkholderiales	f_Burkholderiaceae
11.903	nr_cellular_organisms	d_Bacteria	p_Proteobacteria	c_Betaproteobacteria	o_Burkholderiales	f_Burkholderiaceae
11.903	nr_cellular_organisms	d_Bacteria	p_Proteobacteria	c_Betaproteobacteria	o_Burkholderiales	f_Burkholderiaceae
8.5216	nr_cellular_organisms	d_Bacteria	p_Proteobacteria	c_Gammaproteobacteria	o_Moraxellales	f_Moraxellaceae
3.8532	nr_cellular_organisms	d_Bacteria	nr_Terrabacteria_group	p_Chloroflexi
11.4141	nr_cellular_organisms	d_Bacteria
7.3346	nr_cellular_organisms	d_Bacteria	p_Proteobacteria	c_Alphaproteobacteria	o_Hyphomicrobiales	f_Bradyrhizobiaceae	g_Bradyrhizobium
0.2759	nr_cellular_organisms	d_Bacteria	p_Proteobacteria	c_Betaproteobacteria	o_Burkholderiales	f_Burkholderiaceae
0.5174	nr_cellular_organisms	d_Bacteria	nr_Bacteria_incertae_sedis	nr_Bacteria_candidate_phyla	nr_Patescibacteria_group	nr_Parcubacteria_group	nr_unclassified_Parcubacteria_group	s_Parcubacteria_group_bacterium_Athens0416_74
0.5174	nr_cellular_organisms	d_Bacteria	nr_Bacteria_incertae_sedis	nr_Bacteria_candidate_phyla	nr_Patescibacteria_group
0.5174	nr_cellular_organisms	d_Bacteria	nr_Bacteria_incertae_sedis	nr_Bacteria_candidate_phyla	nr_Patescibacteria_group	nr_Parcubacteria_group	nr_unclassified_Parcubacteria_group	s_Parcubacteria_group_bacterium_Athens0416_74
0.5174	nr_cellular_organisms	d_Bacteria	nr_Bacteria_incertae_sedis	nr_Bacteria_candidate_phyla	nr_Patescibacteria_group	nr_Parcubacteria_group	p_Candidatus_Kaiserbacteria	s_Candidatus_Kaiserbacteria_bacterium_RIFCSPHIGHO2_01_FULL_53_29
0.5174	nr_cellular_organisms	d_Bacteria	nr_Bacteria_incertae_sedis	nr_Bacteria_candidate_phyla	nr_Patescibacteria_group	nr_Parcubacteria_group	nr_unclassified_Parcubacteria_group	s_Parcubacteria_group_bacterium_Athens0416_74
0.5174	nr_cellular_organisms
0.5174	nr_cellular_organisms	d_Bacteria	p_Proteobacteria
0.8219	nr_cellular_organisms	d_Bacteria	nr_FCB_group	nr_Bacteroidetes/Chlorobi_group	p_Bacteroidetes
0.8219	nr_cellular_organisms	d_Bacteria	nr_FCB_group	nr_Bacteroidetes/Chlorobi_group	p_Bacteroidetes
0.8219	nr_cellular_organisms	d_Bacteria	nr_FCB_group	nr_Bacteroidetes/Chlorobi_group	p_Bacteroidetes
0.8219	nr_cellular_organisms	d_Bacteria	nr_FCB_group	nr_Bacteroidetes/Chlorobi_group	p_Bacteroidetes
0.8219	nr_cellular_organisms	d_Bacteria	nr_FCB_group	nr_Bacteroidetes/Chlorobi_group	p_Bacteroidetes
0.8219	nr_cellular_organisms	d_Bacteria	nr_FCB_group	nr_Bacteroidetes/Chlorobi_group	p_Bacteroidetes
2.5946	nr_cellular_organisms	d_Bacteria	p_Proteobacteria	c_Betaproteobacteria	o_Burkholderiales	f_Burkholderiaceae
2.5946	nr_cellular_organisms	d_Bacteria	p_Proteobacteria	c_Betaproteobacteria	o_Burkholderiales	f_Burkholderiaceae
2.5946	nr_cellular_organisms	d_Bacteria	p_Proteobacteria	c_Betaproteobacteria	o_Burkholderiales	f_Burkholderiaceae
2.5946	nr_cellular_organisms	d_Bacteria	p_Proteobacteria	c_Betaproteobacteria	o_Burkholderiales	f_Burkholderiaceae
2.5946	nr_cellular_organisms	d_Bacteria	p_Proteobacteria	c_Betaproteobacteria	o_Burkholderiales	f_Burkholderiaceae
2.5946	nr_cellular_organisms	d_Bacteria	p_Proteobacteria	c_Betaproteobacteria	o_Burkholderiales	f_Burkholderiaceae
2.5946	nr_cellular_organisms	d_Bacteria	p_Proteobacteria
2.5946	nr_cellular_organisms	d_Bacteria	p_Proteobacteria	c_Betaproteobacteria	o_Burkholderiales
2.5946	nr_cellular_organisms	d_Bacteria	p_Proteobacteria	c_Betaproteobacteria	o_Burkholderiales	f_Burkholderiaceae
2.5946	nr_cellular_organisms	d_Bacteria	p_Proteobacteria	c_Betaproteobacteria	o_Burkholderiales
24.4497	nr_cellular_organisms	d_Bacteria
46.8221	nr_cellular_organisms	d_Bacteria	p_Proteobacteria	c_Gammaproteobacteria	o_Enterobacterales	f_Enterobacteriaceae	nr_Klebsiella/Raoultella_group
3.8942	nr_cellular_organisms
0.591	nr_cellular_organisms	d_Bacteria	nr_Terrabacteria_group	p_Chloroflexi
7.5971	nr_cellular_organisms	d_Bacteria
26.9336	nr_cellular_organisms	d_Bacteria	p_Proteobacteria	c_Alphaproteobacteria	o_Hyphomicrobiales	f_Bradyrhizobiaceae	g_Bradyrhizobium
1.7475	nr_cellular_organisms	d_Bacteria	nr_Terrabacteria_group	p_Actinobacteria	c_Actinomycetia
3.5918	nr_cellular_organisms	d_Bacteria	p_Proteobacteria	c_Alphaproteobacteria
0.0318	nr_cellular_organisms	d_Bacteria
0.0318	nr_cellular_organisms	d_Bacteria
0.0318	nr_cellular_organisms	d_Bacteria
0.0318	nr_cellular_organisms	d_Bacteria
1.25	nr_cellular_organisms	d_Bacteria	nr_Terrabacteria_group	p_Firmicutes	c_Bacilli	o_Bacillales	f_Staphylococcaceae	g_Staphylococcus
1.25	nr_cellular_organisms	d_Bacteria
4.059	nr_cellular_organisms	d_Bacteria
4.059	nr_cellular_organisms	d_Bacteria
1.7193	nr_cellular_organisms	d_Bacteria	p_Proteobacteria	c_Alphaproteobacteria	o_Hyphomicrobiales	f_Bradyrhizobiaceae
1.7193	nr_cellular_organisms	d_Bacteria	p_Proteobacteria	c_Alphaproteobacteria	o_Hyphomicrobiales	f_Bradyrhizobiaceae	g_Bradyrhizobium
1.9348	nr_cellular_organisms	d_Bacteria	p_Proteobacteria
14.4339	nr_cellular_organisms
5.0989	nr_cellular_organisms	d_Bacteria	p_Proteobacteria	c_Betaproteobacteria	o_Burkholderiales	f_Burkholderiaceae
0.0436
26.0455	nr_cellular_organisms	d_Bacteria
26.055	nr_cellular_organisms	d_Bacteria	p_Proteobacteria	c_Alphaproteobacteria	o_Rhodobacterales	f_Rhodobacteraceae	g_Paracoccus
2.3827	nr_cellular_organisms	d_Bacteria
2.3827	nr_cellular_organisms	d_Bacteria	p_Proteobacteria	c_Betaproteobacteria	o_Burkholderiales	f_Alcaligenaceae	g_Achromobacter
0.0026	nr_cellular_organisms	d_Bacteria
0.2075	nr_cellular_organisms	d_Bacteria
0.2075	nr_cellular_organisms	d_Bacteria	nr_Terrabacteria_group	p_Chloroflexi
0.0026	nr_cellular_organisms	d_Bacteria
26.7565	nr_cellular_organisms	d_Bacteria	nr_Bacteria_incertae_sedis	nr_Bacteria_candidate_phyla	nr_Patescibacteria_group
50.3761	nr_cellular_organisms	d_Eukaryota	nr_Viridiplantae	p_Streptophyta	nr_Streptophytina	nr_Embryophyta	nr_Tracheophyta	nr_Euphyllophyta	nr_Spermatophyta	c_Magnoliopsida	nr_Mesangiospermae	nr_Liliopsida	nr_Petrosaviidae	nr_commelinids	o_Poales	f_Poaceae	nr_BOP_clade
0.0034	nr_cellular_organisms	d_Archaea
40.9686	nr_cellular_organisms
16.0561
3.7422	nr_cellular_organisms	d_Bacteria
3.7422	nr_cellular_organisms
1.1635	nr_cellular_organisms	d_Bacteria	p_Proteobacteria	c_Alphaproteobacteria	o_Hyphomicrobiales	f_Bradyrhizobiaceae	g_Bradyrhizobium
10.4559
3.5086	nr_cellular_organisms	d_Bacteria
0.0079	nr_cellular_organisms	d_Bacteria
0.0111	nr_cellular_organisms	d_Bacteria
0.0107	nr_cellular_organisms	d_Bacteria
0.0107	nr_cellular_organisms	d_Bacteria
19.5775	nr_cellular_organisms	d_Bacteria	nr_Terrabacteria_group	p_Firmicutes	c_Bacilli	o_Bacillales	f_Staphylococcaceae	g_Staphylococcus
9.0738	nr_cellular_organisms	d_Bacteria	p_Proteobacteria	c_Gammaproteobacteria	o_Xanthomonadales
5.0216	nr_cellular_organisms	d_Bacteria	p_Proteobacteria	c_Betaproteobacteria	o_Burkholderiales	f_Burkholderiaceae
1.1073	nr_cellular_organisms
1.1073	nr_cellular_organisms	d_Bacteria
1.1073	nr_cellular_organisms	d_Bacteria
1.1073	nr_cellular_organisms	d_Bacteria
0.0029	nr_cellular_organisms	d_Bacteria	p_Proteobacteria	c_Alphaproteobacteria
40.0641	nr_cellular_organisms	d_Bacteria
40.0641	nr_cellular_organisms	d_Bacteria
1.1046	nr_cellular_organisms
2.885	nr_cellular_organisms	d_Bacteria
25.2224	nr_cellular_organisms
0.9081	nr_cellular_organisms
5.2158	nr_cellular_organisms
5.2158	nr_cellular_organisms	d_Bacteria
5.2158	nr_cellular_organisms	d_Bacteria
5.2158	nr_cellular_organisms	d_Bacteria
5.2158	nr_cellular_organisms
0.0144	nr_cellular_organisms	d_Bacteria	p_Proteobacteria	c_Gammaproteobacteria	o_Xanthomonadales	f_Rhodanobacteraceae
3.2784	nr_cellular_organisms	d_Bacteria	nr_Terrabacteria_group	p_Actinobacteria	c_Actinomycetia	o_Corynebacteriales	f_Nocardiaceae	g_Rhodococcus
3.2784	nr_cellular_organisms	d_Bacteria	nr_Terrabacteria_group	p_Actinobacteria	c_Actinomycetia	o_Corynebacteriales	f_Nocardiaceae	g_Rhodococcus
3.2784	nr_cellular_organisms	d_Bacteria	nr_Terrabacteria_group	p_Actinobacteria	c_Actinomycetia	o_Corynebacteriales	f_Nocardiaceae	g_Rhodococcus
3.2784	nr_cellular_organisms	d_Bacteria	nr_Terrabacteria_group	p_Actinobacteria	c_Actinomycetia	o_Corynebacteriales	f_Nocardiaceae	g_Rhodococcus
0.8554	nr_cellular_organisms	d_Bacteria	p_Proteobacteria	c_Betaproteobacteria	o_Burkholderiales	f_Burkholderiaceae
0.8554	nr_cellular_organisms	d_Bacteria	p_Proteobacteria	c_Betaproteobacteria	o_Burkholderiales	f_Burkholderiaceae
3.3532	nr_cellular_organisms	d_Bacteria
9.4532	nr_cellular_organisms	d_Bacteria	nr_Terrabacteria_group	p_Firmicutes	c_Bacilli	o_Lactobacillales	f_Streptococcaceae	g_Streptococcus
0.0316	nr_cellular_organisms
0.1552	nr_cellular_organisms	d_Bacteria	nr_Terrabacteria_group	p_Actinobacteria
2.211	nr_cellular_organisms	d_Bacteria
0.7369	nr_cellular_organisms	d_Bacteria	p_Proteobacteria
0.0578	nr_cellular_organisms	d_Bacteria	p_Proteobacteria	c_Betaproteobacteria	o_Burkholderiales	f_Burkholderiaceae
0.0578	nr_cellular_organisms	d_Bacteria	p_Proteobacteria	c_Betaproteobacteria	o_Burkholderiales	f_Burkholderiaceae
0.0578	nr_cellular_organisms	d_Bacteria
0.3052	nr_cellular_organisms
0.0137	nr_cellular_organisms
16.5734	nr_cellular_organisms	d_Bacteria
0.0443	nr_cellular_organisms	d_Bacteria
0.0507	nr_cellular_organisms	d_Bacteria	p_Proteobacteria	c_Betaproteobacteria	o_Burkholderiales
0.0507	nr_cellular_organisms	d_Bacteria	p_Proteobacteria	c_Betaproteobacteria	o_Burkholderiales
43.1096	nr_cellular_organisms	d_Bacteria	p_Proteobacteria	c_Alphaproteobacteria
43.1096	nr_cellular_organisms	d_Bacteria	p_Proteobacteria	c_Alphaproteobacteria
1.9777
0.0681	nr_cellular_organisms	d_Bacteria	p_Proteobacteria	c_Gammaproteobacteria	o_Pseudomonadales	f_Pseudomonadaceae	g_Pseudomonas
0.0681	nr_cellular_organisms	d_Bacteria	p_Proteobacteria	c_Gammaproteobacteria	o_Pseudomonadales	f_Pseudomonadaceae	g_Pseudomonas
0.6765	nr_cellular_organisms	d_Bacteria	p_Proteobacteria	c_Gammaproteobacteria	o_Enterobacterales	f_Enterobacteriaceae	nr_Klebsiella/Raoultella_group	g_Klebsiella
11.9693	nr_cellular_organisms	d_Bacteria	p_Proteobacteria	c_Gammaproteobacteria	o_Enterobacterales	f_Yersiniaceae	g_Serratia
44.3883	nr_cellular_organisms	d_Bacteria
1.2049	nr_cellular_organisms	d_Bacteria
194.975	nr_cellular_organisms
7.6966	nr_cellular_organisms	d_Eukaryota	nr_Opisthokonta	nr_Fungi	nr_Dikarya	p_Basidiomycota	nr_Ustilaginomycotina	c_Malasseziomycetes	o_Malasseziales	f_Malasseziaceae	g_Malassezia
1.2049	nr_cellular_organisms	d_Bacteria
1.2974	nr_cellular_organisms	d_Bacteria	p_Proteobacteria	c_Gammaproteobacteria	o_Xanthomonadales	f_Rhodanobacteraceae
1.2974	nr_cellular_organisms	d_Bacteria	p_Proteobacteria	c_Gammaproteobacteria	o_Xanthomonadales
1.1647	nr_cellular_organisms
0.1457	nr_cellular_organisms
1.1485	nr_cellular_organisms	d_Bacteria
0.0177	nr_cellular_organisms	d_Bacteria
0.0352	nr_cellular_organisms	d_Bacteria
0.0352	nr_cellular_organisms	d_Bacteria	nr_Terrabacteria_group	p_Chloroflexi
1.2017	nr_cellular_organisms	d_Bacteria
0.0469	nr_cellular_organisms	d_Bacteria	nr_Terrabacteria_group	p_Actinobacteria	c_Actinomycetia	o_Corynebacteriales	f_Nocardiaceae	g_Rhodococcus
0.3751	nr_cellular_organisms
27.8155	nr_cellular_organisms	d_Bacteria	p_Proteobacteria
0.0469	nr_cellular_organisms	d_Bacteria
0.2381	nr_cellular_organisms	d_Bacteria
1.6711	nr_cellular_organisms	d_Bacteria	p_Proteobacteria	c_Alphaproteobacteria
36.308	nr_cellular_organisms
0.0245	nr_cellular_organisms
0.0215	nr_cellular_organisms	d_Bacteria
16.8571	nr_cellular_organisms	d_Bacteria	p_Proteobacteria	c_Alphaproteobacteria
0.0401	nr_cellular_organisms	d_Bacteria	p_Proteobacteria
0.8438	nr_cellular_organisms	d_Bacteria	nr_Terrabacteria_group	p_Actinobacteria	c_Actinomycetia	o_Corynebacteriales	f_Nocardiaceae	g_Rhodococcus
0.8438	nr_cellular_organisms	d_Bacteria	nr_Terrabacteria_group	p_Actinobacteria	c_Actinomycetia	o_Corynebacteriales	f_Nocardiaceae	g_Rhodococcus
25.9815	nr_cellular_organisms	d_Bacteria	p_Proteobacteria	c_Alphaproteobacteria	o_Hyphomicrobiales
0.3041	nr_cellular_organisms	d_Bacteria
0.3041	nr_cellular_organisms	d_Bacteria
0.2101	nr_cellular_organisms	d_Bacteria	nr_FCB_group	nr_Bacteroidetes/Chlorobi_group	p_Bacteroidetes
24.5254	nr_cellular_organisms	d_Bacteria
2.5224	nr_cellular_organisms	d_Bacteria	p_Proteobacteria	c_Gammaproteobacteria	o_Enterobacterales	f_Enterobacteriaceae
2.4754	nr_cellular_organisms	d_Bacteria	p_Proteobacteria
2.4754	nr_cellular_organisms	d_Bacteria	p_Proteobacteria
2.4754	nr_cellular_organisms	d_Bacteria	p_Proteobacteria
0.0027	nr_cellular_organisms	d_Bacteria	p_Proteobacteria	c_Alphaproteobacteria	o_Hyphomicrobiales
28.1288	nr_cellular_organisms	d_Bacteria	p_Proteobacteria	c_Alphaproteobacteria	o_Hyphomicrobiales	f_Bradyrhizobiaceae	g_Bradyrhizobium
1.1581	nr_cellular_organisms	d_Bacteria
5.3953	nr_cellular_organisms	d_Bacteria	p_Proteobacteria	c_Betaproteobacteria
0.0807	nr_cellular_organisms	d_Bacteria
2.6148	nr_cellular_organisms	d_Bacteria	p_Proteobacteria
0.0075	nr_cellular_organisms	d_Bacteria
20.5459	nr_cellular_organisms	d_Bacteria
0.0376	nr_cellular_organisms	d_Bacteria	p_Proteobacteria	c_Betaproteobacteria	o_Burkholderiales	f_Burkholderiaceae
6.4286	nr_cellular_organisms	d_Bacteria
3.8911	nr_cellular_organisms
12.9392	nr_cellular_organisms	d_Bacteria
0.0023	nr_cellular_organisms	d_Bacteria	nr_Terrabacteria_group	p_Chloroflexi
2.6148	nr_cellular_organisms	d_Bacteria	p_Proteobacteria	c_Alphaproteobacteria
0.0744	nr_cellular_organisms	d_Bacteria	nr_Terrabacteria_group	p_Chloroflexi
0.6107	nr_cellular_organisms	d_Bacteria
0.6107	nr_cellular_organisms
0.0339
0.0997	nr_cellular_organisms	d_Bacteria
15.3932	nr_cellular_organisms	d_Eukaryota	nr_Viridiplantae	p_Streptophyta	nr_Streptophytina	nr_Embryophyta	nr_Tracheophyta	nr_Euphyllophyta	nr_Spermatophyta	c_Magnoliopsida	nr_Mesangiospermae	nr_Liliopsida	nr_Petrosaviidae	nr_commelinids	o_Poales	f_Poaceae
0.4781	nr_cellular_organisms	d_Bacteria	p_Proteobacteria	c_Gammaproteobacteria	o_Xanthomonadales
0.4781	nr_cellular_organisms	d_Bacteria	p_Proteobacteria	c_Gammaproteobacteria	o_Xanthomonadales	f_Rhodanobacteraceae
0.4781	nr_cellular_organisms	d_Bacteria	p_Proteobacteria	c_Gammaproteobacteria	o_Xanthomonadales	f_Rhodanobacteraceae
0.4781	nr_cellular_organisms	d_Bacteria	p_Proteobacteria	c_Gammaproteobacteria	o_Xanthomonadales	f_Rhodanobacteraceae
5.7972	nr_cellular_organisms	d_Bacteria	nr_Terrabacteria_group	p_Actinobacteria	c_Actinomycetia
0.004	nr_cellular_organisms	d_Bacteria	p_Proteobacteria	c_Alphaproteobacteria	o_Hyphomicrobiales
0.004	nr_cellular_organisms	d_Bacteria	p_Proteobacteria	c_Alphaproteobacteria	o_Hyphomicrobiales
2.2082	nr_cellular_organisms	d_Bacteria
0.2576	nr_cellular_organisms
5.0803	nr_cellular_organisms
50.6065	nr_cellular_organisms	d_Eukaryota	nr_Viridiplantae	p_Streptophyta	nr_Streptophytina	nr_Embryophyta	nr_Tracheophyta	nr_Euphyllophyta	nr_Spermatophyta	c_Magnoliopsida	nr_Mesangiospermae	nr_Liliopsida	nr_Petrosaviidae	nr_commelinids	o_Poales	f_Poaceae	nr_BOP_clade	nr_Pooideae	nr_Triticodae	nr_Triticeae	nr_Triticinae	g_Triticum	s_Triticum_aestivum
1.4085	nr_cellular_organisms	d_Bacteria	nr_Terrabacteria_group	p_Chloroflexi	c_Dehalococcoidia	nr_unclassified_Dehalococcoidia
1.4085	nr_cellular_organisms
19.1938	nr_cellular_organisms	d_Bacteria	p_Proteobacteria	c_Betaproteobacteria	o_Burkholderiales	f_Alcaligenaceae	g_Achromobacter
19.1938	nr_cellular_organisms	d_Bacteria
0.0864	nr_cellular_organisms	d_Bacteria	p_Proteobacteria	c_Alphaproteobacteria	o_Hyphomicrobiales	f_Bradyrhizobiaceae
3.6138	nr_cellular_organisms	d_Bacteria
47.2457	nr_cellular_organisms	d_Bacteria	p_Proteobacteria	c_Betaproteobacteria	o_Burkholderiales
0.0947
0.7194	nr_cellular_organisms	d_Bacteria	p_Proteobacteria	c_Betaproteobacteria	o_Burkholderiales	f_Burkholderiaceae
0.7194	nr_cellular_organisms	d_Bacteria	p_Proteobacteria	c_Betaproteobacteria	o_Burkholderiales	f_Burkholderiaceae
0.7194	nr_cellular_organisms	d_Bacteria	p_Proteobacteria	c_Betaproteobacteria	o_Burkholderiales	f_Burkholderiaceae
14.3062	nr_cellular_organisms
1.0777	nr_cellular_organisms
1.0777	nr_cellular_organisms	d_Bacteria
0.0683	nr_cellular_organisms
0.0683	nr_cellular_organisms	d_Bacteria
2.7177	nr_cellular_organisms	d_Bacteria
16.5138	nr_cellular_organisms	d_Bacteria	p_Proteobacteria	c_Alphaproteobacteria	o_Hyphomicrobiales	f_Bradyrhizobiaceae	g_Bradyrhizobium
8.5222	nr_cellular_organisms	d_Bacteria
7.1491	nr_cellular_organisms	d_Bacteria
17.9817	nr_cellular_organisms	d_Bacteria	nr_Terrabacteria_group	p_Chloroflexi
17.9817	nr_cellular_organisms
17.9817	nr_cellular_organisms
204.978	nr_cellular_organisms	d_Eukaryota	nr_Viridiplantae	p_Streptophyta	nr_Streptophytina	nr_Embryophyta	nr_Tracheophyta	nr_Euphyllophyta	nr_Spermatophyta	c_Magnoliopsida	nr_Mesangiospermae	nr_Liliopsida	nr_Petrosaviidae	nr_commelinids	o_Poales	f_Poaceae	nr_BOP_clade
0.1085	nr_cellular_organisms	d_Bacteria	p_Proteobacteria
1.9574	nr_cellular_organisms
0.7016	nr_cellular_organisms	d_Bacteria	nr_Terrabacteria_group	p_Actinobacteria	c_Actinomycetia	o_Corynebacteriales	f_Nocardiaceae	g_Rhodococcus
0.7016
0.7016	nr_cellular_organisms	d_Bacteria	nr_Terrabacteria_group	p_Actinobacteria	c_Actinomycetia	o_Corynebacteriales	f_Nocardiaceae	g_Rhodococcus
0.7016	nr_cellular_organisms	d_Bacteria	nr_Terrabacteria_group	p_Actinobacteria	c_Actinomycetia	o_Corynebacteriales	f_Nocardiaceae	g_Rhodococcus
0.7016	nr_cellular_organisms	d_Bacteria	nr_Terrabacteria_group	p_Actinobacteria	c_Actinomycetia
0.7016	nr_cellular_organisms	d_Bacteria	nr_Terrabacteria_group	p_Actinobacteria	c_Actinomycetia
1.177	nr_cellular_organisms	d_Bacteria	p_Proteobacteria	c_Alphaproteobacteria	o_Hyphomicrobiales	f_Bradyrhizobiaceae	g_Bradyrhizobium
5.8265	nr_cellular_organisms	d_Bacteria
8.9439	nr_cellular_organisms	d_Bacteria	p_Proteobacteria	c_Alphaproteobacteria
1.579	nr_cellular_organisms	d_Bacteria	nr_Terrabacteria_group	p_Actinobacteria	c_Actinomycetia	o_Corynebacteriales	f_Mycobacteriaceae
2.7442	nr_cellular_organisms	d_Bacteria
12.4301	nr_cellular_organisms	d_Bacteria
12.4301	nr_cellular_organisms
0.004	nr_cellular_organisms	d_Bacteria	nr_Terrabacteria_group	p_Actinobacteria	c_Actinomycetia	o_Micrococcales	f_Micrococcaceae	g_Kocuria
7.0459	nr_cellular_organisms	d_Bacteria	p_Proteobacteria	c_Alphaproteobacteria
7.0459	nr_cellular_organisms	d_Bacteria	p_Proteobacteria	c_Alphaproteobacteria
7.0459	nr_cellular_organisms	d_Bacteria	p_Proteobacteria	c_Alphaproteobacteria
7.0459	nr_cellular_organisms	d_Bacteria	p_Proteobacteria	c_Alphaproteobacteria
7.0459	nr_cellular_organisms	d_Bacteria	p_Proteobacteria
7.0459	nr_cellular_organisms	d_Bacteria	p_Proteobacteria	c_Alphaproteobacteria
7.0459	nr_cellular_organisms	d_Bacteria	p_Proteobacteria	c_Alphaproteobacteria
13.4907	nr_cellular_organisms	d_Bacteria	p_Proteobacteria	c_Alphaproteobacteria	o_Hyphomicrobiales	f_Bradyrhizobiaceae	g_Bradyrhizobium	nr_unclassified_Bradyrhizobium
0.123	nr_cellular_organisms	d_Bacteria	nr_Terrabacteria_group	p_Chloroflexi
30.9564	nr_cellular_organisms	d_Bacteria
0.0276	nr_cellular_organisms	d_Bacteria
49.7782	nr_cellular_organisms	d_Bacteria	p_Proteobacteria	c_Alphaproteobacteria
2.9379	nr_cellular_organisms	d_Bacteria	p_Proteobacteria
5.1929	nr_cellular_organisms	d_Bacteria	p_Proteobacteria	c_Betaproteobacteria	o_Burkholderiales	f_Burkholderiaceae
5.1929	nr_cellular_organisms	d_Bacteria
5.1929	nr_cellular_organisms
5.1929	nr_cellular_organisms	d_Bacteria	p_Proteobacteria	c_Betaproteobacteria	o_Burkholderiales	f_Burkholderiaceae
5.1929	nr_cellular_organisms	d_Bacteria	p_Proteobacteria	c_Betaproteobacteria	o_Burkholderiales	f_Burkholderiaceae
5.1929	nr_cellular_organisms	d_Bacteria	p_Proteobacteria	c_Betaproteobacteria	o_Burkholderiales	f_Burkholderiaceae
5.1929	nr_cellular_organisms	d_Bacteria	p_Proteobacteria	c_Betaproteobacteria	o_Burkholderiales	f_Burkholderiaceae
0.139	nr_cellular_organisms	d_Bacteria
0.139	nr_cellular_organisms	d_Bacteria
0.139	nr_cellular_organisms	d_Bacteria	nr_FCB_group	nr_Bacteroidetes/Chlorobi_group	p_Bacteroidetes
5.4113	nr_cellular_organisms
0.0199	nr_cellular_organisms	d_Bacteria
0.0199	nr_cellular_organisms	d_Bacteria
0.0332	nr_cellular_organisms	d_Bacteria	nr_Terrabacteria_group
0.8296	nr_cellular_organisms	d_Bacteria	nr_FCB_group	nr_Bacteroidetes/Chlorobi_group
0.8451	nr_cellular_organisms	d_Bacteria	p_Proteobacteria	c_Betaproteobacteria	o_Burkholderiales	f_Burkholderiaceae
0.8451	nr_cellular_organisms	d_Bacteria	p_Proteobacteria	c_Betaproteobacteria	o_Burkholderiales	f_Burkholderiaceae
0.5859	nr_cellular_organisms	d_Bacteria
3.512	nr_cellular_organisms	d_Bacteria
0.1622	nr_cellular_organisms	d_Bacteria
0.1622	nr_cellular_organisms	d_Bacteria
3.512	nr_cellular_organisms
0.0002	nr_cellular_organisms	d_Bacteria	nr_Terrabacteria_group	p_Chloroflexi
0.0002	nr_cellular_organisms	d_Bacteria
0.0002	nr_cellular_organisms	d_Bacteria	nr_Terrabacteria_group	p_Chloroflexi
0.0002	nr_cellular_organisms	d_Bacteria
0.0002	nr_cellular_organisms	d_Bacteria
0.0002	nr_cellular_organisms
0.0002	nr_cellular_organisms	d_Bacteria	nr_Terrabacteria_group	p_Chloroflexi
0.2812	nr_cellular_organisms	d_Bacteria	nr_Terrabacteria_group	p_Actinobacteria	c_Actinomycetia	o_Micrococcales
4.5766	nr_cellular_organisms	d_Bacteria
21.6084	nr_cellular_organisms	d_Bacteria	nr_Terrabacteria_group	p_Actinobacteria	c_Actinomycetia	o_Corynebacteriales	f_Corynebacteriaceae	g_Corynebacterium
0.7512	nr_cellular_organisms	d_Bacteria
0.7512	nr_cellular_organisms	d_Bacteria	nr_Bacteria_incertae_sedis	nr_Bacteria_candidate_phyla	p_Candidatus_Aerophobetes	nr_unclassified_Aerophobetes
0.7512	nr_cellular_organisms	d_Bacteria
0.7512	nr_cellular_organisms	d_Bacteria
5.1225	nr_cellular_organisms	d_Bacteria	nr_Terrabacteria_group	p_Actinobacteria	c_Actinomycetia	o_Actinomycetales	f_Actinomycetaceae
2.2447	nr_cellular_organisms
0.0127	nr_cellular_organisms	d_Bacteria
0.9779	nr_cellular_organisms	d_Bacteria	p_Proteobacteria	c_Betaproteobacteria	o_Burkholderiales	f_Burkholderiaceae
33.2355	nr_cellular_organisms	d_Bacteria	nr_Terrabacteria_group	p_Actinobacteria	c_Actinomycetia	o_Corynebacteriales	f_Corynebacteriaceae	g_Corynebacterium	s_Corynebacterium_matruchotii
0.0008	nr_cellular_organisms	d_Bacteria	p_Proteobacteria
5.5013	nr_cellular_organisms	d_Bacteria	p_Proteobacteria	c_Gammaproteobacteria	o_Enterobacterales	f_Yersiniaceae	g_Serratia
0.4552	nr_cellular_organisms	d_Bacteria	nr_Terrabacteria_group	p_Actinobacteria	c_Actinomycetia	o_Corynebacteriales	f_Corynebacteriaceae	g_Corynebacterium
0.0012	nr_cellular_organisms	d_Bacteria	p_Proteobacteria	c_Alphaproteobacteria	o_Hyphomicrobiales
0.0012	nr_cellular_organisms	d_Bacteria	p_Proteobacteria	c_Alphaproteobacteria	o_Hyphomicrobiales
0.2005	nr_cellular_organisms	d_Bacteria	nr_Terrabacteria_group	p_Actinobacteria
0.0012	nr_cellular_organisms	d_Bacteria	p_Proteobacteria	c_Alphaproteobacteria	o_Hyphomicrobiales
0.0012	nr_cellular_organisms	d_Bacteria	p_Proteobacteria	c_Alphaproteobacteria	o_Hyphomicrobiales
6.3425	nr_cellular_organisms	d_Bacteria	p_Proteobacteria	c_Alphaproteobacteria	o_Hyphomicrobiales	f_Bradyrhizobiaceae	g_Bradyrhizobium
6.3425	nr_cellular_organisms	d_Bacteria	p_Proteobacteria	c_Alphaproteobacteria	o_Hyphomicrobiales	f_Bradyrhizobiaceae	g_Bradyrhizobium
6.3425	nr_cellular_organisms	d_Bacteria	p_Proteobacteria	c_Alphaproteobacteria	o_Hyphomicrobiales	f_Bradyrhizobiaceae	g_Bradyrhizobium
8.8387	nr_cellular_organisms	d_Bacteria
0.0037	nr_cellular_organisms	d_Bacteria
0.2589	nr_cellular_organisms	d_Bacteria
0.0339	nr_cellular_organisms	d_Bacteria
0.0339	nr_cellular_organisms	d_Bacteria
0.0339	nr_cellular_organisms	d_Bacteria
32.514	nr_cellular_organisms	d_Bacteria	nr_Terrabacteria_group	p_Actinobacteria	c_Actinomycetia	o_Corynebacteriales	f_Corynebacteriaceae	g_Corynebacterium
3.444	nr_cellular_organisms	d_Bacteria	p_Proteobacteria	c_Gammaproteobacteria	o_Xanthomonadales
3.444	nr_cellular_organisms	d_Bacteria	p_Proteobacteria	c_Gammaproteobacteria
3.444	nr_cellular_organisms	d_Bacteria
3.444	nr_cellular_organisms	d_Bacteria
3.444	nr_cellular_organisms	d_Bacteria	p_Proteobacteria	c_Gammaproteobacteria	o_Xanthomonadales	f_Rhodanobacteraceae
3.444	nr_cellular_organisms	d_Bacteria	p_Proteobacteria	c_Gammaproteobacteria	o_Xanthomonadales	f_Rhodanobacteraceae
3.0602	nr_cellular_organisms	d_Bacteria	p_Proteobacteria
3.0602	nr_cellular_organisms	d_Bacteria	p_Proteobacteria
0.0478	nr_cellular_organisms	d_Bacteria	nr_Terrabacteria_group	p_Actinobacteria	c_Actinomycetia	o_Micrococcales
0.0478	nr_cellular_organisms	d_Bacteria	nr_Terrabacteria_group	p_Actinobacteria	c_Actinomycetia	o_Micrococcales	f_Micrococcaceae	g_Kocuria
1.5257	nr_cellular_organisms	d_Bacteria	p_Proteobacteria	c_Gammaproteobacteria	o_Xanthomonadales
0.6776	nr_cellular_organisms	d_Bacteria	p_Proteobacteria	c_Alphaproteobacteria	o_Hyphomicrobiales	f_Bradyrhizobiaceae	g_Bradyrhizobium
0.051	nr_cellular_organisms	d_Bacteria
0.051	nr_cellular_organisms	d_Bacteria
0.051	nr_cellular_organisms	d_Bacteria	nr_Bacteria_incertae_sedis	nr_Bacteria_candidate_phyla	p_Candidatus_Aminicenantes	nr_unclassified_Aminicenantes
0.051	nr_cellular_organisms
114.735	nr_cellular_organisms	d_Bacteria	p_Proteobacteria	c_Betaproteobacteria	o_Burkholderiales	f_Burkholderiaceae	g_Ralstonia	nr_unclassified_Ralstonia	s_Ralstonia_sp._MD27
3.4731	nr_cellular_organisms	d_Bacteria	p_Proteobacteria	c_Alphaproteobacteria
114.735	nr_cellular_organisms	d_Bacteria	p_Proteobacteria	c_Betaproteobacteria	o_Burkholderiales	f_Burkholderiaceae
18.1967	nr_cellular_organisms	d_Bacteria	p_Proteobacteria	c_Betaproteobacteria
0.2479	nr_cellular_organisms	d_Bacteria	p_Proteobacteria	c_Betaproteobacteria	o_Burkholderiales	f_Burkholderiaceae
0.4228	nr_cellular_organisms
24.1549	nr_cellular_organisms	d_Bacteria	p_Proteobacteria	c_Betaproteobacteria	o_Burkholderiales	f_Burkholderiaceae
24.1549	nr_cellular_organisms	d_Bacteria	p_Proteobacteria	c_Betaproteobacteria	o_Burkholderiales	f_Burkholderiaceae
0.3656	nr_cellular_organisms	d_Bacteria	p_Proteobacteria
21.4286	nr_cellular_organisms	d_Bacteria	p_Proteobacteria
0.0143	nr_cellular_organisms	d_Bacteria
38.4121	nr_cellular_organisms	d_Bacteria	p_Proteobacteria	c_Gammaproteobacteria	o_Enterobacterales	f_Enterobacteriaceae	nr_Klebsiella/Raoultella_group	g_Klebsiella
2.6012	nr_cellular_organisms	d_Bacteria	p_Proteobacteria
11.3341	nr_cellular_organisms	d_Bacteria
6.1208	nr_cellular_organisms
8.2959	nr_cellular_organisms	d_Bacteria	p_Proteobacteria	c_Betaproteobacteria	o_Burkholderiales	f_Comamonadaceae	g_Pelomonas	s_Pelomonas_puraquae
12.9486	nr_cellular_organisms	d_Bacteria	p_Proteobacteria	c_Alphaproteobacteria	o_Hyphomicrobiales	f_Bradyrhizobiaceae
12	nr_cellular_organisms	d_Bacteria
12	nr_cellular_organisms	d_Bacteria	p_Proteobacteria	c_Betaproteobacteria	o_Burkholderiales	f_Burkholderiaceae	g_Ralstonia
0.0007	nr_cellular_organisms
0.0007	nr_cellular_organisms	d_Bacteria	nr_Bacteria_incertae_sedis	nr_Bacteria_candidate_phyla	p_Candidatus_Aerophobetes	nr_unclassified_Aerophobetes
0.0057	nr_cellular_organisms	d_Bacteria	p_Proteobacteria
20.7721	nr_cellular_organisms	d_Bacteria
0.0279	nr_cellular_organisms	d_Bacteria	p_Proteobacteria	c_Alphaproteobacteria
1.131	nr_cellular_organisms	d_Bacteria	p_Proteobacteria	c_Alphaproteobacteria	o_Hyphomicrobiales	f_Bradyrhizobiaceae	g_Bradyrhizobium
1.131	nr_cellular_organisms	d_Bacteria	p_Proteobacteria	c_Alphaproteobacteria
10.3154	nr_cellular_organisms	d_Bacteria
0.0002	nr_cellular_organisms	d_Bacteria
27.4525	nr_cellular_organisms	d_Bacteria	p_Proteobacteria
2.712	nr_cellular_organisms	d_Bacteria	nr_Terrabacteria_group	p_Chloroflexi	nr_unclassified_Chloroflexi
1.0776	nr_cellular_organisms	d_Bacteria
0.1804	nr_cellular_organisms	d_Bacteria	p_Proteobacteria	c_Alphaproteobacteria	o_Hyphomicrobiales	f_Bradyrhizobiaceae
22.7537	nr_cellular_organisms	d_Bacteria	p_Proteobacteria	c_Alphaproteobacteria	o_Hyphomicrobiales
95.2623	nr_cellular_organisms	d_Eukaryota	nr_Viridiplantae	p_Streptophyta	nr_Streptophytina	nr_Embryophyta	nr_Tracheophyta	nr_Euphyllophyta	nr_Spermatophyta	c_Magnoliopsida	nr_Mesangiospermae	nr_Liliopsida	nr_Petrosaviidae	nr_commelinids	o_Poales	f_Poaceae	nr_BOP_clade	nr_Pooideae	nr_Triticodae	nr_Triticeae	nr_Hordeinae	g_Hordeum	s_Hordeum_vulgare
95.2623	nr_cellular_organisms	d_Eukaryota	nr_Viridiplantae	p_Streptophyta	nr_Streptophytina	nr_Embryophyta	nr_Tracheophyta	nr_Euphyllophyta	nr_Spermatophyta	c_Magnoliopsida	nr_Mesangiospermae	nr_Liliopsida	nr_Petrosaviidae	nr_commelinids	o_Poales	f_Poaceae	nr_BOP_clade
0.0669	nr_cellular_organisms	d_Bacteria	p_Proteobacteria	c_Betaproteobacteria	o_Burkholderiales	f_Burkholderiaceae
1.0662	nr_cellular_organisms	d_Bacteria	nr_FCB_group	nr_Bacteroidetes/Chlorobi_group	p_Bacteroidetes
0.0056	nr_cellular_organisms	d_Bacteria
1.0662	nr_cellular_organisms	d_Bacteria
1.0662	nr_cellular_organisms	d_Bacteria	nr_FCB_group	nr_Bacteroidetes/Chlorobi_group	p_Bacteroidetes
1.0662	nr_cellular_organisms	d_Bacteria	nr_FCB_group	nr_Bacteroidetes/Chlorobi_group	p_Bacteroidetes
1.0662	nr_cellular_organisms	d_Bacteria	nr_FCB_group	nr_Bacteroidetes/Chlorobi_group	p_Bacteroidetes
4.9389	nr_cellular_organisms	d_Bacteria	p_Acidobacteria	nr_unclassified_Acidobacteria
0.0189	nr_cellular_organisms	d_Bacteria
1.5222	nr_cellular_organisms	d_Bacteria	p_Proteobacteria	c_Alphaproteobacteria	o_Hyphomicrobiales
3.546	nr_cellular_organisms	d_Bacteria	nr_Terrabacteria_group	p_Actinobacteria
3.546	nr_cellular_organisms	d_Bacteria	nr_Terrabacteria_group	p_Actinobacteria
0.0189	nr_cellular_organisms	d_Bacteria
0.483	nr_cellular_organisms	d_Bacteria	nr_Terrabacteria_group	p_Actinobacteria	c_Actinomycetia	o_Corynebacteriales	f_Mycobacteriaceae	g_Mycobacterium
19.5492	nr_cellular_organisms	d_Bacteria	p_Proteobacteria	c_Betaproteobacteria	o_Burkholderiales	f_Alcaligenaceae	g_Achromobacter
22.9745	nr_cellular_organisms	d_Bacteria	p_Proteobacteria	c_Betaproteobacteria	o_Burkholderiales	nr_unclassified_Burkholderiales	s_Burkholderiales_bacterium
10.2344	nr_cellular_organisms	d_Bacteria	p_Proteobacteria
10.2344	nr_cellular_organisms	d_Bacteria	p_Proteobacteria	c_Betaproteobacteria	o_Burkholderiales	f_Burkholderiaceae
10.2344	nr_cellular_organisms	d_Bacteria	p_Proteobacteria	c_Betaproteobacteria	o_Burkholderiales	f_Burkholderiaceae
0.0226	nr_cellular_organisms
0.0246	nr_cellular_organisms	d_Bacteria	p_Proteobacteria	c_Alphaproteobacteria
7.6327	nr_cellular_organisms	d_Bacteria	p_Proteobacteria	c_Betaproteobacteria	o_Burkholderiales	f_Burkholderiaceae
0.1947	nr_cellular_organisms	d_Bacteria	nr_Terrabacteria_group
0.233	nr_cellular_organisms	d_Bacteria
0.233	nr_cellular_organisms	d_Bacteria	p_Proteobacteria
0.0375	nr_cellular_organisms	d_Bacteria
0.0927	nr_cellular_organisms	d_Bacteria	p_Proteobacteria
0.1062	nr_cellular_organisms	d_Bacteria	p_Proteobacteria	c_Alphaproteobacteria	o_Hyphomicrobiales	f_Bradyrhizobiaceae	g_Bradyrhizobium
0.1411	nr_cellular_organisms	d_Bacteria	p_Proteobacteria	c_Gammaproteobacteria	o_Xanthomonadales	f_Rhodanobacteraceae
5.1799	nr_cellular_organisms	d_Bacteria	p_Proteobacteria	c_Alphaproteobacteria	o_Hyphomicrobiales	f_Bradyrhizobiaceae	g_Bradyrhizobium
2.4465	nr_cellular_organisms	d_Bacteria	p_Proteobacteria	c_Betaproteobacteria	o_Burkholderiales	f_Burkholderiaceae
2.4465	nr_cellular_organisms	d_Bacteria	p_Proteobacteria	c_Betaproteobacteria	o_Burkholderiales	f_Burkholderiaceae
2.4465	nr_cellular_organisms	d_Bacteria	p_Proteobacteria	c_Betaproteobacteria	o_Burkholderiales	f_Burkholderiaceae
2.1623	nr_cellular_organisms	d_Bacteria	p_Proteobacteria	c_Alphaproteobacteria	o_Hyphomicrobiales	f_Bradyrhizobiaceae
2.1623	nr_cellular_organisms	d_Bacteria
6.5759	nr_cellular_organisms	d_Bacteria	p_Proteobacteria	c_Gammaproteobacteria	o_Enterobacterales	f_Enterobacteriaceae	nr_Klebsiella/Raoultella_group	g_Klebsiella
0.0036	nr_cellular_organisms	d_Bacteria
9.03	nr_cellular_organisms	d_Bacteria	nr_Terrabacteria_group	p_Actinobacteria
0.9488	nr_cellular_organisms	d_Bacteria	p_Proteobacteria
1.7507	nr_cellular_organisms	d_Bacteria	nr_FCB_group	nr_Bacteroidetes/Chlorobi_group	p_Bacteroidetes
1.7507	nr_cellular_organisms	d_Bacteria	nr_FCB_group	nr_Bacteroidetes/Chlorobi_group	p_Bacteroidetes
1.7507	nr_cellular_organisms	d_Bacteria	nr_FCB_group	nr_Bacteroidetes/Chlorobi_group	p_Bacteroidetes
1.7507	nr_cellular_organisms	d_Bacteria
1.7507	nr_cellular_organisms	d_Bacteria	nr_FCB_group	nr_Bacteroidetes/Chlorobi_group	p_Bacteroidetes
1.7507	nr_cellular_organisms	d_Bacteria	nr_FCB_group	nr_Bacteroidetes/Chlorobi_group	p_Bacteroidetes
1.7507	nr_cellular_organisms	d_Bacteria	nr_FCB_group	nr_Bacteroidetes/Chlorobi_group	p_Bacteroidetes	c_Chitinophagia	o_Chitinophagales	f_Chitinophagaceae
1.7507	nr_cellular_organisms	d_Bacteria	nr_FCB_group	nr_Bacteroidetes/Chlorobi_group	p_Bacteroidetes
1.7507	nr_cellular_organisms	d_Bacteria
1.7507	nr_cellular_organisms	d_Bacteria	nr_FCB_group	nr_Bacteroidetes/Chlorobi_group	p_Bacteroidetes	c_Chitinophagia	o_Chitinophagales	f_Chitinophagaceae
0.018	nr_cellular_organisms	d_Bacteria	nr_Terrabacteria_group	p_Actinobacteria	c_Actinomycetia	o_Corynebacteriales	f_Nocardiaceae	g_Rhodococcus
0.0287	nr_cellular_organisms	d_Bacteria	nr_Bacteria_incertae_sedis	nr_Bacteria_candidate_phyla	p_Candidatus_Aerophobetes	nr_unclassified_Aerophobetes
0.982	nr_cellular_organisms
16.8468	nr_cellular_organisms	d_Eukaryota	nr_Opisthokonta	nr_Fungi	nr_Dikarya	p_Basidiomycota
9.8284	nr_cellular_organisms	d_Bacteria	p_Proteobacteria
9.8284	nr_cellular_organisms	d_Bacteria
9.8284	nr_cellular_organisms	d_Bacteria
9.8284	nr_cellular_organisms	d_Bacteria	p_Proteobacteria	c_Alphaproteobacteria
9.8284	nr_cellular_organisms	d_Bacteria
9.8284	nr_cellular_organisms	d_Bacteria	p_Proteobacteria	c_Alphaproteobacteria
3.1746	nr_cellular_organisms	d_Bacteria
9.8284	nr_cellular_organisms	d_Bacteria	p_Proteobacteria	c_Alphaproteobacteria
9.8284	nr_cellular_organisms	d_Bacteria	p_Proteobacteria
3.1746	nr_cellular_organisms	d_Bacteria
1.2023	nr_cellular_organisms
3.9321	nr_cellular_organisms	d_Bacteria	p_Proteobacteria	c_Alphaproteobacteria	o_Hyphomicrobiales	f_Bradyrhizobiaceae	g_Bradyrhizobium
0.0374	nr_cellular_organisms
26.6075	nr_cellular_organisms	d_Bacteria	p_Proteobacteria	c_Alphaproteobacteria
0.0023	nr_cellular_organisms
0.0198	nr_cellular_organisms	d_Bacteria
18.1655	nr_cellular_organisms	d_Bacteria
1.339	nr_cellular_organisms	d_Bacteria
16.939	nr_cellular_organisms
1.9827	nr_cellular_organisms	d_Bacteria
0.0909	nr_cellular_organisms	d_Bacteria
0.2155	nr_cellular_organisms	d_Bacteria	nr_Terrabacteria_group	p_Chloroflexi	c_Dehalococcoidia	nr_unclassified_Dehalococcoidia	s_Dehalococcoidia_bacterium_DG_22
0.9403	nr_cellular_organisms	d_Bacteria	p_Proteobacteria	c_Alphaproteobacteria	o_Hyphomicrobiales	f_Phyllobacteriaceae	g_Mesorhizobium
0.7704	nr_cellular_organisms	d_Bacteria	nr_Terrabacteria_group	p_Chloroflexi
0.5067	nr_cellular_organisms	d_Bacteria	p_Proteobacteria	c_Betaproteobacteria	o_Burkholderiales	f_Burkholderiaceae
41.631	nr_cellular_organisms	d_Bacteria	nr_Terrabacteria_group	p_Chloroflexi
0.0901	nr_cellular_organisms	d_Bacteria
0.0252	nr_cellular_organisms	d_Bacteria	p_Proteobacteria	c_Alphaproteobacteria	o_Hyphomicrobiales	f_Bradyrhizobiaceae
25.9101	nr_cellular_organisms	d_Bacteria	p_Proteobacteria	nr_unclassified_Proteobacteria	s_Proteobacteria_bacterium
0.0901	nr_cellular_organisms
62.9369	nr_cellular_organisms	d_Bacteria	nr_Terrabacteria_group	p_Actinobacteria	c_Actinomycetia	o_Propionibacteriales	f_Propionibacteriaceae	g_Cutibacterium
17.5132	nr_cellular_organisms	d_Bacteria	p_Proteobacteria	c_Gammaproteobacteria	o_Enterobacterales	f_Yersiniaceae	g_Serratia
0.0945	nr_cellular_organisms	d_Bacteria	p_Proteobacteria	c_Betaproteobacteria	o_Burkholderiales	f_Burkholderiaceae
17.5132	nr_cellular_organisms	d_Bacteria	p_Proteobacteria	c_Gammaproteobacteria	o_Enterobacterales	f_Yersiniaceae	g_Serratia
62.9369	nr_cellular_organisms	d_Bacteria	nr_Terrabacteria_group	p_Actinobacteria	c_Actinomycetia	o_Propionibacteriales	f_Propionibacteriaceae
14.0515	nr_cellular_organisms	d_Bacteria	nr_Terrabacteria_group	p_Actinobacteria	c_Actinomycetia	o_Corynebacteriales
0.2116	nr_cellular_organisms	d_Archaea
0.1012	nr_cellular_organisms	d_Bacteria	nr_Bacteria_incertae_sedis	nr_Bacteria_candidate_phyla	nr_Patescibacteria_group
0.0015	nr_cellular_organisms
0.0015	nr_cellular_organisms
0.0015	nr_cellular_organisms	d_Bacteria
0.0015	nr_cellular_organisms	d_Bacteria
0.0015	nr_cellular_organisms
19.5081	nr_cellular_organisms	d_Eukaryota	nr_Opisthokonta	nr_Fungi	nr_Dikarya	p_Basidiomycota	nr_Ustilaginomycotina
38.308	nr_cellular_organisms	d_Bacteria
0.0004	nr_cellular_organisms	d_Bacteria
4.8316	nr_cellular_organisms	d_Bacteria	nr_Terrabacteria_group	p_Actinobacteria	c_Actinomycetia	o_Corynebacteriales	f_Mycobacteriaceae	g_Mycobacterium
2.2191	nr_cellular_organisms	d_Bacteria	p_Proteobacteria	c_Alphaproteobacteria	o_Hyphomicrobiales	f_Bradyrhizobiaceae	g_Bradyrhizobium
2.2191	nr_cellular_organisms	d_Bacteria	p_Proteobacteria	c_Alphaproteobacteria	o_Hyphomicrobiales	f_Bradyrhizobiaceae	g_Bradyrhizobium
0.1196	nr_cellular_organisms	d_Bacteria	nr_Terrabacteria_group	p_Actinobacteria	c_Actinomycetia	o_Micrococcales	f_Micrococcaceae	g_Micrococcus
0.8978	nr_cellular_organisms	d_Bacteria	nr_Terrabacteria_group	p_Chloroflexi
5.1176	nr_cellular_organisms	d_Bacteria	p_Proteobacteria
0.0004	nr_cellular_organisms	d_Bacteria	p_Proteobacteria	c_Alphaproteobacteria	o_Rhodospirillales	f_Azospirillaceae	g_Azospirillum	nr_unclassified_Azospirillum	s_Azospirillum_sp._TSH64
1.2461	nr_cellular_organisms	d_Bacteria	p_Proteobacteria	c_Betaproteobacteria	o_Burkholderiales	f_Burkholderiaceae
1.2461	nr_cellular_organisms	d_Bacteria	p_Proteobacteria	c_Betaproteobacteria	o_Burkholderiales	f_Burkholderiaceae
51.0374	nr_cellular_organisms	d_Bacteria	nr_Terrabacteria_group	p_Chloroflexi
51.0374	nr_cellular_organisms	d_Bacteria
36.5689	nr_cellular_organisms	d_Bacteria	nr_Terrabacteria_group	p_Actinobacteria	c_Actinomycetia	o_Corynebacteriales	f_Mycobacteriaceae
25.4158	nr_cellular_organisms	d_Bacteria	p_Proteobacteria	c_Alphaproteobacteria	o_Hyphomicrobiales
32.5756	nr_cellular_organisms	d_Bacteria	nr_Terrabacteria_group	p_Actinobacteria	c_Actinomycetia	o_Corynebacteriales	f_Corynebacteriaceae	g_Corynebacterium
0.1611	nr_cellular_organisms
15.8142	nr_cellular_organisms	d_Bacteria
0.2737	nr_cellular_organisms	d_Bacteria	p_Proteobacteria	c_Betaproteobacteria	o_Burkholderiales
5.3453	nr_cellular_organisms	d_Bacteria	p_Proteobacteria	c_Alphaproteobacteria
22.5561	nr_cellular_organisms	d_Bacteria	p_Atribacterota	nr_unclassified_Atribacterota	s_Candidatus_Atribacteria_bacterium_HGW-Atribacteria-1
0.2121	nr_cellular_organisms	d_Bacteria	nr_Terrabacteria_group	p_Firmicutes	c_Bacilli	o_Bacillales	f_Staphylococcaceae	g_Staphylococcus
19.8621	nr_cellular_organisms	d_Archaea
0.1058	nr_cellular_organisms	d_Bacteria
13.2888	nr_cellular_organisms	d_Bacteria	p_Proteobacteria
0.0153	nr_cellular_organisms	d_Bacteria	p_Proteobacteria	c_Betaproteobacteria	o_Burkholderiales	f_Burkholderiaceae
3.418	nr_cellular_organisms	d_Bacteria	p_Proteobacteria	c_Betaproteobacteria	o_Burkholderiales	f_Burkholderiaceae
3.418	nr_cellular_organisms	d_Bacteria	p_Proteobacteria	c_Betaproteobacteria	o_Burkholderiales	f_Burkholderiaceae
3.418	nr_cellular_organisms	d_Bacteria	p_Proteobacteria	c_Betaproteobacteria	o_Burkholderiales	f_Burkholderiaceae
124.782	nr_cellular_organisms	d_Bacteria	p_Proteobacteria	c_Betaproteobacteria	o_Burkholderiales	f_Burkholderiaceae	g_Ralstonia
0.3843	nr_cellular_organisms	d_Bacteria	p_Proteobacteria
1.6588	nr_cellular_organisms	d_Bacteria	nr_FCB_group	nr_Bacteroidetes/Chlorobi_group	p_Bacteroidetes
6.2076	nr_cellular_organisms	d_Bacteria
21.2095	nr_cellular_organisms	d_Bacteria
21.2095	nr_cellular_organisms
0.7716	nr_cellular_organisms	d_Bacteria	nr_Terrabacteria_group	p_Chloroflexi
21.2095	nr_cellular_organisms
21.2095	nr_cellular_organisms
21.2095	nr_cellular_organisms
6.2076	nr_cellular_organisms	d_Bacteria
0.7119	nr_cellular_organisms	d_Bacteria	p_Proteobacteria	c_Betaproteobacteria	o_Burkholderiales
0.1487	nr_cellular_organisms	d_Eukaryota	nr_Opisthokonta	nr_Fungi	nr_Dikarya	p_Basidiomycota	nr_Ustilaginomycotina
9.6135	nr_cellular_organisms	d_Bacteria	nr_Terrabacteria_group	p_Chloroflexi
0.0167	nr_cellular_organisms
0.0172	nr_cellular_organisms	d_Archaea
0.0172	nr_cellular_organisms	d_Bacteria
0.0172	nr_cellular_organisms
0.0172	nr_cellular_organisms
0.0172	nr_cellular_organisms	d_Bacteria
0.5968	nr_cellular_organisms	d_Bacteria
0.5968	nr_cellular_organisms	d_Bacteria
59.918	nr_cellular_organisms	d_Bacteria	p_Proteobacteria	c_Betaproteobacteria	o_Burkholderiales
59.918	nr_cellular_organisms	d_Bacteria	p_Proteobacteria
59.918	nr_cellular_organisms	d_Bacteria	p_Proteobacteria
59.918	nr_cellular_organisms	d_Bacteria	p_Proteobacteria	c_Betaproteobacteria	o_Burkholderiales	f_Burkholderiaceae
59.918	nr_cellular_organisms	d_Bacteria	p_Proteobacteria	c_Betaproteobacteria	o_Burkholderiales	f_Burkholderiaceae
59.918	nr_cellular_organisms	d_Bacteria	p_Proteobacteria	c_Betaproteobacteria	o_Burkholderiales	f_Burkholderiaceae
59.918	nr_cellular_organisms	d_Bacteria	p_Proteobacteria	c_Betaproteobacteria	o_Burkholderiales	f_Burkholderiaceae
59.918	nr_cellular_organisms	d_Bacteria	p_Proteobacteria	c_Betaproteobacteria	o_Burkholderiales	f_Burkholderiaceae	g_Ralstonia
59.918	nr_cellular_organisms	d_Bacteria	p_Proteobacteria	c_Betaproteobacteria	o_Burkholderiales	f_Burkholderiaceae	g_Ralstonia
59.918	nr_cellular_organisms	d_Bacteria	p_Proteobacteria	c_Betaproteobacteria	o_Burkholderiales	f_Burkholderiaceae
0.158	nr_cellular_organisms	d_Bacteria	p_Proteobacteria	c_Alphaproteobacteria
0.158	nr_cellular_organisms	d_Bacteria
0.158	nr_cellular_organisms	d_Bacteria	p_Proteobacteria	c_Alphaproteobacteria	o_Hyphomicrobiales	f_Bradyrhizobiaceae
0.158	nr_cellular_organisms	d_Bacteria	p_Proteobacteria	c_Alphaproteobacteria
0.158	nr_cellular_organisms	d_Bacteria
35.0169	nr_cellular_organisms	d_Bacteria	p_Proteobacteria	c_Alphaproteobacteria
0.0031	nr_cellular_organisms	d_Bacteria	p_Proteobacteria	c_Alphaproteobacteria	o_Hyphomicrobiales	f_Bradyrhizobiaceae	g_Bradyrhizobium
1.7824	nr_cellular_organisms	d_Bacteria	p_Proteobacteria	c_Gammaproteobacteria	o_Moraxellales	f_Moraxellaceae
1.7824	nr_cellular_organisms	d_Bacteria
29.1066	nr_cellular_organisms	d_Bacteria	p_Proteobacteria	c_Alphaproteobacteria
0.139	nr_cellular_organisms	d_Bacteria
0.139	nr_cellular_organisms	d_Bacteria	p_Proteobacteria
0.139
0.139	nr_cellular_organisms	d_Bacteria	p_Proteobacteria
0.139	nr_cellular_organisms	d_Bacteria	p_Proteobacteria
2.4455	nr_cellular_organisms	d_Bacteria
2.4455	nr_cellular_organisms	d_Bacteria
0.0588	nr_cellular_organisms	d_Bacteria	p_Proteobacteria	c_Alphaproteobacteria
0.0588	nr_cellular_organisms	d_Bacteria	p_Proteobacteria	c_Alphaproteobacteria	o_Hyphomicrobiales
54.0328	nr_cellular_organisms	d_Bacteria	p_Proteobacteria	c_Betaproteobacteria	o_Neisseriales	f_Neisseriaceae
8.4677	nr_cellular_organisms	d_Bacteria
0.0228	nr_cellular_organisms	d_Bacteria
3.6917	nr_cellular_organisms	d_Bacteria
0.638	nr_cellular_organisms	d_Bacteria	p_Proteobacteria
0.638	nr_cellular_organisms	d_Bacteria	p_Proteobacteria	c_Alphaproteobacteria
0.638	nr_cellular_organisms	d_Bacteria	p_Proteobacteria	c_Alphaproteobacteria	o_Rhodospirillales	f_Azospirillaceae
0.638	nr_cellular_organisms	d_Bacteria	p_Proteobacteria
0.638	nr_cellular_organisms	d_Bacteria	p_Proteobacteria	c_Alphaproteobacteria
0.638
0.638	nr_cellular_organisms	d_Bacteria	p_Proteobacteria
0.638	nr_cellular_organisms	d_Bacteria	p_Proteobacteria
23.4082	nr_cellular_organisms	d_Eukaryota	nr_Opisthokonta	nr_Fungi	nr_Dikarya	p_Basidiomycota	nr_Ustilaginomycotina
197.739	nr_cellular_organisms	d_Bacteria	p_Proteobacteria	c_Betaproteobacteria	o_Burkholderiales	f_Burkholderiaceae
1.6703	nr_cellular_organisms	d_Bacteria
11.7595	nr_cellular_organisms	d_Bacteria	p_Proteobacteria
9.0138	nr_cellular_organisms	d_Bacteria	nr_Terrabacteria_group
2.049	nr_cellular_organisms	d_Bacteria	nr_Terrabacteria_group	p_Actinobacteria
8.4106	nr_cellular_organisms	d_Bacteria
1.0311	nr_cellular_organisms	d_Bacteria	p_Proteobacteria	c_Gammaproteobacteria	o_Xanthomonadales	f_Rhodanobacteraceae
1.0311	nr_cellular_organisms	d_Bacteria
1.0311	nr_cellular_organisms	d_Bacteria	p_Proteobacteria	c_Gammaproteobacteria	o_Xanthomonadales
1.0311	nr_cellular_organisms	d_Bacteria	p_Proteobacteria	c_Gammaproteobacteria	o_Xanthomonadales
1.0311	nr_cellular_organisms	d_Bacteria	p_Proteobacteria
1.0311	nr_cellular_organisms	d_Bacteria
5.6439	nr_cellular_organisms	d_Bacteria	p_Proteobacteria	c_Alphaproteobacteria
0.9939	nr_cellular_organisms
0.0059	nr_cellular_organisms	d_Bacteria
2.5058	nr_cellular_organisms	d_Bacteria	nr_Terrabacteria_group	p_Actinobacteria	c_Actinomycetia
3.9276	nr_cellular_organisms	d_Eukaryota	nr_Opisthokonta	nr_Fungi
34.3902	nr_cellular_organisms	d_Bacteria
0.0015	nr_cellular_organisms	d_Bacteria
1.9462	nr_cellular_organisms	d_Bacteria	p_Proteobacteria	c_Betaproteobacteria	o_Burkholderiales	f_Burkholderiaceae
0.0074	nr_cellular_organisms	d_Archaea	nr_TACK_group
1.9462	nr_cellular_organisms	d_Bacteria	p_Proteobacteria	c_Betaproteobacteria	o_Burkholderiales	f_Burkholderiaceae
1.9462	nr_cellular_organisms	d_Bacteria	p_Proteobacteria	c_Betaproteobacteria	o_Burkholderiales	f_Burkholderiaceae	g_Burkholderia
1.4046	nr_cellular_organisms	d_Bacteria
0.4177	nr_cellular_organisms	d_Bacteria	p_Proteobacteria	c_Betaproteobacteria	o_Burkholderiales
91.6516	nr_cellular_organisms	d_Bacteria	p_Proteobacteria	c_Betaproteobacteria	o_Burkholderiales	f_Burkholderiaceae
13.3373	nr_cellular_organisms	d_Bacteria	p_Fusobacteria	c_Fusobacteriia	o_Fusobacteriales	f_Fusobacteriaceae	g_Fusobacterium
91.6516	nr_cellular_organisms	d_Bacteria	p_Proteobacteria	c_Betaproteobacteria	o_Burkholderiales	f_Burkholderiaceae	g_Ralstonia
0.1078	nr_cellular_organisms
91.6516	nr_cellular_organisms	d_Bacteria	p_Proteobacteria	c_Betaproteobacteria	o_Burkholderiales	f_Burkholderiaceae
15.0876	nr_cellular_organisms	d_Bacteria
0.0009	nr_cellular_organisms
33.3959	nr_cellular_organisms	d_Bacteria	p_Proteobacteria	c_Alphaproteobacteria
0.1281	nr_cellular_organisms	d_Eukaryota	nr_Opisthokonta	nr_Metazoa	nr_Eumetazoa	nr_Bilateria	nr_Deuterostomia	p_Chordata	nr_Craniata	nr_Vertebrata	nr_Gnathostomata	nr_Teleostomi	nr_Euteleostomi	nr_Sarcopterygii	nr_Dipnotetrapodomorpha	nr_Tetrapoda	nr_Amniota	c_Mammalia	nr_Theria	nr_Eutheria	nr_Boreoeutheria	nr_Euarchontoglires	o_Primates	nr_Haplorrhini	nr_Simiiformes	nr_Platyrrhini	f_Aotidae	g_Aotus	s_Aotus_nancymaae
0.1281	nr_cellular_organisms
0.0022	nr_cellular_organisms	d_Bacteria
0.0022	nr_cellular_organisms
0.021	nr_cellular_organisms	d_Bacteria
21.6203	nr_cellular_organisms	d_Bacteria	nr_Terrabacteria_group	p_Actinobacteria	c_Actinomycetia	o_Corynebacteriales	f_Corynebacteriaceae	g_Corynebacterium	s_Corynebacterium_matruchotii
0.076	nr_cellular_organisms	d_Bacteria	nr_Terrabacteria_group	p_Actinobacteria	c_Actinomycetia	o_Micrococcales	f_Microbacteriaceae	g_Lacisediminihabitans	s_Lacisediminihabitans_profunda
0.076	nr_cellular_organisms	d_Bacteria	nr_Terrabacteria_group	p_Actinobacteria	c_Actinomycetia
6.3396	nr_cellular_organisms
0.0761	nr_cellular_organisms	d_Bacteria	p_Proteobacteria	c_Alphaproteobacteria	o_Hyphomicrobiales	f_Bradyrhizobiaceae	g_Bradyrhizobium
0.0761	nr_cellular_organisms	d_Bacteria	p_Proteobacteria	c_Alphaproteobacteria	o_Hyphomicrobiales	f_Bradyrhizobiaceae
0.0761	nr_cellular_organisms	d_Bacteria	p_Proteobacteria	c_Alphaproteobacteria	o_Hyphomicrobiales	f_Bradyrhizobiaceae	g_Bradyrhizobium
4.2614	nr_cellular_organisms	d_Bacteria	p_Proteobacteria
4.2614	nr_cellular_organisms	d_Bacteria	p_Proteobacteria	c_Betaproteobacteria	o_Burkholderiales
4.2614	nr_cellular_organisms	d_Bacteria	p_Proteobacteria	c_Betaproteobacteria	o_Burkholderiales	f_Burkholderiaceae
4.2614	nr_cellular_organisms	d_Bacteria	p_Proteobacteria	c_Betaproteobacteria	o_Burkholderiales	f_Burkholderiaceae
4.2614	nr_cellular_organisms
3.7104	nr_cellular_organisms	d_Bacteria	nr_Terrabacteria_group	p_Actinobacteria	c_Actinomycetia	o_Corynebacteriales
0.0833	nr_cellular_organisms
1.3926	nr_cellular_organisms	d_Bacteria	nr_Terrabacteria_group	p_Actinobacteria
0.0121	nr_cellular_organisms
1.1012	nr_cellular_organisms	d_Bacteria
0.0174
34.16	nr_cellular_organisms	d_Bacteria
1.3489	nr_cellular_organisms	d_Bacteria
1.3489	nr_cellular_organisms	d_Bacteria	p_Proteobacteria	c_Gammaproteobacteria	o_Xanthomonadales
1.3489	nr_cellular_organisms	d_Bacteria	p_Proteobacteria	c_Gammaproteobacteria	o_Xanthomonadales
1.3489	nr_cellular_organisms
1.3489	nr_cellular_organisms	d_Bacteria	p_Proteobacteria	c_Gammaproteobacteria	o_Xanthomonadales
1.3489	nr_cellular_organisms	d_Bacteria	p_Proteobacteria	c_Gammaproteobacteria	o_Xanthomonadales
1.3489	nr_cellular_organisms	d_Bacteria	p_Proteobacteria	c_Gammaproteobacteria	o_Xanthomonadales	f_Rhodanobacteraceae
31.6711	nr_cellular_organisms	d_Bacteria	nr_Terrabacteria_group	p_Actinobacteria	c_Actinomycetia	o_Corynebacteriales	f_Corynebacteriaceae	g_Corynebacterium
2.4471	nr_cellular_organisms	d_Bacteria	nr_Terrabacteria_group	p_Actinobacteria	c_Actinomycetia	o_Micrococcales
0.0137	nr_cellular_organisms	d_Bacteria	nr_Terrabacteria_group	p_Actinobacteria	c_Actinomycetia	o_Micrococcales	f_Micrococcaceae	g_Kocuria
3.5748	nr_cellular_organisms	d_Bacteria	p_Proteobacteria	c_Alphaproteobacteria	o_Hyphomicrobiales	f_Bradyrhizobiaceae
0.0015	nr_cellular_organisms
0.7971	nr_cellular_organisms	d_Bacteria	p_Proteobacteria	c_Betaproteobacteria	o_Burkholderiales	f_Burkholderiaceae
5.809	nr_cellular_organisms	d_Bacteria	p_Proteobacteria	c_Alphaproteobacteria
1.0741	nr_cellular_organisms	d_Bacteria	nr_Terrabacteria_group	p_Chloroflexi
0.0901	nr_cellular_organisms	d_Bacteria
19.2148	nr_cellular_organisms	d_Bacteria	p_Proteobacteria	c_Betaproteobacteria	o_Burkholderiales	f_Burkholderiaceae	g_Lautropia	s_Lautropia_mirabilis
10.8624	nr_cellular_organisms	d_Bacteria
10.8624	nr_cellular_organisms
10.8624	nr_cellular_organisms	d_Bacteria
0.063	nr_cellular_organisms	d_Bacteria	nr_Terrabacteria_group	p_Firmicutes	c_Bacilli	o_Bacillales	f_Staphylococcaceae	g_Staphylococcus
0.063	nr_cellular_organisms	d_Bacteria	nr_Terrabacteria_group	p_Firmicutes	c_Bacilli
0.0043	nr_cellular_organisms	d_Bacteria	nr_Terrabacteria_group	p_Actinobacteria	c_Actinomycetia
0.0043	nr_cellular_organisms	d_Bacteria	nr_Terrabacteria_group	p_Actinobacteria	c_Actinomycetia	o_Corynebacteriales
0.0043	nr_cellular_organisms	d_Bacteria	nr_Terrabacteria_group	p_Actinobacteria	c_Actinomycetia	o_Corynebacteriales	f_Mycobacteriaceae
0.3523	nr_cellular_organisms	d_Bacteria	p_Proteobacteria	c_Alphaproteobacteria
2.8364	nr_cellular_organisms	d_Bacteria	p_Proteobacteria	c_Alphaproteobacteria
7.1671	nr_cellular_organisms	d_Bacteria	nr_Terrabacteria_group	p_Chloroflexi
10.9846	nr_cellular_organisms
0.3918	nr_cellular_organisms	d_Bacteria	p_Proteobacteria	c_Alphaproteobacteria	o_Rhodobacterales	f_Rhodobacteraceae	g_Paracoccus
13.844	nr_cellular_organisms	d_Bacteria
13.844	nr_cellular_organisms	d_Bacteria
17.2105	nr_cellular_organisms	d_Bacteria	p_Proteobacteria
0.0519	nr_cellular_organisms	d_Bacteria	p_Proteobacteria	c_Betaproteobacteria	o_Burkholderiales
0.1901	nr_cellular_organisms	d_Bacteria
0.1901	nr_cellular_organisms	d_Bacteria	p_Proteobacteria
0.1901	nr_cellular_organisms	d_Bacteria	p_Proteobacteria
0.1901	nr_cellular_organisms	d_Bacteria	p_Proteobacteria
0.1901	nr_cellular_organisms	d_Bacteria	p_Proteobacteria	c_Betaproteobacteria	o_Burkholderiales
0.1901	nr_cellular_organisms	d_Bacteria	p_Proteobacteria
0.1901	nr_cellular_organisms
0.1901	nr_cellular_organisms	d_Bacteria	p_Proteobacteria	c_Betaproteobacteria	o_Burkholderiales	f_Burkholderiaceae	g_Paraburkholderia
0.1901	nr_cellular_organisms
0.0015	nr_cellular_organisms	d_Bacteria	p_Proteobacteria	nr_delta/epsilon_subdivisions	c_Deltaproteobacteria
0.0015	nr_cellular_organisms	d_Bacteria	p_Proteobacteria	nr_delta/epsilon_subdivisions	c_Deltaproteobacteria
0.0015	nr_cellular_organisms	d_Bacteria	p_Proteobacteria	nr_delta/epsilon_subdivisions	c_Deltaproteobacteria	o_Desulfobacterales	f_Desulfobacteraceae	nr_unclassified_Desulfobacteraceae	s_Desulfobacteraceae_bacterium_Eth-SRB2
1.3418	nr_cellular_organisms	d_Bacteria	nr_Terrabacteria_group	p_Actinobacteria	c_Actinomycetia	o_Corynebacteriales	f_Mycobacteriaceae	g_Mycobacterium
1.3418	nr_cellular_organisms	d_Bacteria	nr_Terrabacteria_group	p_Actinobacteria	c_Actinomycetia	o_Corynebacteriales	f_Mycobacteriaceae	g_Mycobacterium
1.3418	nr_cellular_organisms	d_Bacteria	nr_Terrabacteria_group	p_Actinobacteria	c_Actinomycetia	o_Corynebacteriales	f_Mycobacteriaceae	g_Mycobacterium
1.3418	nr_cellular_organisms	d_Bacteria	nr_Terrabacteria_group	p_Actinobacteria	c_Actinomycetia	o_Corynebacteriales	f_Mycobacteriaceae	g_Mycobacterium
0.0681
0.0063	nr_cellular_organisms
0.0063	nr_cellular_organisms	d_Archaea	nr_TACK_group	p_Candidatus_Bathyarchaeota	nr_unclassified_Candidatus_Bathyarchaeota
0.0063	nr_cellular_organisms
94.0741	nr_cellular_organisms	d_Bacteria	p_Proteobacteria	c_Betaproteobacteria	o_Burkholderiales	f_Burkholderiaceae
94.0741	nr_cellular_organisms	d_Bacteria	p_Proteobacteria	c_Betaproteobacteria	o_Burkholderiales	f_Burkholderiaceae	g_Ralstonia
94.0741	nr_cellular_organisms	d_Bacteria	p_Proteobacteria	c_Betaproteobacteria	o_Burkholderiales	f_Burkholderiaceae
94.0741	nr_cellular_organisms	d_Bacteria	p_Proteobacteria	c_Betaproteobacteria	o_Burkholderiales	f_Burkholderiaceae
94.0741	nr_cellular_organisms	d_Bacteria	p_Proteobacteria	c_Betaproteobacteria	o_Burkholderiales	f_Burkholderiaceae
21.9085	nr_cellular_organisms	d_Bacteria	p_Proteobacteria	c_Betaproteobacteria	o_Neisseriales	f_Neisseriaceae	g_Neisseria
0.0462	nr_cellular_organisms	d_Bacteria	p_Proteobacteria	c_Betaproteobacteria
11.2542	nr_cellular_organisms	d_Bacteria
11.2542	nr_cellular_organisms	d_Bacteria
14.3423	nr_cellular_organisms	d_Bacteria	p_Proteobacteria	c_Betaproteobacteria	o_Burkholderiales	f_Burkholderiaceae
5.5944	nr_cellular_organisms	d_Bacteria	p_Proteobacteria	c_Betaproteobacteria	o_Burkholderiales	f_Burkholderiaceae
5.5944	nr_cellular_organisms	d_Bacteria	p_Proteobacteria	c_Betaproteobacteria	o_Burkholderiales	f_Burkholderiaceae
5.5944	nr_cellular_organisms	d_Bacteria	p_Proteobacteria	c_Betaproteobacteria	o_Burkholderiales	f_Burkholderiaceae
0.0422	nr_cellular_organisms	d_Bacteria
11.5629	nr_cellular_organisms
11.5629	nr_cellular_organisms
11.5629	nr_cellular_organisms	d_Bacteria	p_Proteobacteria	c_Betaproteobacteria	o_Burkholderiales	f_Burkholderiaceae
11.5629	nr_cellular_organisms	d_Bacteria	p_Proteobacteria
11.5629	nr_cellular_organisms	d_Bacteria	p_Proteobacteria	c_Betaproteobacteria	o_Burkholderiales	f_Burkholderiaceae
11.5629	nr_cellular_organisms	d_Bacteria	p_Proteobacteria	c_Betaproteobacteria	o_Burkholderiales	f_Burkholderiaceae
11.5629	nr_cellular_organisms	d_Bacteria	p_Proteobacteria	c_Betaproteobacteria	o_Burkholderiales	f_Burkholderiaceae	g_Ralstonia
11.5629	nr_cellular_organisms
11.5629	nr_cellular_organisms	d_Bacteria	p_Proteobacteria	c_Betaproteobacteria	o_Burkholderiales	f_Burkholderiaceae	g_Ralstonia
1.5528	nr_cellular_organisms
1.5528	nr_cellular_organisms	d_Bacteria	p_Proteobacteria	c_Betaproteobacteria	o_Burkholderiales	f_Burkholderiaceae
1.5528	nr_cellular_organisms
1.5528	nr_cellular_organisms	d_Bacteria	p_Proteobacteria	c_Betaproteobacteria	o_Burkholderiales	f_Burkholderiaceae
1.5528	nr_cellular_organisms
1.5528	nr_cellular_organisms	d_Bacteria
1.5528	nr_cellular_organisms
1.5528	nr_cellular_organisms
0.1327	nr_cellular_organisms	d_Bacteria	p_Proteobacteria	c_Gammaproteobacteria	o_Xanthomonadales	f_Xanthomonadaceae	g_Lysobacter
0.9012	nr_cellular_organisms	d_Bacteria	p_Proteobacteria
0.9012	nr_cellular_organisms	d_Bacteria	p_Proteobacteria	c_Betaproteobacteria	o_Burkholderiales
0.1405	nr_cellular_organisms	d_Bacteria	p_Proteobacteria
0.0053	nr_cellular_organisms
0.0053	nr_cellular_organisms
0.0053	nr_cellular_organisms	d_Bacteria
0.0053	nr_cellular_organisms	d_Bacteria
0.0053	nr_cellular_organisms	d_Bacteria
0.0053	nr_cellular_organisms	d_Bacteria
0.0053	nr_cellular_organisms	d_Bacteria
0.0053	nr_cellular_organisms	d_Bacteria
[truncated: 232,305+ more rows]
[truncated: 1 more columns]

## Sheet: C11H1
8.2752	nr_cellular_organisms	d_Bacteria	nr_PVC_group	p_Planctomycetes
21.4103	nr_cellular_organisms	d_Bacteria	nr_Terrabacteria_group	p_Actinobacteria	c_Actinomycetia	o_Corynebacteriales	f_Nocardiaceae	g_Rhodococcus
3.3185	nr_cellular_organisms	d_Bacteria
1.3795	nr_cellular_organisms	d_Bacteria
1.3795	nr_cellular_organisms	d_Bacteria
6.5907	nr_cellular_organisms	d_Archaea	nr_TACK_group	p_Thaumarchaeota
0.707	nr_cellular_organisms	d_Bacteria
40.9642	nr_cellular_organisms	d_Bacteria	nr_Terrabacteria_group	p_Chloroflexi
12.6588	nr_cellular_organisms	d_Bacteria
12.6588	nr_cellular_organisms	d_Bacteria	p_Proteobacteria
12.6588	nr_cellular_organisms	d_Bacteria
2.4964	nr_cellular_organisms	d_Bacteria
8.0117	nr_cellular_organisms	d_Bacteria	nr_Terrabacteria_group	p_Chloroflexi
8.2012	nr_cellular_organisms	d_Bacteria	p_Proteobacteria	c_Betaproteobacteria	o_Burkholderiales	f_Burkholderiaceae
8.2012	nr_cellular_organisms	d_Bacteria	p_Proteobacteria
8.2012	nr_cellular_organisms	d_Bacteria	p_Proteobacteria	c_Betaproteobacteria	o_Burkholderiales	f_Burkholderiaceae
8.2012	nr_cellular_organisms	d_Bacteria	p_Proteobacteria	c_Betaproteobacteria
12.1113	nr_cellular_organisms	d_Bacteria	nr_Terrabacteria_group	p_Actinobacteria
0.2221	nr_cellular_organisms	d_Bacteria
0.2221	nr_cellular_organisms	d_Bacteria
19.8371	nr_cellular_organisms	d_Bacteria	p_Proteobacteria	c_Alphaproteobacteria	o_Hyphomicrobiales	f_Bradyrhizobiaceae	g_Bradyrhizobium
3.9831	nr_cellular_organisms	d_Bacteria	nr_FCB_group	nr_Bacteroidetes/Chlorobi_group	p_Bacteroidetes
4.5773	nr_cellular_organisms	d_Bacteria	p_Proteobacteria	c_Alphaproteobacteria	o_Hyphomicrobiales	f_Bradyrhizobiaceae
32.489	nr_cellular_organisms
32.489	nr_cellular_organisms	d_Bacteria	nr_Terrabacteria_group	p_Chloroflexi
32.489	nr_cellular_organisms	d_Bacteria	nr_Terrabacteria_group	p_Chloroflexi
32.489	nr_cellular_organisms	d_Bacteria	nr_Terrabacteria_group	p_Chloroflexi
32.489	nr_cellular_organisms	d_Bacteria
32.489	nr_cellular_organisms	d_Bacteria	nr_Terrabacteria_group	p_Chloroflexi	c_Dehalococcoidia	nr_unclassified_Dehalococcoidia	s_Dehalococcoidia_bacterium
9.0327	nr_cellular_organisms	d_Bacteria	nr_Terrabacteria_group	p_Firmicutes	c_Bacilli	o_Bacillales	f_Staphylococcaceae	g_Staphylococcus	s_Staphylococcus_aureus
5.6401	nr_cellular_organisms	d_Bacteria	nr_Terrabacteria_group	p_Chloroflexi
13.797	nr_cellular_organisms	d_Bacteria	nr_PVC_group	p_Planctomycetes
2	nr_cellular_organisms	d_Bacteria	nr_Terrabacteria_group	p_Firmicutes
4.1165	nr_cellular_organisms	d_Bacteria	p_Proteobacteria	c_Alphaproteobacteria	o_Hyphomicrobiales
0.023	nr_cellular_organisms	d_Bacteria
3.2703	nr_cellular_organisms	d_Bacteria	p_Proteobacteria	c_Gammaproteobacteria	o_Enterobacterales	f_Enterobacteriaceae	nr_Klebsiella/Raoultella_group	g_Klebsiella
57.9795	nr_cellular_organisms	d_Bacteria
10.3954	nr_cellular_organisms	d_Bacteria	p_Proteobacteria	c_Alphaproteobacteria	o_Hyphomicrobiales	f_Bradyrhizobiaceae	g_Bradyrhizobium
7.2164	nr_cellular_organisms	d_Bacteria	p_Proteobacteria	c_Alphaproteobacteria	o_Sphingomonadales
3.6293	nr_cellular_organisms	d_Bacteria	nr_Terrabacteria_group	p_Chloroflexi	c_Dehalococcoidia	nr_unclassified_Dehalococcoidia
3.6293	nr_cellular_organisms
16.7995	nr_cellular_organisms	d_Bacteria
6.5563	nr_cellular_organisms	d_Bacteria
19.9476	nr_cellular_organisms	d_Bacteria	p_Proteobacteria	c_Alphaproteobacteria
19.9476	nr_cellular_organisms	d_Bacteria	p_Proteobacteria	c_Alphaproteobacteria
4.2896	nr_cellular_organisms	d_Bacteria	nr_Terrabacteria_group	p_Actinobacteria	c_Actinomycetia	o_Corynebacteriales	f_Mycobacteriaceae	g_Mycobacterium
4.9749	nr_cellular_organisms	d_Bacteria
21.9571	nr_cellular_organisms	d_Bacteria	nr_Terrabacteria_group	p_Actinobacteria	c_Actinomycetia	o_Corynebacteriales	f_Nocardiaceae	g_Rhodococcus
2.7137	nr_cellular_organisms	d_Bacteria	p_Proteobacteria	c_Alphaproteobacteria	o_Hyphomicrobiales	f_Bradyrhizobiaceae
2.7137	nr_cellular_organisms	d_Bacteria
4.7241
5.7939	nr_cellular_organisms	d_Bacteria
11.8984	nr_cellular_organisms	d_Bacteria	p_Proteobacteria	c_Betaproteobacteria	o_Burkholderiales	f_Burkholderiaceae	g_Paraburkholderia
0.2135	nr_cellular_organisms
15	nr_cellular_organisms	d_Bacteria	nr_Terrabacteria_group	p_Actinobacteria	c_Rubrobacteria	o_Gaiellales	f_Gaiellaceae	g_Gaiella	s_Gaiella_occulta
15	nr_cellular_organisms	d_Bacteria
5	nr_cellular_organisms	d_Bacteria
0.9854	nr_cellular_organisms	d_Bacteria
11.7626	nr_cellular_organisms	d_Bacteria	nr_Terrabacteria_group	p_Chloroflexi
11.7626	nr_cellular_organisms	d_Bacteria
22.75	nr_cellular_organisms
5.4513	nr_cellular_organisms	d_Archaea	p_Euryarchaeota	c_Theionarchaea	nr_unclassified_Theionarchaea	s_Theionarchaea_archaeon_DG-70
1.7381	nr_cellular_organisms
5.2834	nr_cellular_organisms	d_Bacteria	nr_FCB_group	nr_Bacteroidetes/Chlorobi_group	p_Bacteroidetes
5.2834	nr_cellular_organisms	d_Bacteria	nr_FCB_group	nr_Bacteroidetes/Chlorobi_group	p_Bacteroidetes
5.2834	nr_cellular_organisms	d_Bacteria	nr_FCB_group	nr_Bacteroidetes/Chlorobi_group	p_Bacteroidetes
5.2834	nr_cellular_organisms	d_Bacteria	nr_FCB_group	nr_Bacteroidetes/Chlorobi_group	p_Bacteroidetes
5.2834	nr_cellular_organisms	d_Bacteria	nr_FCB_group	nr_Bacteroidetes/Chlorobi_group	p_Bacteroidetes
9.4795	nr_cellular_organisms	d_Bacteria	nr_Bacteria_incertae_sedis	nr_Bacteria_candidate_phyla	nr_Patescibacteria_group	nr_Parcubacteria_group
12.2527	nr_cellular_organisms	d_Bacteria	nr_Bacteria_incertae_sedis	nr_Bacteria_candidate_phyla
6.1007	nr_cellular_organisms
1.3714	nr_cellular_organisms	d_Bacteria
21.3725	nr_cellular_organisms	d_Archaea	nr_TACK_group	p_Candidatus_Bathyarchaeota	nr_unclassified_Candidatus_Bathyarchaeota
0.1993	nr_cellular_organisms
2.8287	nr_cellular_organisms	d_Bacteria
2.3475	nr_cellular_organisms
0.1597	nr_cellular_organisms	d_Bacteria
2.5085	nr_cellular_organisms	d_Bacteria
2.5085	nr_cellular_organisms
15.8148	nr_cellular_organisms	d_Bacteria	nr_PVC_group	p_Planctomycetes
5.8778	nr_cellular_organisms	d_Bacteria
4.8974	nr_cellular_organisms	d_Bacteria
6.8233	nr_cellular_organisms	d_Bacteria	p_Proteobacteria	c_Betaproteobacteria	o_Burkholderiales
4.8357	nr_cellular_organisms	d_Bacteria	p_Acidobacteria	nr_unclassified_Acidobacteria
5.0044	nr_cellular_organisms	d_Bacteria
10.7538	nr_cellular_organisms	d_Bacteria	nr_Terrabacteria_group	p_Actinobacteria	c_Actinomycetia	o_Corynebacteriales	f_Nocardiaceae	g_Rhodococcus
0.0103	nr_cellular_organisms	d_Bacteria
5.9338	nr_cellular_organisms	d_Bacteria	p_Proteobacteria
10.8038	nr_cellular_organisms	d_Bacteria
10.8038	nr_cellular_organisms	d_Bacteria	p_Atribacterota	nr_unclassified_Atribacterota
5.9975	nr_cellular_organisms	d_Bacteria
0.4933	nr_cellular_organisms	d_Bacteria
9.1369	nr_cellular_organisms	d_Bacteria	nr_FCB_group	nr_Bacteroidetes/Chlorobi_group	p_Bacteroidetes
9.1369	nr_cellular_organisms	d_Bacteria	nr_FCB_group	nr_Bacteroidetes/Chlorobi_group	p_Bacteroidetes
5.7273	nr_cellular_organisms	d_Bacteria
39.4413	nr_cellular_organisms	d_Bacteria	p_Proteobacteria	c_Gammaproteobacteria	o_Xanthomonadales
39.4413	nr_cellular_organisms	d_Bacteria	p_Proteobacteria	c_Gammaproteobacteria	o_Xanthomonadales	f_Rhodanobacteraceae
6.5302	nr_cellular_organisms	d_Bacteria
39.4413	nr_cellular_organisms	d_Bacteria	p_Proteobacteria	c_Gammaproteobacteria	o_Xanthomonadales	f_Rhodanobacteraceae
2.5	nr_cellular_organisms	d_Bacteria
8.1399	nr_cellular_organisms	d_Bacteria	nr_Terrabacteria_group	p_Actinobacteria	c_Actinomycetia	o_Corynebacteriales	f_Mycobacteriaceae
6.8916	nr_cellular_organisms	d_Bacteria	nr_Terrabacteria_group
0.0319	nr_cellular_organisms
3.9941	nr_cellular_organisms	d_Bacteria
2.7767	nr_cellular_organisms	d_Bacteria
7.8541	nr_cellular_organisms	d_Bacteria
7.8541	nr_cellular_organisms	d_Bacteria	nr_Terrabacteria_group	p_Chloroflexi
13.4751	nr_cellular_organisms	d_Bacteria	p_Proteobacteria	c_Alphaproteobacteria	o_Hyphomicrobiales	f_Bradyrhizobiaceae	g_Bradyrhizobium
13.4751	nr_cellular_organisms	d_Bacteria	p_Proteobacteria	c_Alphaproteobacteria	o_Hyphomicrobiales	f_Bradyrhizobiaceae	g_Bradyrhizobium
7.8541	nr_cellular_organisms	d_Bacteria	nr_Terrabacteria_group	p_Chloroflexi	nr_unclassified_Chloroflexi
3.1423	nr_cellular_organisms
12.8445	nr_cellular_organisms
7.8968	nr_cellular_organisms	d_Bacteria	p_Proteobacteria
8.9331	nr_cellular_organisms
2.3362	nr_cellular_organisms	d_Archaea	nr_Asgard_group	p_Candidatus_Lokiarchaeota
15.385	nr_cellular_organisms	d_Bacteria	p_Proteobacteria	c_Betaproteobacteria
8.6098	nr_cellular_organisms	d_Bacteria	p_Proteobacteria	c_Gammaproteobacteria	o_Xanthomonadales	f_Rhodanobacteraceae
4.1458	nr_cellular_organisms	d_Bacteria	p_Proteobacteria	c_Alphaproteobacteria
2.8075	nr_cellular_organisms	d_Bacteria	nr_PVC_group	p_Verrucomicrobia	nr_unclassified_Verrucomicrobia
11.9221	nr_cellular_organisms	d_Bacteria
2.6294	nr_cellular_organisms	d_Bacteria
3.15	nr_cellular_organisms	d_Bacteria	p_Proteobacteria
3.15	nr_cellular_organisms	d_Bacteria
44.5666	nr_cellular_organisms
44.5666	nr_cellular_organisms	d_Bacteria
4.693	nr_cellular_organisms	d_Archaea
59.8625	nr_cellular_organisms
59.8625	nr_cellular_organisms	d_Bacteria
59.8625	nr_cellular_organisms	d_Bacteria
59.8625	nr_cellular_organisms
9.1806	nr_cellular_organisms	d_Bacteria
59.8625	nr_cellular_organisms	d_Bacteria
13.3896	nr_cellular_organisms	d_Bacteria	p_Proteobacteria	c_Alphaproteobacteria	o_Hyphomicrobiales	f_Phyllobacteriaceae	g_Mesorhizobium
7.7668	nr_cellular_organisms	d_Bacteria	nr_Terrabacteria_group	p_Chloroflexi
6.3342	nr_cellular_organisms	d_Bacteria	nr_FCB_group	nr_Bacteroidetes/Chlorobi_group	p_Bacteroidetes
1.3844	nr_cellular_organisms	d_Bacteria
1.3844	nr_cellular_organisms	d_Bacteria
1.3844	nr_cellular_organisms	d_Bacteria
17.1932	nr_cellular_organisms	d_Bacteria
13.726	nr_cellular_organisms	d_Bacteria	nr_Bacteria_incertae_sedis	nr_Bacteria_candidate_phyla	nr_Patescibacteria_group	nr_Parcubacteria_group	p_Candidatus_Parcubacteria	nr_unclassified_Parcubacteria	s_Candidatus_Parcubacteria_bacterium
1.0511	nr_cellular_organisms	d_Bacteria	nr_Terrabacteria_group
3.5312	nr_cellular_organisms	d_Bacteria
8.0311	nr_cellular_organisms
3.0769	nr_cellular_organisms	d_Bacteria	p_Proteobacteria	c_Betaproteobacteria	o_Burkholderiales
3.802	nr_cellular_organisms
32.489	nr_cellular_organisms	d_Bacteria
4.6915	nr_cellular_organisms	d_Bacteria
2.082	nr_cellular_organisms	d_Bacteria
2	nr_cellular_organisms
21.4669	nr_cellular_organisms	d_Bacteria	p_Proteobacteria	c_Betaproteobacteria	o_Burkholderiales	f_Burkholderiaceae
4.1445	nr_cellular_organisms	d_Bacteria	p_Proteobacteria	c_Alphaproteobacteria	o_Hyphomicrobiales	f_Bradyrhizobiaceae	g_Bradyrhizobium
18.3047	nr_cellular_organisms	d_Bacteria	nr_Terrabacteria_group	p_Firmicutes
22.026	nr_cellular_organisms	d_Bacteria	p_Proteobacteria	c_Alphaproteobacteria
41.5927	nr_cellular_organisms
41.5927	nr_cellular_organisms
2	nr_cellular_organisms
0.0168	nr_cellular_organisms	d_Bacteria
10.3333	nr_cellular_organisms
0.061	nr_cellular_organisms
28.4506	nr_cellular_organisms	d_Bacteria
28.4506	nr_cellular_organisms
28.4506	nr_cellular_organisms	d_Bacteria	nr_Terrabacteria_group	p_Chloroflexi	nr_unclassified_Chloroflexi	s_Chloroflexi_bacterium
0.061	nr_cellular_organisms	d_Bacteria	nr_Terrabacteria_group	p_Chloroflexi
0.061
13.8677	nr_cellular_organisms	d_Bacteria	nr_Bacteria_incertae_sedis	nr_Bacteria_candidate_phyla
13.8677	nr_cellular_organisms
0.0597	nr_cellular_organisms	d_Bacteria
0.3196	nr_cellular_organisms	d_Archaea	nr_TACK_group	p_Candidatus_Bathyarchaeota
6.04	nr_cellular_organisms	d_Bacteria
0.04	nr_cellular_organisms
0.2619	nr_cellular_organisms	d_Archaea	nr_TACK_group	p_Candidatus_Bathyarchaeota	nr_unclassified_Candidatus_Bathyarchaeota	s_Candidatus_Bathyarchaeota_archaeon
9.4572	nr_cellular_organisms	d_Bacteria	p_Proteobacteria
4.9963	nr_cellular_organisms
1.3697	nr_cellular_organisms	d_Bacteria	p_Proteobacteria
2.6192	nr_cellular_organisms	d_Bacteria	nr_Terrabacteria_group	p_Chloroflexi
2.6192	nr_cellular_organisms
12.7029	nr_cellular_organisms	d_Bacteria
4.4629	nr_cellular_organisms	d_Bacteria	nr_Terrabacteria_group	p_Firmicutes
11.6477	nr_cellular_organisms	d_Bacteria	p_Proteobacteria	c_Betaproteobacteria	o_Burkholderiales	f_Burkholderiaceae	g_Paraburkholderia
1.9923	nr_cellular_organisms	d_Bacteria	p_Proteobacteria
30.9878	nr_cellular_organisms
30.9878	nr_cellular_organisms	d_Bacteria
11.6477	nr_cellular_organisms	d_Bacteria	p_Proteobacteria
0.0248	nr_cellular_organisms	d_Bacteria	nr_Terrabacteria_group	p_Chloroflexi
9.9144	nr_cellular_organisms
9.9144	nr_cellular_organisms	d_Bacteria
6.5623	nr_cellular_organisms	d_Bacteria	p_Proteobacteria
8.7519	nr_cellular_organisms	d_Bacteria	nr_Terrabacteria_group	p_Firmicutes	c_Bacilli	o_Bacillales	f_Staphylococcaceae	g_Staphylococcus
8.0719	nr_cellular_organisms	d_Bacteria
3.2472	nr_cellular_organisms	d_Bacteria	p_Proteobacteria	c_Gammaproteobacteria	o_Xanthomonadales
3.8873	nr_cellular_organisms	d_Bacteria	nr_Terrabacteria_group	p_Chloroflexi
178.65	nr_cellular_organisms	d_Archaea	nr_TACK_group	p_Candidatus_Bathyarchaeota	nr_unclassified_Candidatus_Bathyarchaeota
1.6214	nr_cellular_organisms	d_Bacteria	nr_Terrabacteria_group	p_Actinobacteria	c_Actinomycetia	o_Corynebacteriales	f_Corynebacteriaceae	g_Corynebacterium
0.137	nr_cellular_organisms	d_Bacteria	p_Proteobacteria	c_Gammaproteobacteria	o_Xanthomonadales	f_Xanthomonadaceae
14.7115	nr_cellular_organisms	d_Bacteria	p_Proteobacteria	c_Alphaproteobacteria	o_Hyphomicrobiales
32.6748	nr_cellular_organisms
32.6748	nr_cellular_organisms	d_Bacteria
7.9622	nr_cellular_organisms	d_Bacteria	p_Proteobacteria	c_Betaproteobacteria	o_Burkholderiales	f_Burkholderiaceae
10.8656	nr_cellular_organisms	d_Bacteria
0.1642	nr_cellular_organisms	d_Bacteria
6.2388	nr_cellular_organisms	d_Bacteria
7.2123	nr_cellular_organisms	d_Bacteria	p_Proteobacteria	c_Betaproteobacteria	o_Burkholderiales	f_Burkholderiaceae
24.1374	nr_cellular_organisms	d_Bacteria	nr_Terrabacteria_group	p_Actinobacteria	c_Actinomycetia	o_Corynebacteriales	f_Mycobacteriaceae	g_Mycobacterium
0.2814	nr_cellular_organisms
0.2814	nr_cellular_organisms	d_Archaea	nr_TACK_group	p_Candidatus_Bathyarchaeota	nr_unclassified_Candidatus_Bathyarchaeota	s_Candidatus_Bathyarchaeota_archaeon
0.2814	nr_cellular_organisms	d_Archaea
0.2814	nr_cellular_organisms	d_Archaea	nr_TACK_group	p_Candidatus_Bathyarchaeota	nr_unclassified_Candidatus_Bathyarchaeota	s_Candidatus_Bathyarchaeota_archaeon
7.1223	nr_cellular_organisms	d_Bacteria
0.5046	nr_cellular_organisms	d_Bacteria	nr_Terrabacteria_group	p_Firmicutes	c_Bacilli
0.0122	nr_cellular_organisms	d_Bacteria
6.5381	nr_cellular_organisms	d_Bacteria
3.9767	nr_cellular_organisms	d_Bacteria
3.2251	nr_cellular_organisms	d_Bacteria	nr_Terrabacteria_group	p_Chloroflexi	c_Dehalococcoidia	nr_unclassified_Dehalococcoidia
2.992	nr_cellular_organisms	d_Bacteria	nr_Terrabacteria_group	p_Chloroflexi
0.0076	nr_cellular_organisms	d_Bacteria
7.0714	nr_cellular_organisms
0.0011	nr_cellular_organisms	d_Bacteria
17.2344	nr_cellular_organisms
17.2344	nr_cellular_organisms
8.6559
2	nr_cellular_organisms	d_Bacteria	nr_Bacteria_incertae_sedis	nr_Bacteria_candidate_phyla	p_Candidatus_Aerophobetes	nr_unclassified_Aerophobetes
1.4955	nr_cellular_organisms	d_Bacteria	nr_Terrabacteria_group	p_Chloroflexi
6.6121	nr_cellular_organisms	d_Bacteria	nr_Terrabacteria_group	p_Chloroflexi
0.7379	nr_cellular_organisms	d_Bacteria	nr_Terrabacteria_group	p_Chloroflexi	c_Dehalococcoidia	nr_unclassified_Dehalococcoidia	s_Dehalococcoidia_bacterium
10.2621	nr_cellular_organisms	d_Bacteria	p_Proteobacteria	c_Alphaproteobacteria	o_Hyphomicrobiales	f_Phyllobacteriaceae	g_Mesorhizobium
3.0025	nr_cellular_organisms	d_Bacteria	nr_Terrabacteria_group	p_Chloroflexi
1.5399	nr_cellular_organisms	d_Bacteria	p_Proteobacteria	c_Betaproteobacteria	o_Burkholderiales	f_Alcaligenaceae	g_Achromobacter
4.0126	nr_cellular_organisms	d_Bacteria	nr_Terrabacteria_group	p_Actinobacteria
2.4373	nr_cellular_organisms	d_Bacteria
11.6533	nr_cellular_organisms	d_Bacteria	nr_Terrabacteria_group	p_Actinobacteria	c_Actinomycetia	o_Corynebacteriales	f_Mycobacteriaceae
3.9763
0.1562	nr_cellular_organisms	d_Bacteria	nr_Bacteria_incertae_sedis	nr_Bacteria_candidate_phyla	p_Candidatus_Aerophobetes	nr_unclassified_Aerophobetes	s_Candidatus_Aerophobetes_bacterium_Ae_b3b
8.9659	nr_cellular_organisms	d_Archaea
1.2799	nr_cellular_organisms	d_Bacteria	nr_PVC_group	p_Planctomycetes
9.9914	nr_cellular_organisms	d_Bacteria
0.1281	nr_cellular_organisms	d_Bacteria
4.0367	nr_cellular_organisms
3	nr_cellular_organisms	d_Bacteria	p_Proteobacteria	c_Gammaproteobacteria	o_Pseudomonadales	f_Pseudomonadaceae	g_Pseudomonas
5.9492	nr_cellular_organisms	d_Bacteria	p_Proteobacteria	nr_delta/epsilon_subdivisions	c_Deltaproteobacteria	nr_unclassified_Deltaproteobacteria	s_Deltaproteobacteria_bacterium_RIFOXYD12_FULL_53_23
4.9498	nr_cellular_organisms	d_Bacteria	p_Proteobacteria	c_Alphaproteobacteria
4.9498	nr_cellular_organisms	d_Bacteria	p_Proteobacteria	c_Alphaproteobacteria
13.5381	nr_cellular_organisms	d_Bacteria
8.5904	nr_cellular_organisms	d_Bacteria	nr_Terrabacteria_group	nr_Cyanobacteria/Melainabacteria_group	p_Cyanobacteria
5.9254	nr_cellular_organisms	d_Eukaryota	nr_Opisthokonta	nr_Fungi	nr_Dikarya	p_Basidiomycota	nr_Ustilaginomycotina
0.3133	nr_cellular_organisms	d_Bacteria	nr_Terrabacteria_group	p_Actinobacteria
3.9925	nr_cellular_organisms	d_Archaea	nr_TACK_group	p_Candidatus_Bathyarchaeota	nr_unclassified_Candidatus_Bathyarchaeota	s_Candidatus_Bathyarchaeota_archaeon
3.5802	nr_cellular_organisms	d_Bacteria
34.4252	nr_cellular_organisms	d_Bacteria	p_Proteobacteria
6.4915	nr_cellular_organisms	d_Bacteria
34.4252	nr_cellular_organisms
20.0037	nr_cellular_organisms	d_Bacteria	p_Proteobacteria	c_Betaproteobacteria	o_Burkholderiales	f_Burkholderiaceae
6.259	nr_cellular_organisms	d_Bacteria	p_Proteobacteria	c_Alphaproteobacteria	o_Hyphomicrobiales
34.4252	nr_cellular_organisms	d_Bacteria
54.9233	nr_cellular_organisms
54.9233	nr_cellular_organisms
54.9233	nr_cellular_organisms
54.9233	nr_cellular_organisms
3.9762	nr_cellular_organisms	d_Bacteria	nr_Terrabacteria_group	p_Chloroflexi	c_Anaerolineae	o_Anaerolineales	nr_unclassified_Anaerolineales	s_Anaerolineales_bacterium
6.4633	nr_cellular_organisms	d_Bacteria	p_Proteobacteria	c_Alphaproteobacteria	o_Sphingomonadales
18.4915	nr_cellular_organisms	d_Bacteria	p_Proteobacteria	c_Betaproteobacteria
3.9762	nr_cellular_organisms	d_Bacteria
0.0519	nr_cellular_organisms	d_Archaea	nr_TACK_group	p_Candidatus_Bathyarchaeota
69.7412	nr_cellular_organisms
6.3195	nr_cellular_organisms	d_Bacteria	p_Proteobacteria
0.3333	nr_cellular_organisms
4.9964	nr_cellular_organisms	d_Eukaryota	nr_Opisthokonta	nr_Fungi	nr_Dikarya	p_Basidiomycota	nr_Ustilaginomycotina
25.8492	nr_cellular_organisms	d_Archaea	nr_TACK_group	p_Candidatus_Bathyarchaeota	nr_unclassified_Candidatus_Bathyarchaeota	s_Candidatus_Bathyarchaeota_archaeon_RBG_13_52_12
40.7813	nr_cellular_organisms	d_Bacteria
10.6667	nr_cellular_organisms	d_Bacteria	p_Proteobacteria
13.8346	nr_cellular_organisms	d_Bacteria	p_Proteobacteria	c_Gammaproteobacteria	o_Pseudomonadales	f_Pseudomonadaceae	g_Pseudomonas
40.7813	nr_cellular_organisms	d_Bacteria
3.834	nr_cellular_organisms	d_Bacteria	nr_Terrabacteria_group	p_Chloroflexi
3.6816	nr_cellular_organisms	d_Bacteria
3.834	nr_cellular_organisms	d_Bacteria	nr_Terrabacteria_group	p_Chloroflexi
2.5188	nr_cellular_organisms
2.5188	nr_cellular_organisms
1.2442	nr_cellular_organisms	d_Bacteria	nr_Terrabacteria_group	p_Actinobacteria	c_Actinomycetia	o_Corynebacteriales
23.9294	nr_cellular_organisms	d_Bacteria
8.8487	nr_cellular_organisms	d_Bacteria
40.7813	nr_cellular_organisms	d_Bacteria
51.3358	nr_cellular_organisms	d_Bacteria
4.6541	nr_cellular_organisms	d_Bacteria
25.4688	nr_cellular_organisms	d_Bacteria	p_Proteobacteria	c_Gammaproteobacteria
7.4476	nr_cellular_organisms	d_Archaea	nr_TACK_group	p_Candidatus_Bathyarchaeota	nr_unclassified_Candidatus_Bathyarchaeota
6.5616	nr_cellular_organisms	d_Bacteria
1.248	nr_cellular_organisms	d_Bacteria	nr_Terrabacteria_group	p_Chloroflexi
9.3481	nr_cellular_organisms	d_Bacteria	p_Proteobacteria	c_Alphaproteobacteria	o_Hyphomicrobiales	f_Bradyrhizobiaceae	g_Bradyrhizobium
2.0285	nr_cellular_organisms
35.9481	nr_cellular_organisms	d_Bacteria	p_Proteobacteria	c_Betaproteobacteria	o_Burkholderiales	f_Burkholderiaceae
6.0473	nr_cellular_organisms
0.0017	nr_cellular_organisms	d_Bacteria
0.0017	nr_cellular_organisms	d_Bacteria	nr_Terrabacteria_group	p_Chloroflexi
17.7361	nr_cellular_organisms	d_Bacteria	p_Proteobacteria	c_Alphaproteobacteria	o_Hyphomicrobiales	f_Bradyrhizobiaceae
17.7361	nr_cellular_organisms	d_Bacteria	p_Proteobacteria	c_Alphaproteobacteria	o_Hyphomicrobiales	f_Bradyrhizobiaceae	g_Bradyrhizobium
6.8264	nr_cellular_organisms
1.3073	nr_cellular_organisms	d_Bacteria
5.8747	nr_cellular_organisms	d_Bacteria
1.3073	nr_cellular_organisms	d_Bacteria	nr_Bacteria_incertae_sedis	nr_Bacteria_candidate_phyla	nr_Patescibacteria_group	nr_Parcubacteria_group	p_Candidatus_Yonathbacteria	s_Candidatus_Yonathbacteria_bacterium_RIFCSPHIGHO2_01_FULL_51_10
29.0736	nr_cellular_organisms	d_Bacteria
2.2227	nr_cellular_organisms	d_Bacteria
0.0282	nr_cellular_organisms	d_Bacteria	nr_Terrabacteria_group
25.4498	nr_cellular_organisms
3.5974	nr_cellular_organisms	d_Bacteria	nr_Terrabacteria_group	p_Chloroflexi
3.5974	nr_cellular_organisms	d_Bacteria	nr_Terrabacteria_group	p_Chloroflexi
0.3041	nr_cellular_organisms	d_Bacteria	nr_Terrabacteria_group	p_Chloroflexi	c_Anaerolineae	o_Anaerolineales	nr_unclassified_Anaerolineales	s_Anaerolineales_bacterium
5.7645	nr_cellular_organisms
5.1477	nr_cellular_organisms	d_Bacteria	nr_Terrabacteria_group	p_Actinobacteria	c_Actinomycetia	o_Corynebacteriales	f_Mycobacteriaceae
4.2634	nr_cellular_organisms	d_Bacteria	p_Proteobacteria
8.5155	nr_cellular_organisms	d_Bacteria	p_Proteobacteria
0.0785	nr_cellular_organisms
13.813	nr_cellular_organisms	d_Bacteria	nr_Terrabacteria_group	p_Chloroflexi
9.1486
5.8293	nr_cellular_organisms	d_Bacteria	nr_Terrabacteria_group	p_Chloroflexi
7.491	nr_cellular_organisms	d_Bacteria	p_Proteobacteria	c_Alphaproteobacteria	o_Hyphomicrobiales	f_Phyllobacteriaceae	g_Mesorhizobium
8.531	nr_cellular_organisms
3.082	nr_cellular_organisms	d_Bacteria
0.7387	nr_cellular_organisms	d_Bacteria
6.1514	nr_cellular_organisms	d_Bacteria	p_Proteobacteria	c_Alphaproteobacteria	o_Hyphomicrobiales	f_Bradyrhizobiaceae
0.0148	nr_cellular_organisms	d_Bacteria	p_Proteobacteria	nr_delta/epsilon_subdivisions	c_Epsilonproteobacteria	o_Campylobacterales
7.7051	nr_cellular_organisms	d_Bacteria	p_Proteobacteria	c_Alphaproteobacteria
194.945	nr_cellular_organisms
4.8378	nr_cellular_organisms	d_Bacteria	p_Proteobacteria
8.3855	nr_cellular_organisms	d_Bacteria
0.4983	nr_cellular_organisms
12.4314	nr_cellular_organisms	d_Bacteria
1.2107	nr_cellular_organisms	d_Bacteria	p_Proteobacteria	c_Betaproteobacteria	o_Burkholderiales	f_Burkholderiaceae
0.0782	nr_cellular_organisms	d_Bacteria
0.5008	nr_cellular_organisms
1	nr_cellular_organisms	d_Bacteria
0.0952	nr_cellular_organisms
0.0952	nr_cellular_organisms
5.1218	nr_cellular_organisms	d_Bacteria	p_Proteobacteria
5.1218	nr_cellular_organisms	d_Bacteria	p_Proteobacteria	c_Alphaproteobacteria	o_Hyphomicrobiales	f_Hyphomicrobiaceae	g_Hyphomicrobium
1.8782	nr_cellular_organisms	d_Bacteria	nr_Terrabacteria_group	p_Chloroflexi
1.8782	nr_cellular_organisms	d_Bacteria	nr_Terrabacteria_group	p_Chloroflexi
5.6403	nr_cellular_organisms	d_Bacteria	p_Proteobacteria	c_Alphaproteobacteria
0.9637	nr_cellular_organisms	d_Bacteria
0.1909	nr_cellular_organisms	d_Bacteria	nr_Terrabacteria_group	p_Chloroflexi
3.8718	nr_cellular_organisms
12.4202	nr_cellular_organisms	d_Bacteria
12.4202	nr_cellular_organisms	d_Bacteria	nr_Terrabacteria_group
0.2463	nr_cellular_organisms	d_Bacteria	nr_Terrabacteria_group	p_Actinobacteria	c_Actinomycetia	o_Corynebacteriales	f_Mycobacteriaceae
0.7	nr_cellular_organisms	d_Bacteria
7.5085	nr_cellular_organisms	d_Bacteria
7.5085	nr_cellular_organisms	d_Bacteria	nr_Bacteria_incertae_sedis	nr_Bacteria_candidate_phyla
0.04	nr_cellular_organisms	d_Bacteria
20.5271	nr_cellular_organisms	d_Bacteria	nr_Bacteria_incertae_sedis	nr_Bacteria_candidate_phyla	nr_Patescibacteria_group	nr_Parcubacteria_group	nr_unclassified_Parcubacteria_group	s_Parcubacteria_group_bacterium_Athens0416_74
13.5714	nr_cellular_organisms	d_Bacteria	p_Proteobacteria	c_Betaproteobacteria	o_Burkholderiales	f_Burkholderiaceae
6.85	nr_cellular_organisms	d_Bacteria
0.6517	nr_cellular_organisms	d_Bacteria
0.1652	nr_cellular_organisms	d_Bacteria	nr_Terrabacteria_group	p_Chloroflexi
0.1652	nr_cellular_organisms	d_Bacteria	nr_Terrabacteria_group	p_Chloroflexi	c_Dehalococcoidia	nr_unclassified_Dehalococcoidia
4.4643	nr_cellular_organisms	d_Bacteria	nr_Terrabacteria_group	p_Chloroflexi	c_Anaerolineae	o_Anaerolineales	nr_unclassified_Anaerolineales	s_Anaerolineales_bacterium
3.4252	nr_cellular_organisms	d_Eukaryota	nr_Viridiplantae	p_Streptophyta	nr_Streptophytina	nr_Embryophyta	nr_Tracheophyta	nr_Euphyllophyta	nr_Spermatophyta	c_Magnoliopsida	nr_Mesangiospermae	nr_Liliopsida	nr_Petrosaviidae	nr_commelinids	o_Poales	f_Poaceae	nr_BOP_clade	nr_Pooideae
2.6867	nr_cellular_organisms	d_Bacteria
24.9571	nr_cellular_organisms
0.1571	nr_cellular_organisms	d_Bacteria
5.5386	nr_cellular_organisms	d_Bacteria
12.4136	nr_cellular_organisms	d_Bacteria
8.7067	nr_cellular_organisms	d_Bacteria	p_Proteobacteria	c_Alphaproteobacteria	o_Hyphomicrobiales	f_Phyllobacteriaceae	g_Mesorhizobium
8.7067	nr_cellular_organisms	d_Bacteria	p_Proteobacteria	c_Alphaproteobacteria	o_Hyphomicrobiales	f_Phyllobacteriaceae	g_Mesorhizobium
0.2418	nr_cellular_organisms
7.6239	nr_cellular_organisms	d_Bacteria	nr_Bacteria_incertae_sedis	nr_Bacteria_candidate_phyla
4.3158	nr_cellular_organisms	d_Bacteria
8.3229	nr_cellular_organisms	d_Bacteria
0.7678	nr_cellular_organisms	d_Bacteria
0.7678	nr_cellular_organisms	d_Bacteria
0.3953	nr_cellular_organisms	d_Bacteria
6.1007	nr_cellular_organisms
4.0811	nr_cellular_organisms	d_Bacteria	p_Proteobacteria	c_Alphaproteobacteria	o_Hyphomicrobiales
1.9951	nr_cellular_organisms	d_Bacteria	nr_Terrabacteria_group	p_Chloroflexi
5.3395	nr_cellular_organisms	d_Bacteria	nr_Bacteria_incertae_sedis	nr_Bacteria_candidate_phyla	p_Candidatus_Aerophobetes	nr_unclassified_Aerophobetes	s_Candidatus_Aerophobetes_bacterium
39.8566	nr_cellular_organisms	d_Bacteria
2.2794	nr_cellular_organisms	d_Bacteria	nr_Bacteria_incertae_sedis	nr_Bacteria_candidate_phyla	p_Candidatus_Aerophobetes	nr_unclassified_Aerophobetes	s_Candidatus_Aerophobetes_bacterium_Ae_b3b
5.7294	nr_cellular_organisms	d_Bacteria
11.2314	nr_cellular_organisms	d_Bacteria	p_Proteobacteria	c_Betaproteobacteria
0.056	nr_cellular_organisms
4.0442	nr_cellular_organisms	d_Bacteria	p_Proteobacteria	c_Alphaproteobacteria
0.0417	nr_cellular_organisms
0.3453	nr_cellular_organisms	d_Bacteria
5.9033	nr_cellular_organisms	d_Bacteria
11.484	nr_cellular_organisms
0.5131	nr_cellular_organisms
0.5131	nr_cellular_organisms
1.9966	nr_cellular_organisms	d_Bacteria
0.6828	nr_cellular_organisms
23.8876	nr_cellular_organisms	d_Bacteria	p_Proteobacteria	c_Betaproteobacteria	o_Burkholderiales	f_Burkholderiaceae
23.8876	nr_cellular_organisms	d_Bacteria	p_Proteobacteria	c_Betaproteobacteria	o_Burkholderiales	f_Burkholderiaceae
0.6828	nr_cellular_organisms
11.4058	nr_cellular_organisms	d_Archaea
7.7794	nr_cellular_organisms	d_Bacteria	p_Proteobacteria
7.7794	nr_cellular_organisms	d_Bacteria	p_Acidobacteria
7.7794	nr_cellular_organisms	d_Bacteria
1.5746	nr_cellular_organisms	d_Bacteria	nr_Terrabacteria_group
1.5746	nr_cellular_organisms	d_Bacteria
9.213	nr_cellular_organisms	d_Bacteria
9.213	nr_cellular_organisms	d_Bacteria	p_Proteobacteria	c_Alphaproteobacteria
7	nr_cellular_organisms
4	nr_cellular_organisms	d_Bacteria
15.1685	nr_cellular_organisms	d_Bacteria	nr_Terrabacteria_group	p_Actinobacteria
6.6734	nr_cellular_organisms	d_Bacteria	p_Proteobacteria
6.6734	nr_cellular_organisms	d_Bacteria	p_Proteobacteria
18.1288	nr_cellular_organisms	d_Archaea	nr_TACK_group	p_Candidatus_Bathyarchaeota
2.6979	nr_cellular_organisms	d_Bacteria	nr_Terrabacteria_group	p_Chloroflexi	c_Dehalococcoidia
2.7025	nr_cellular_organisms	d_Bacteria	p_Proteobacteria	c_Gammaproteobacteria	o_Pseudomonadales	f_Pseudomonadaceae	g_Pseudomonas
62.0367	nr_cellular_organisms
3.2989	nr_cellular_organisms	d_Bacteria	p_Proteobacteria
3.1131	nr_cellular_organisms	d_Bacteria
2.7924	nr_cellular_organisms	d_Bacteria	nr_Terrabacteria_group	p_Actinobacteria
0.41	nr_cellular_organisms	d_Bacteria	p_Proteobacteria
15.3808	nr_cellular_organisms	d_Bacteria	p_Proteobacteria	c_Betaproteobacteria	o_Burkholderiales	f_Burkholderiaceae
13.5492	nr_cellular_organisms
6.8916	nr_cellular_organisms	d_Bacteria	nr_Terrabacteria_group	p_Armatimonadetes	nr_unclassified_Armatimonadetes	s_Armatimonadetes_bacterium_CSP1-3
5.6614	nr_cellular_organisms	d_Bacteria	nr_Terrabacteria_group	p_Actinobacteria	c_Actinomycetia	o_Corynebacteriales	f_Mycobacteriaceae
1.3216	nr_cellular_organisms	d_Bacteria
0.6476	nr_cellular_organisms	d_Bacteria
3.329	nr_cellular_organisms	d_Bacteria	nr_FCB_group	nr_Bacteroidetes/Chlorobi_group	p_Chlorobi	nr_unclassified_Chlorobi	s_Chlorobi_bacterium_OLB5
5.4444	nr_cellular_organisms
6	nr_cellular_organisms	d_Bacteria	p_Proteobacteria	c_Betaproteobacteria	o_Burkholderiales
6.8268	nr_cellular_organisms	d_Bacteria
3.5767	nr_cellular_organisms	d_Bacteria	nr_Terrabacteria_group	p_Actinobacteria	c_Actinomycetia	o_Micrococcales	f_Micrococcaceae	g_Micrococcus
53.1856	nr_cellular_organisms	d_Bacteria
42.2112	nr_cellular_organisms	d_Bacteria
42.2112	nr_cellular_organisms	d_Bacteria	p_Proteobacteria	nr_delta/epsilon_subdivisions	c_Deltaproteobacteria	o_Desulfobacterales	f_Desulfobacteraceae	nr_unclassified_Desulfobacteraceae	s_Desulfobacteraceae_bacterium
6.894	nr_cellular_organisms	d_Bacteria	nr_Terrabacteria_group	p_Actinobacteria	c_Actinomycetia	o_Micrococcales
1	nr_cellular_organisms	d_Eukaryota	nr_Opisthokonta	nr_Fungi
11.875	nr_cellular_organisms	d_Bacteria	p_Proteobacteria	c_Alphaproteobacteria	o_Hyphomicrobiales	f_Bradyrhizobiaceae
11.875	nr_cellular_organisms	d_Bacteria	p_Proteobacteria	c_Alphaproteobacteria	o_Hyphomicrobiales	f_Bradyrhizobiaceae
5.0072	nr_cellular_organisms	d_Bacteria	p_Nitrospirae	nr_unclassified_Nitrospirae	s_Nitrospirae_bacterium
5.0072	nr_cellular_organisms	d_Bacteria
1	nr_cellular_organisms	d_Bacteria	nr_Terrabacteria_group
12.1398	nr_cellular_organisms
12.1398	nr_cellular_organisms	d_Bacteria
4.1349	nr_cellular_organisms	d_Bacteria
9.8737	nr_cellular_organisms	d_Bacteria	p_Proteobacteria
3.5528	nr_cellular_organisms	d_Archaea
0.0043	nr_cellular_organisms	d_Bacteria	nr_Terrabacteria_group	p_Chloroflexi
5.0301	nr_cellular_organisms	d_Bacteria	p_Proteobacteria	c_Alphaproteobacteria
0.3944	nr_cellular_organisms
2.605	nr_cellular_organisms	d_Bacteria	nr_Terrabacteria_group	p_Chloroflexi
6.8634	nr_cellular_organisms	d_Bacteria	nr_Terrabacteria_group	p_Actinobacteria	c_Actinomycetia	o_Corynebacteriales	f_Mycobacteriaceae
24.2671	nr_cellular_organisms	d_Bacteria	p_Proteobacteria	c_Gammaproteobacteria	o_Xanthomonadales
6.6794	nr_cellular_organisms	d_Bacteria	p_Proteobacteria	c_Betaproteobacteria	o_Burkholderiales	f_Burkholderiaceae
5.169	nr_cellular_organisms	d_Bacteria
23.9752	nr_cellular_organisms	d_Bacteria	p_Proteobacteria	c_Alphaproteobacteria
4.9161	nr_cellular_organisms	d_Bacteria	p_Proteobacteria
0.5331	nr_cellular_organisms	d_Bacteria
23.9752	nr_cellular_organisms	d_Bacteria
23.9752	nr_cellular_organisms	d_Bacteria	p_Proteobacteria
23.9752	nr_cellular_organisms	d_Bacteria	p_Proteobacteria	c_Alphaproteobacteria
23.9752	nr_cellular_organisms	d_Bacteria	p_Proteobacteria	c_Alphaproteobacteria	o_Rhodospirillales
23.9752	nr_cellular_organisms	d_Bacteria	p_Proteobacteria	c_Alphaproteobacteria
23.9752	nr_cellular_organisms
1.0063	nr_cellular_organisms	d_Bacteria
5.5901	nr_cellular_organisms	d_Bacteria
4.9897	nr_cellular_organisms	d_Bacteria	p_Proteobacteria	c_Betaproteobacteria	o_Burkholderiales
5.1473	nr_cellular_organisms	d_Bacteria	nr_Terrabacteria_group	p_Chloroflexi
0.8565	nr_cellular_organisms	d_Bacteria
0.7294	nr_cellular_organisms	d_Bacteria
8.3119	nr_cellular_organisms	d_Bacteria	nr_Terrabacteria_group	p_Chloroflexi
8.3119
0.4703	nr_cellular_organisms	d_Bacteria
60.1283
60.1283
60.1283	nr_cellular_organisms
60.1283
60.1283	nr_cellular_organisms	d_Bacteria
60.1283	nr_cellular_organisms	d_Bacteria	nr_Bacteria_incertae_sedis	nr_Bacteria_candidate_phyla	nr_Patescibacteria_group	nr_Parcubacteria_group	p_Candidatus_Nealsonbacteria	s_Candidatus_Nealsonbacteria_bacterium
60.1283	nr_cellular_organisms	d_Bacteria
3.5219	nr_cellular_organisms	d_Bacteria	p_Proteobacteria	c_Alphaproteobacteria	o_Hyphomicrobiales
2.0418	nr_cellular_organisms	d_Bacteria	nr_Terrabacteria_group	p_Chloroflexi
3.8227	nr_cellular_organisms	d_Bacteria
3.8227	nr_cellular_organisms	d_Bacteria	nr_Terrabacteria_group	p_Firmicutes	c_Bacilli	o_Bacillales	f_Bacillaceae
0.1673	nr_cellular_organisms	d_Bacteria
7.3645	nr_cellular_organisms	d_Bacteria	p_Proteobacteria	c_Betaproteobacteria	o_Burkholderiales	f_Burkholderiaceae
0.4655	nr_cellular_organisms	d_Bacteria
7.3645	nr_cellular_organisms	d_Bacteria	p_Proteobacteria	c_Betaproteobacteria	o_Burkholderiales	f_Burkholderiaceae
0.3024	nr_cellular_organisms	d_Bacteria	nr_Terrabacteria_group	p_Chloroflexi	c_Dehalococcoidia	nr_unclassified_Dehalococcoidia
4.3475	nr_cellular_organisms	d_Bacteria
5.1013	nr_cellular_organisms	d_Bacteria
9.3677	nr_cellular_organisms	d_Bacteria	p_Proteobacteria
76.2816	nr_cellular_organisms	d_Bacteria	nr_Terrabacteria_group	p_Chloroflexi
76.2816	nr_cellular_organisms	d_Bacteria	nr_Terrabacteria_group	p_Chloroflexi
0.1241	nr_cellular_organisms	d_Bacteria
8.3923	nr_cellular_organisms	d_Bacteria	nr_Terrabacteria_group
10.7698	nr_cellular_organisms	d_Bacteria	p_Proteobacteria	c_Alphaproteobacteria	o_Hyphomicrobiales	f_Bradyrhizobiaceae
4.5747	nr_cellular_organisms
8.7415	nr_cellular_organisms	d_Bacteria	p_Proteobacteria
2.7546	nr_cellular_organisms	d_Bacteria
32.6195	nr_cellular_organisms
5.965	nr_cellular_organisms	d_Bacteria
3.7088	nr_cellular_organisms
1.6033	nr_cellular_organisms	d_Bacteria
1.6033	nr_cellular_organisms	d_Bacteria
1.6033	nr_cellular_organisms
1.1	nr_cellular_organisms	d_Bacteria	nr_Terrabacteria_group
24.2186	nr_cellular_organisms	d_Bacteria	nr_Terrabacteria_group	p_Chloroflexi
1.1	nr_cellular_organisms	d_Bacteria	nr_Terrabacteria_group
3.2698	nr_cellular_organisms	d_Bacteria
0.1076	nr_cellular_organisms	d_Bacteria	p_Proteobacteria	nr_delta/epsilon_subdivisions	c_Deltaproteobacteria	nr_unclassified_Deltaproteobacteria	s_Deltaproteobacteria_bacterium_HGW-Deltaproteobacteria-13
3.2698	nr_cellular_organisms	d_Bacteria
2.5748	nr_cellular_organisms	d_Bacteria	nr_Terrabacteria_group	p_Chloroflexi
0.2609	nr_cellular_organisms
19.9625	nr_cellular_organisms
15.4327	nr_cellular_organisms	d_Bacteria
9.5781	nr_cellular_organisms	d_Bacteria
5.7062	nr_cellular_organisms	d_Bacteria	nr_Terrabacteria_group	p_Actinobacteria	c_Actinomycetia	o_Micrococcales	f_Micrococcaceae	g_Micrococcus
11.0708	nr_cellular_organisms	d_Bacteria	p_Proteobacteria	c_Alphaproteobacteria	o_Hyphomicrobiales	f_Bradyrhizobiaceae	g_Bradyrhizobium
5.7062	nr_cellular_organisms	d_Bacteria
5.7062	nr_cellular_organisms	d_Bacteria	nr_Terrabacteria_group
11.0708	nr_cellular_organisms	d_Bacteria	p_Proteobacteria	c_Alphaproteobacteria	o_Hyphomicrobiales	f_Bradyrhizobiaceae	g_Bradyrhizobium
1.5079	nr_cellular_organisms	d_Bacteria	p_Proteobacteria	c_Betaproteobacteria	o_Burkholderiales	f_Burkholderiaceae	g_Ralstonia
1.5079	nr_cellular_organisms	d_Bacteria	p_Proteobacteria	c_Betaproteobacteria	o_Burkholderiales	f_Burkholderiaceae	g_Ralstonia
4.1925	nr_cellular_organisms	d_Bacteria	p_Proteobacteria	c_Alphaproteobacteria
2.0355	nr_cellular_organisms	d_Archaea	nr_TACK_group	p_Candidatus_Bathyarchaeota	nr_unclassified_Candidatus_Bathyarchaeota
0.0295	nr_cellular_organisms	d_Bacteria
11.6638
0.4883	nr_cellular_organisms
2.3692	nr_cellular_organisms
5.3858	nr_cellular_organisms	d_Bacteria	p_Proteobacteria	c_Alphaproteobacteria
6.4082	nr_cellular_organisms	d_Bacteria	p_Proteobacteria	c_Betaproteobacteria	o_Burkholderiales	f_Burkholderiaceae
9.8742	nr_cellular_organisms	d_Bacteria	p_Proteobacteria	c_Betaproteobacteria	o_Burkholderiales
9.8742	nr_cellular_organisms	d_Bacteria	p_Proteobacteria
10.7538	nr_cellular_organisms	d_Bacteria	nr_Terrabacteria_group	p_Actinobacteria	c_Actinomycetia	o_Corynebacteriales	f_Nocardiaceae	g_Rhodococcus
14.6823	nr_cellular_organisms	d_Bacteria	nr_Terrabacteria_group	p_Actinobacteria	c_Actinomycetia	o_Corynebacteriales	f_Nocardiaceae	g_Rhodococcus
14.6823	nr_cellular_organisms	d_Bacteria	nr_Terrabacteria_group	p_Actinobacteria	c_Actinomycetia	o_Corynebacteriales	f_Nocardiaceae	g_Rhodococcus
7.9414	nr_cellular_organisms	d_Bacteria	p_Proteobacteria	c_Betaproteobacteria	o_Burkholderiales	f_Burkholderiaceae
14.6823	nr_cellular_organisms	d_Bacteria	nr_Terrabacteria_group	p_Actinobacteria	c_Actinomycetia	o_Corynebacteriales	f_Nocardiaceae	g_Rhodococcus
14.6823	nr_cellular_organisms	d_Bacteria	nr_Terrabacteria_group	p_Actinobacteria	c_Actinomycetia	o_Corynebacteriales	f_Nocardiaceae	g_Rhodococcus
14.6823	nr_cellular_organisms	d_Bacteria	nr_Terrabacteria_group	p_Actinobacteria	c_Actinomycetia	o_Corynebacteriales	f_Nocardiaceae	g_Rhodococcus
14.6823	nr_cellular_organisms	d_Bacteria	nr_Terrabacteria_group	p_Actinobacteria	c_Actinomycetia	o_Corynebacteriales	f_Nocardiaceae	g_Rhodococcus
3.9745	nr_cellular_organisms	d_Bacteria	nr_PVC_group	p_Planctomycetes	c_Candidatus_Brocadiia	o_Candidatus_Brocadiales	f_Candidatus_Scalinduaceae	g_Candidatus_Scalindua	s_Candidatus_Scalindua_rubra
4.0797	nr_cellular_organisms	d_Bacteria
39.6348	nr_cellular_organisms	d_Bacteria	nr_Terrabacteria_group	p_Chloroflexi
4.0797	nr_cellular_organisms	d_Bacteria	p_Proteobacteria
10.0368	nr_cellular_organisms	d_Bacteria	p_Proteobacteria	c_Betaproteobacteria	o_Burkholderiales	f_Burkholderiaceae
17.1775	nr_cellular_organisms
7.1355	nr_cellular_organisms	d_Bacteria
0.4453	nr_cellular_organisms	d_Bacteria
4.4028	nr_cellular_organisms	d_Bacteria	nr_Bacteria_incertae_sedis	nr_Bacteria_candidate_phyla	p_Candidatus_Aerophobetes	nr_unclassified_Aerophobetes
3.1376	nr_cellular_organisms	d_Bacteria	p_Proteobacteria	c_Alphaproteobacteria	o_Hyphomicrobiales
1.1343	nr_cellular_organisms	d_Bacteria	nr_Terrabacteria_group	p_Chloroflexi
0.0092	nr_cellular_organisms
34.7681	nr_cellular_organisms	d_Bacteria	p_Proteobacteria	c_Betaproteobacteria	o_Burkholderiales	f_Burkholderiaceae
34.7681	nr_cellular_organisms	d_Bacteria	p_Proteobacteria	c_Betaproteobacteria	o_Burkholderiales
34.7681	nr_cellular_organisms	d_Bacteria	p_Proteobacteria	c_Betaproteobacteria	o_Burkholderiales	f_Burkholderiaceae
34.7681
34.7681	nr_cellular_organisms	d_Bacteria	p_Proteobacteria	c_Betaproteobacteria	o_Burkholderiales	f_Burkholderiaceae
34.7681	nr_cellular_organisms	d_Bacteria	p_Proteobacteria	c_Betaproteobacteria	o_Burkholderiales	f_Burkholderiaceae
34.7681	nr_cellular_organisms	d_Bacteria	p_Proteobacteria	c_Betaproteobacteria	o_Burkholderiales	f_Burkholderiaceae
34.7681	nr_cellular_organisms	d_Bacteria	p_Proteobacteria	c_Betaproteobacteria
34.7681	nr_cellular_organisms	d_Bacteria	p_Proteobacteria	c_Betaproteobacteria	o_Burkholderiales	f_Burkholderiaceae
34.7681	nr_cellular_organisms	d_Bacteria	p_Proteobacteria	c_Betaproteobacteria	o_Burkholderiales	f_Burkholderiaceae
3.2833	nr_cellular_organisms	d_Bacteria
8.4642	nr_cellular_organisms	d_Bacteria	p_Proteobacteria	c_Betaproteobacteria	o_Burkholderiales	f_Burkholderiaceae
3.578	nr_cellular_organisms	d_Bacteria	nr_Terrabacteria_group	p_Actinobacteria	c_Actinomycetia	o_Corynebacteriales
1.4787	nr_cellular_organisms	d_Bacteria
16.444	nr_cellular_organisms	d_Bacteria	p_Proteobacteria	c_Betaproteobacteria	o_Burkholderiales	f_Burkholderiaceae
2.5405	nr_cellular_organisms	d_Bacteria	p_Proteobacteria
4.4958	nr_cellular_organisms	d_Bacteria	nr_FCB_group	p_Candidatus_Cloacimonetes	nr_unclassified_Candidatus_Cloacimonetes	s_Candidatus_Cloacimonetes_bacterium
9.1567	nr_cellular_organisms	d_Bacteria	p_Acidobacteria
2.7322
6.3285	nr_cellular_organisms
6.3285	nr_cellular_organisms	d_Bacteria	nr_Terrabacteria_group	p_Chloroflexi
5.4302	nr_cellular_organisms	d_Bacteria	nr_Terrabacteria_group	p_Chloroflexi
5.5747	nr_cellular_organisms
9.8894	nr_cellular_organisms	d_Bacteria
6.5792	nr_cellular_organisms	d_Eukaryota	nr_Viridiplantae	p_Streptophyta	nr_Streptophytina	nr_Embryophyta	nr_Tracheophyta	nr_Euphyllophyta	nr_Spermatophyta	c_Magnoliopsida	nr_Mesangiospermae	nr_Liliopsida	nr_Petrosaviidae	nr_commelinids	o_Poales	f_Poaceae	nr_BOP_clade	nr_Pooideae
0.4091	nr_cellular_organisms	d_Bacteria	nr_Terrabacteria_group	p_Chloroflexi
3.1429	nr_cellular_organisms	d_Bacteria
5.8	nr_cellular_organisms	d_Bacteria
19.2125	nr_cellular_organisms	d_Bacteria
25.6246	nr_cellular_organisms
0.34	nr_cellular_organisms	d_Bacteria	nr_Terrabacteria_group	p_Chloroflexi
5.1572	nr_cellular_organisms	d_Bacteria
7.0427	nr_cellular_organisms	d_Archaea
10.5565	nr_cellular_organisms	d_Bacteria
2.9484	nr_cellular_organisms	d_Archaea	p_Euryarchaeota
2.9484	nr_cellular_organisms	d_Archaea	p_Euryarchaeota	c_Theionarchaea	nr_unclassified_Theionarchaea	s_Theionarchaea_archaeon_DG-70
3.7259	nr_cellular_organisms	d_Bacteria	nr_Terrabacteria_group	p_Chloroflexi
3.7259	nr_cellular_organisms	d_Bacteria	nr_Terrabacteria_group	p_Chloroflexi
4.7417	nr_cellular_organisms	d_Bacteria	nr_Terrabacteria_group	p_Chloroflexi
0.0336	nr_cellular_organisms	d_Bacteria	nr_Terrabacteria_group	p_Chloroflexi	c_Dehalococcoidia	nr_unclassified_Dehalococcoidia
7.8123	nr_cellular_organisms	d_Bacteria	p_Proteobacteria	c_Betaproteobacteria	o_Burkholderiales	f_Burkholderiaceae
22.2008	nr_cellular_organisms	d_Bacteria
5.3541	nr_cellular_organisms
5.3541	nr_cellular_organisms
10.894	nr_cellular_organisms	d_Bacteria
22.2008	nr_cellular_organisms	d_Bacteria	nr_Bacteria_incertae_sedis	nr_Bacteria_candidate_phyla	nr_Patescibacteria_group
22.2008	nr_cellular_organisms	d_Bacteria	nr_Bacteria_incertae_sedis	nr_Bacteria_candidate_phyla	nr_Patescibacteria_group	nr_Parcubacteria_group
22.2008	nr_cellular_organisms	d_Bacteria	nr_Bacteria_incertae_sedis	nr_Bacteria_candidate_phyla	nr_Patescibacteria_group	nr_Parcubacteria_group
10.4739	nr_cellular_organisms	d_Bacteria
10.4739	nr_cellular_organisms	d_Bacteria	nr_PVC_group	p_Planctomycetes	nr_unclassified_Planctomycetes	s_Planctomycetes_bacterium_RBG_16_55_9
6.3717	nr_cellular_organisms	d_Bacteria	nr_Terrabacteria_group	p_Chloroflexi
3.1653	nr_cellular_organisms	d_Bacteria	nr_PVC_group	p_Planctomycetes	nr_unclassified_Planctomycetes	s_Planctomycetes_bacterium_RBG_16_64_12
9.1714	nr_cellular_organisms	d_Bacteria
0.982	nr_cellular_organisms	d_Bacteria	nr_Terrabacteria_group	p_Chloroflexi	nr_unclassified_Chloroflexi	s_Chloroflexi_bacterium_RBG_16_68_14
43.5039	nr_cellular_organisms	d_Bacteria
7.3368	nr_cellular_organisms
7.3368	nr_cellular_organisms
6.1852	nr_cellular_organisms	d_Bacteria	nr_Terrabacteria_group
4.6569	nr_cellular_organisms	d_Bacteria	p_Proteobacteria	c_Alphaproteobacteria	o_Sphingomonadales	f_Sphingomonadaceae	g_Sphingomonas	nr_unclassified_Sphingomonas	s_Sphingomonas_sp._FARSPH
5.3599	nr_cellular_organisms	d_Bacteria	p_Proteobacteria	c_Betaproteobacteria	o_Burkholderiales	f_Burkholderiaceae
0.3756	nr_cellular_organisms
10.438	nr_cellular_organisms	d_Bacteria
0.4167	nr_cellular_organisms	d_Bacteria
6.2049	nr_cellular_organisms
7.1355	nr_cellular_organisms	d_Bacteria
12.5645	nr_cellular_organisms
2.3319	nr_cellular_organisms	d_Bacteria	p_Proteobacteria
13.5277	nr_cellular_organisms
11.8245	nr_cellular_organisms
6.8216	nr_cellular_organisms	d_Bacteria	nr_Terrabacteria_group	p_Chloroflexi
2.5649	nr_cellular_organisms	d_Bacteria	p_Proteobacteria
10.5704	nr_cellular_organisms	d_Bacteria	nr_Terrabacteria_group
9.7757	nr_cellular_organisms	d_Bacteria	nr_Terrabacteria_group	p_Actinobacteria	c_Actinomycetia
7.954	nr_cellular_organisms	d_Bacteria
4.625	nr_cellular_organisms	d_Bacteria
1.0188	nr_cellular_organisms	d_Bacteria
1.0188	nr_cellular_organisms	d_Bacteria	nr_Terrabacteria_group	p_Chloroflexi
18.1812	nr_cellular_organisms	d_Bacteria
6.6821	nr_cellular_organisms	d_Bacteria	nr_Bacteria_incertae_sedis	nr_Bacteria_candidate_phyla
8.2924	nr_cellular_organisms	d_Bacteria
2.4695	nr_cellular_organisms	d_Bacteria
7.9821	nr_cellular_organisms
1.7846	nr_cellular_organisms	d_Bacteria	nr_Terrabacteria_group	p_Chloroflexi
10.124	nr_cellular_organisms	d_Bacteria	p_Proteobacteria	c_Betaproteobacteria	o_Burkholderiales	f_Burkholderiaceae
5.4181	nr_cellular_organisms	d_Bacteria
11.2987	nr_cellular_organisms	d_Bacteria	p_Proteobacteria
11.2987	nr_cellular_organisms	d_Bacteria	p_Proteobacteria	c_Betaproteobacteria	o_Burkholderiales
9.1707	nr_cellular_organisms	d_Bacteria
0.2101	nr_cellular_organisms
0.2101	nr_cellular_organisms	d_Bacteria	nr_Bacteria_incertae_sedis	nr_Bacteria_candidate_phyla	p_Candidatus_Aerophobetes	nr_unclassified_Aerophobetes
9.5519	nr_cellular_organisms	d_Bacteria	p_Proteobacteria	c_Betaproteobacteria
8.135	nr_cellular_organisms	d_Bacteria	p_Acidobacteria	nr_unclassified_Acidobacteria
0.1538	nr_cellular_organisms	d_Bacteria	nr_Terrabacteria_group	p_Chloroflexi
3.8858	nr_cellular_organisms	d_Bacteria
10.2321	nr_cellular_organisms	d_Bacteria	nr_Terrabacteria_group	p_Actinobacteria	c_Actinomycetia	o_Corynebacteriales	f_Corynebacteriaceae	g_Corynebacterium
2.4057	nr_cellular_organisms	d_Bacteria
2.4057	nr_cellular_organisms	d_Bacteria
2.4057	nr_cellular_organisms
18.8513	nr_cellular_organisms
7.1974	nr_cellular_organisms	d_Bacteria
2.1302	nr_cellular_organisms
28.7582	nr_cellular_organisms	d_Bacteria
28.7582	nr_cellular_organisms	d_Bacteria
28.7582	nr_cellular_organisms
6.7883	nr_cellular_organisms	d_Bacteria	p_Proteobacteria	c_Alphaproteobacteria
3.1986	nr_cellular_organisms
7.4973	nr_cellular_organisms	d_Bacteria	nr_Terrabacteria_group	p_Chloroflexi
13.2813	nr_cellular_organisms	d_Bacteria
2.2419	nr_cellular_organisms	d_Bacteria
4.0569	nr_cellular_organisms	d_Bacteria
1.2306	nr_cellular_organisms	d_Bacteria
0.3039	nr_cellular_organisms
7.1952	nr_cellular_organisms	d_Bacteria
9.324	nr_cellular_organisms	d_Bacteria	p_Proteobacteria
3.1944	nr_cellular_organisms
4.3187	nr_cellular_organisms	d_Bacteria	p_Proteobacteria	c_Betaproteobacteria	o_Burkholderiales
0.5365	nr_cellular_organisms	d_Bacteria
3	nr_cellular_organisms
0.0675	nr_cellular_organisms	d_Bacteria
0.9804	nr_cellular_organisms	d_Eukaryota	nr_Opisthokonta	nr_Fungi	nr_Dikarya	p_Basidiomycota
11.5468	nr_cellular_organisms	d_Archaea	nr_TACK_group	p_Candidatus_Bathyarchaeota
6.6154
3.9286	nr_cellular_organisms	d_Bacteria	p_Proteobacteria	c_Gammaproteobacteria	o_Enterobacterales	f_Yersiniaceae	g_Serratia
5.1119	nr_cellular_organisms	d_Bacteria	nr_Terrabacteria_group	p_Actinobacteria	c_Actinomycetia	o_Micrococcales	f_Micrococcaceae	g_Kocuria
0.1094	nr_cellular_organisms	d_Bacteria	nr_Terrabacteria_group	p_Chloroflexi
13.475	nr_cellular_organisms	d_Bacteria	p_Proteobacteria	c_Alphaproteobacteria
1.5011	nr_cellular_organisms	d_Bacteria
14.112	nr_cellular_organisms	d_Bacteria	p_Proteobacteria	c_Betaproteobacteria	o_Burkholderiales	f_Burkholderiaceae
14.112	nr_cellular_organisms	d_Bacteria	p_Proteobacteria	c_Betaproteobacteria	o_Burkholderiales	f_Burkholderiaceae
8.6267	nr_cellular_organisms	d_Bacteria	p_Proteobacteria	c_Betaproteobacteria	o_Burkholderiales	f_Burkholderiaceae	g_Paraburkholderia
2.1384	nr_cellular_organisms	d_Bacteria	p_Proteobacteria	c_Betaproteobacteria
0.1738	nr_cellular_organisms	d_Bacteria
12.702
7.3127	nr_cellular_organisms
3.3511	nr_cellular_organisms	d_Bacteria
17.5975	nr_cellular_organisms	d_Archaea	nr_TACK_group	p_Candidatus_Bathyarchaeota
0.8254	nr_cellular_organisms	d_Bacteria	nr_Terrabacteria_group	p_Chloroflexi
0.0851	nr_cellular_organisms	d_Bacteria
6.4409	nr_cellular_organisms	d_Bacteria	nr_Terrabacteria_group
1.064	nr_cellular_organisms
6.5064	nr_cellular_organisms	d_Bacteria
5.882	nr_cellular_organisms	d_Bacteria	p_Proteobacteria	c_Alphaproteobacteria	o_Sphingomonadales	f_Sphingomonadaceae
5.882	nr_cellular_organisms	d_Bacteria	p_Proteobacteria	c_Alphaproteobacteria	o_Sphingomonadales	f_Sphingomonadaceae
13.4497	nr_cellular_organisms	d_Bacteria	nr_Bacteria_incertae_sedis	nr_Bacteria_candidate_phyla	p_Candidatus_Aerophobetes	nr_unclassified_Aerophobetes
5.5662	nr_cellular_organisms	d_Bacteria
6.2351	nr_cellular_organisms
7.3704	nr_cellular_organisms	d_Bacteria	p_Proteobacteria	c_Alphaproteobacteria	o_Hyphomicrobiales	f_Bradyrhizobiaceae	g_Bradyrhizobium
3.986	nr_cellular_organisms	d_Bacteria
8.1612	nr_cellular_organisms	d_Bacteria	p_Proteobacteria	c_Alphaproteobacteria	o_Hyphomicrobiales	f_Bradyrhizobiaceae
3.6642	nr_cellular_organisms	d_Bacteria	nr_Terrabacteria_group
0.0046	nr_cellular_organisms	d_Bacteria	p_Proteobacteria
0.0232	nr_cellular_organisms	d_Bacteria	nr_Terrabacteria_group	p_Actinobacteria	c_Actinomycetia
2.2753	nr_cellular_organisms
0.1857	nr_cellular_organisms	d_Bacteria
5.5594	nr_cellular_organisms	d_Bacteria
4.8032	nr_cellular_organisms	d_Bacteria	p_Proteobacteria	c_Betaproteobacteria	o_Burkholderiales	f_Burkholderiaceae
4.05	nr_cellular_organisms	d_Bacteria
9.9959	nr_cellular_organisms	d_Bacteria
11.7982	nr_cellular_organisms
11.7982	nr_cellular_organisms
1.3094	nr_cellular_organisms	d_Bacteria	p_Proteobacteria
5.8288	nr_cellular_organisms	d_Bacteria	p_Proteobacteria	c_Betaproteobacteria	o_Burkholderiales
14.4662	nr_cellular_organisms	d_Bacteria
14.8351	nr_cellular_organisms
9.1769	nr_cellular_organisms	d_Bacteria
1	nr_cellular_organisms	d_Bacteria	p_Proteobacteria	c_Betaproteobacteria	o_Burkholderiales	f_Burkholderiaceae
0.0232	nr_cellular_organisms	d_Bacteria	nr_Terrabacteria_group	p_Actinobacteria	c_Actinomycetia
7.1667	nr_cellular_organisms	d_Bacteria	p_Atribacterota	nr_unclassified_Atribacterota	s_Atribacteria_bacterium_JGI_0000014-F07
1.1032	nr_cellular_organisms	d_Bacteria
1.9595	nr_cellular_organisms	d_Bacteria	p_Proteobacteria
1.1032	nr_cellular_organisms	d_Bacteria
56.4283	nr_cellular_organisms	d_Bacteria	nr_Terrabacteria_group	p_Chloroflexi	c_Dehalococcoidia	nr_unclassified_Dehalococcoidia
20.2259	nr_cellular_organisms
0.0629	nr_cellular_organisms	d_Bacteria
5.4328	nr_cellular_organisms	d_Bacteria	p_Proteobacteria
10.4292	nr_cellular_organisms
8.2215	nr_cellular_organisms	d_Bacteria
6.0097	nr_cellular_organisms	d_Bacteria	p_Proteobacteria	c_Betaproteobacteria	o_Burkholderiales	f_Burkholderiaceae
3.4104	nr_cellular_organisms	d_Bacteria	p_Proteobacteria	c_Gammaproteobacteria	o_Enterobacterales	f_Enterobacteriaceae	nr_Klebsiella/Raoultella_group	g_Klebsiella
6.519	nr_cellular_organisms	d_Bacteria
10.7698
1.9944	nr_cellular_organisms
10.2941	nr_cellular_organisms	d_Bacteria	nr_Terrabacteria_group
76.9121	nr_cellular_organisms
76.9121	nr_cellular_organisms
76.9121	nr_cellular_organisms
76.9121	nr_cellular_organisms	d_Bacteria	nr_Terrabacteria_group	p_Chloroflexi
0.1099	nr_cellular_organisms	d_Bacteria
3.1636	nr_cellular_organisms	d_Bacteria	nr_Terrabacteria_group	p_Actinobacteria	c_Actinomycetia	o_Micrococcales	f_Micrococcaceae
0.0958	nr_cellular_organisms	d_Bacteria
0.0958	nr_cellular_organisms	d_Bacteria
7.1522	nr_cellular_organisms	d_Bacteria
7.5903	nr_cellular_organisms	d_Bacteria	p_Proteobacteria	c_Alphaproteobacteria	o_Hyphomicrobiales	f_Phyllobacteriaceae	g_Mesorhizobium
1.3815	nr_cellular_organisms	d_Bacteria	nr_Terrabacteria_group	p_Chloroflexi
7.5903	nr_cellular_organisms	d_Bacteria	p_Proteobacteria	c_Alphaproteobacteria	o_Hyphomicrobiales	f_Phyllobacteriaceae	g_Mesorhizobium
4.9946	nr_cellular_organisms	d_Bacteria	nr_Bacteria_incertae_sedis	nr_Bacteria_candidate_phyla	p_Candidatus_Aerophobetes	nr_unclassified_Aerophobetes	s_Candidatus_Aerophobetes_bacterium
0.1652	nr_cellular_organisms	d_Bacteria
5.3452	nr_cellular_organisms
3.6191	nr_cellular_organisms	d_Archaea	nr_TACK_group
5.9903	nr_cellular_organisms	d_Bacteria
5.7485	nr_cellular_organisms	d_Bacteria
1.2181	nr_cellular_organisms
1.2181	nr_cellular_organisms	d_Bacteria	nr_Terrabacteria_group	p_Chloroflexi
4.6978	nr_cellular_organisms	d_Bacteria
4.6978	nr_cellular_organisms	d_Bacteria
10.648	nr_cellular_organisms	d_Bacteria
10.648	nr_cellular_organisms	d_Bacteria	p_Proteobacteria	c_Alphaproteobacteria	o_Hyphomicrobiales	f_Phyllobacteriaceae	g_Mesorhizobium
56.4283	nr_cellular_organisms	d_Bacteria
0.2742	nr_cellular_organisms	d_Bacteria
31.2469	nr_cellular_organisms
5.8463	nr_cellular_organisms	d_Bacteria	p_Proteobacteria
31.2469	nr_cellular_organisms
1.1601	nr_cellular_organisms	d_Bacteria
1.1601	nr_cellular_organisms
0.314	nr_cellular_organisms
17.4446	nr_cellular_organisms	d_Archaea	nr_Asgard_group	p_Candidatus_Thorarchaeota	s_Candidatus_Thorarchaeota_archaeon
17.4446	nr_cellular_organisms	d_Archaea	nr_DPANN_group	p_Candidatus_Aenigmarchaeota	nr_unclassified_Aenigmarchaeota	s_Candidatus_Aenigmarchaeota_archaeon
17.4446	nr_cellular_organisms	d_Archaea
6.5427	nr_cellular_organisms	d_Archaea
4.147	nr_cellular_organisms
13.5813	nr_cellular_organisms	d_Bacteria
0.1662	nr_cellular_organisms	d_Bacteria
0.2951	nr_cellular_organisms	d_Bacteria
2	nr_cellular_organisms	d_Bacteria
15.4383	nr_cellular_organisms	d_Bacteria
0.0355	nr_cellular_organisms	d_Bacteria
0.0355	nr_cellular_organisms
2.9868	nr_cellular_organisms	d_Bacteria
0.016	nr_cellular_organisms	d_Bacteria	nr_Terrabacteria_group	p_Chloroflexi
2.9447	nr_cellular_organisms	d_Bacteria	nr_Terrabacteria_group	p_Firmicutes	c_Bacilli
0.8274	nr_cellular_organisms	d_Bacteria	nr_Terrabacteria_group
3.0797	nr_cellular_organisms	d_Bacteria	p_Proteobacteria	c_Betaproteobacteria
4.0598	nr_cellular_organisms	d_Bacteria	nr_Terrabacteria_group	p_Chloroflexi
10.5205	nr_cellular_organisms	d_Bacteria	nr_PVC_group	p_Planctomycetes
16.7215	nr_cellular_organisms	d_Bacteria
10.5205	nr_cellular_organisms	d_Bacteria	nr_PVC_group	p_Planctomycetes
19.3845	nr_cellular_organisms	d_Bacteria	nr_Terrabacteria_group	p_Actinobacteria	c_Actinomycetia	o_Corynebacteriales	f_Nocardiaceae	g_Rhodococcus
19.3845	nr_cellular_organisms	d_Bacteria	nr_Terrabacteria_group	p_Actinobacteria	c_Actinomycetia	o_Corynebacteriales	f_Nocardiaceae	g_Rhodococcus
2.9525	nr_cellular_organisms	d_Bacteria	p_Proteobacteria	c_Betaproteobacteria	o_Burkholderiales	f_Burkholderiaceae
5.5915	nr_cellular_organisms	d_Bacteria	p_Proteobacteria	c_Alphaproteobacteria
9.5912	nr_cellular_organisms	d_Bacteria
8.8844	nr_cellular_organisms	d_Bacteria
4.0073	nr_cellular_organisms	d_Bacteria	p_Proteobacteria	nr_delta/epsilon_subdivisions	c_Deltaproteobacteria	o_Myxococcales	nr_Sorangiineae	f_Polyangiaceae	g_Sorangium	s_Sorangium_cellulosum
6.655	nr_cellular_organisms	d_Bacteria	nr_Terrabacteria_group	p_Chloroflexi
3.3577	nr_cellular_organisms	d_Bacteria
0.1844	nr_cellular_organisms	d_Bacteria	nr_Terrabacteria_group	p_Chloroflexi
3.3577	nr_cellular_organisms	d_Bacteria
7.9794	nr_cellular_organisms
2.3559	nr_cellular_organisms	d_Bacteria	p_Elusimicrobia	nr_unclassified_Elusimicrobia	s_Elusimicrobia_bacterium_RBG_16_66_12
2.9955	nr_cellular_organisms	d_Bacteria	p_Proteobacteria	c_Gammaproteobacteria	o_Enterobacterales	f_Yersiniaceae	g_Serratia
2.9955	nr_cellular_organisms	d_Bacteria	p_Proteobacteria	c_Gammaproteobacteria	o_Enterobacterales
3.3077	nr_cellular_organisms	d_Bacteria
1.383	nr_cellular_organisms
11.0663	nr_cellular_organisms
3.483	nr_cellular_organisms	d_Bacteria	p_Proteobacteria	c_Betaproteobacteria	o_Burkholderiales
0.0392	nr_cellular_organisms	d_Bacteria	nr_Terrabacteria_group	p_Chloroflexi
11.4372	nr_cellular_organisms
10.2904	nr_cellular_organisms	d_Bacteria	p_Proteobacteria	c_Alphaproteobacteria	o_Hyphomicrobiales	f_Bradyrhizobiaceae
6.7107	nr_cellular_organisms	d_Bacteria	p_Proteobacteria
0.0085	nr_cellular_organisms	d_Bacteria
8.2905	nr_cellular_organisms	d_Bacteria
0.8837	nr_cellular_organisms	d_Archaea	nr_TACK_group
0.8837	nr_cellular_organisms
0.8837	nr_cellular_organisms	d_Archaea	nr_TACK_group
0.8837	nr_cellular_organisms	d_Archaea
1.9017	nr_cellular_organisms
1.2355	nr_cellular_organisms	d_Bacteria
7.058	nr_cellular_organisms	d_Bacteria
8.6098	nr_cellular_organisms	d_Bacteria	p_Proteobacteria
4.3286	nr_cellular_organisms	d_Bacteria	p_Proteobacteria
5.9461	nr_cellular_organisms	d_Bacteria
5.1747	nr_cellular_organisms
31.8014	nr_cellular_organisms	d_Bacteria
0.1024	nr_cellular_organisms	d_Bacteria	nr_Terrabacteria_group
6	nr_cellular_organisms	d_Bacteria	nr_PVC_group
5.7235	nr_cellular_organisms	d_Bacteria	nr_Bacteria_incertae_sedis	nr_Bacteria_candidate_phyla
4.8648	nr_cellular_organisms
6.4339	nr_cellular_organisms	d_Bacteria	p_Acidobacteria	nr_unclassified_Acidobacteria
6.4339	nr_cellular_organisms	d_Bacteria
6.0943	nr_cellular_organisms	d_Bacteria	p_Proteobacteria	c_Alphaproteobacteria
5.5892	nr_cellular_organisms	d_Bacteria	p_Proteobacteria
8.9491	nr_cellular_organisms	d_Bacteria	p_Proteobacteria	c_Betaproteobacteria	o_Burkholderiales
3.2266	nr_cellular_organisms	d_Bacteria	nr_Terrabacteria_group	p_Chloroflexi
10.5275	nr_cellular_organisms	d_Bacteria
1.6727	nr_cellular_organisms
6.7342	nr_cellular_organisms
0.2954	nr_cellular_organisms	d_Bacteria
5.8738	nr_cellular_organisms	d_Bacteria	p_Proteobacteria
7.0374	nr_cellular_organisms	d_Bacteria
7.0374
38.9124	nr_cellular_organisms	d_Bacteria
5.9	nr_cellular_organisms	d_Bacteria	p_Proteobacteria	c_Betaproteobacteria	o_Burkholderiales	f_Burkholderiaceae
7.3289	nr_cellular_organisms	d_Bacteria	nr_Terrabacteria_group	p_Firmicutes	c_Bacilli	o_Bacillales	f_Staphylococcaceae	g_Staphylococcus
2.5053	nr_cellular_organisms	d_Bacteria
33.229	nr_cellular_organisms
1.0544	nr_cellular_organisms
6.1719	nr_cellular_organisms	d_Bacteria
8.9664	nr_cellular_organisms	d_Bacteria	nr_Terrabacteria_group
3.3167	nr_cellular_organisms	d_Bacteria	nr_Bacteria_incertae_sedis	nr_Bacteria_candidate_phyla	p_Candidatus_Aerophobetes	nr_unclassified_Aerophobetes	s_Candidatus_Aerophobetes_bacterium
6.965	nr_cellular_organisms	d_Bacteria	nr_Terrabacteria_group	p_Actinobacteria	c_Actinomycetia	o_Corynebacteriales	f_Mycobacteriaceae
6.1719	nr_cellular_organisms	d_Bacteria
4.1299	nr_cellular_organisms	d_Bacteria	nr_Terrabacteria_group	p_Actinobacteria	c_Actinomycetia	o_Corynebacteriales	f_Mycobacteriaceae
4.3184	nr_cellular_organisms	d_Bacteria	nr_Terrabacteria_group	p_Chloroflexi
6.9943	nr_cellular_organisms	d_Bacteria
1	nr_cellular_organisms	d_Bacteria
0.6426	nr_cellular_organisms	d_Bacteria
3.6743	nr_cellular_organisms
3.6743	nr_cellular_organisms	d_Bacteria
4.193	nr_cellular_organisms	d_Archaea	nr_TACK_group
6.6038	nr_cellular_organisms	d_Bacteria
4.193	nr_cellular_organisms	d_Bacteria
0.0761	nr_cellular_organisms	d_Bacteria
5.7296	nr_cellular_organisms	d_Bacteria
9.2195	nr_cellular_organisms	d_Bacteria	p_Proteobacteria	c_Alphaproteobacteria	o_Hyphomicrobiales	f_Bradyrhizobiaceae	g_Bradyrhizobium
8.4797	nr_cellular_organisms	d_Bacteria	p_Proteobacteria
4.608	nr_cellular_organisms	d_Bacteria	p_Proteobacteria	c_Betaproteobacteria	o_Burkholderiales	f_Burkholderiaceae
0.3923	nr_cellular_organisms	d_Bacteria
44.5666	nr_cellular_organisms	d_Bacteria
0.0131	nr_cellular_organisms	d_Bacteria	p_Proteobacteria
0.0131	nr_cellular_organisms	d_Bacteria	p_Proteobacteria
0.0131	nr_cellular_organisms	d_Bacteria	p_Proteobacteria	c_Alphaproteobacteria	o_Hyphomicrobiales
0.0094	nr_cellular_organisms	d_Bacteria
4.0318	nr_cellular_organisms	d_Bacteria
7.2426	nr_cellular_organisms	d_Bacteria	nr_Terrabacteria_group
7.2426	nr_cellular_organisms	d_Bacteria	nr_Terrabacteria_group
7.2426	nr_cellular_organisms	d_Bacteria
20.3958	nr_cellular_organisms	d_Bacteria	nr_Terrabacteria_group	p_Chloroflexi
2.9929	nr_cellular_organisms	d_Archaea	nr_TACK_group	p_Candidatus_Bathyarchaeota	nr_unclassified_Candidatus_Bathyarchaeota	s_Candidatus_Bathyarchaeota_archaeon
5.8571	nr_cellular_organisms	d_Bacteria	p_Proteobacteria	nr_delta/epsilon_subdivisions	c_Deltaproteobacteria	nr_unclassified_Deltaproteobacteria	s_Deltaproteobacteria_bacterium
7.4718	nr_cellular_organisms	d_Bacteria	p_Proteobacteria	c_Betaproteobacteria	o_Burkholderiales	f_Burkholderiaceae
3.9444	nr_cellular_organisms	d_Bacteria
3.9444	nr_cellular_organisms	d_Bacteria	p_Proteobacteria	c_Alphaproteobacteria	o_Sphingomonadales
7.4718	nr_cellular_organisms	d_Bacteria	p_Proteobacteria	c_Betaproteobacteria	o_Burkholderiales	f_Burkholderiaceae
0.0925	nr_cellular_organisms	d_Bacteria	nr_Terrabacteria_group	p_Chloroflexi
6.9695	nr_cellular_organisms	d_Bacteria
0.8087	nr_cellular_organisms	d_Bacteria	nr_Terrabacteria_group	p_Chloroflexi
0.8087	nr_cellular_organisms
59.8625	nr_cellular_organisms
17.1375	nr_cellular_organisms	d_Archaea
7.8651	nr_cellular_organisms	d_Bacteria	nr_Bacteria_incertae_sedis	nr_Bacteria_candidate_phyla
5.6452	nr_cellular_organisms	d_Bacteria	p_Proteobacteria	c_Alphaproteobacteria
13.2937	nr_cellular_organisms	d_Bacteria	p_Proteobacteria	c_Alphaproteobacteria	o_Hyphomicrobiales	f_Phyllobacteriaceae	g_Mesorhizobium
4.5143	nr_cellular_organisms	d_Bacteria	nr_Terrabacteria_group	p_Chloroflexi	c_Dehalococcoidia	nr_unclassified_Dehalococcoidia	s_Dehalococcoidia_bacterium
4.5143	nr_cellular_organisms	d_Bacteria	nr_Terrabacteria_group
4.8405	nr_cellular_organisms	d_Bacteria
9.1517	nr_cellular_organisms	d_Bacteria	p_Proteobacteria	c_Alphaproteobacteria
10	nr_cellular_organisms	d_Bacteria	nr_Terrabacteria_group
3.9167	nr_cellular_organisms	d_Bacteria	p_Proteobacteria
0.1401	nr_cellular_organisms	d_Bacteria	nr_Terrabacteria_group	p_Chloroflexi
42.8587	nr_cellular_organisms	d_Bacteria
6.4075	nr_cellular_organisms	d_Bacteria
2.5727	nr_cellular_organisms	d_Bacteria
3.5649	nr_cellular_organisms	d_Bacteria	p_Proteobacteria	nr_delta/epsilon_subdivisions	c_Deltaproteobacteria	o_Myxococcales
1.9887	nr_cellular_organisms	d_Bacteria
9.1806	nr_cellular_organisms	d_Bacteria
6.4075	nr_cellular_organisms	d_Bacteria	p_Proteobacteria	c_Alphaproteobacteria
3.5048	nr_cellular_organisms	d_Bacteria
6.969	nr_cellular_organisms	d_Bacteria	nr_Terrabacteria_group	p_Chloroflexi
35.8384	nr_cellular_organisms	d_Bacteria
1.001	nr_cellular_organisms
1.001	nr_cellular_organisms	d_Bacteria
2.2854	nr_cellular_organisms	d_Bacteria	nr_Bacteria_incertae_sedis	nr_Bacteria_candidate_phyla	nr_candidate_division_KSB1	nr_unclassified_candidate_division_KSB1	s_candidate_division_KSB1_bacterium
3.96	nr_cellular_organisms	d_Archaea
3.96	nr_cellular_organisms	d_Archaea
0.0416	nr_cellular_organisms	d_Bacteria	nr_Terrabacteria_group
9.6167	nr_cellular_organisms	d_Bacteria
8.3963	nr_cellular_organisms	d_Bacteria
0.0345	nr_cellular_organisms	d_Archaea	nr_TACK_group	p_Candidatus_Bathyarchaeota	nr_unclassified_Candidatus_Bathyarchaeota	s_Candidatus_Bathyarchaeota_archaeon
3.9952	nr_cellular_organisms	d_Archaea	nr_Asgard_group	p_Candidatus_Lokiarchaeota	nr_unclassified_Lokiarchaeota	s_Candidatus_Lokiarchaeota_archaeon_Loki_b32
8.8935	nr_cellular_organisms	d_Bacteria	p_Proteobacteria	c_Betaproteobacteria	o_Burkholderiales	f_Burkholderiaceae
0.9358	nr_cellular_organisms
2	nr_cellular_organisms	d_Bacteria	p_Proteobacteria	c_Betaproteobacteria	o_Burkholderiales	f_Alcaligenaceae	g_Achromobacter	s_Achromobacter_xylosoxidans
0.1744	nr_cellular_organisms	d_Bacteria
0.1744	nr_cellular_organisms	d_Bacteria	nr_Terrabacteria_group
0.0309	nr_cellular_organisms	d_Bacteria	nr_Terrabacteria_group	p_Chloroflexi
77.8756	nr_cellular_organisms	d_Bacteria	p_Proteobacteria
0.0309	nr_cellular_organisms	d_Bacteria	nr_Terrabacteria_group	p_Chloroflexi
14.2015	nr_cellular_organisms	d_Eukaryota	nr_Viridiplantae	p_Streptophyta	nr_Streptophytina	nr_Embryophyta	nr_Tracheophyta	nr_Euphyllophyta	nr_Spermatophyta	c_Magnoliopsida	nr_Mesangiospermae	nr_Liliopsida	nr_Petrosaviidae	nr_commelinids	o_Poales	f_Poaceae	nr_BOP_clade	nr_Pooideae	nr_Triticodae	nr_Triticeae
10.8644	nr_cellular_organisms	d_Bacteria	p_Proteobacteria	c_Alphaproteobacteria	o_Hyphomicrobiales	f_Beijerinckiaceae
0.0815	nr_cellular_organisms
0.8853	nr_cellular_organisms	d_Bacteria
5.9978	nr_cellular_organisms	d_Bacteria	p_Proteobacteria	c_Betaproteobacteria	o_Burkholderiales	f_Burkholderiaceae
3.9821	nr_cellular_organisms	d_Bacteria	nr_Terrabacteria_group	p_Actinobacteria	c_Actinomycetia
5.9978	nr_cellular_organisms	d_Bacteria	p_Proteobacteria	c_Betaproteobacteria	o_Burkholderiales	f_Burkholderiaceae
3.1027	nr_cellular_organisms	d_Bacteria
6.4938	nr_cellular_organisms	d_Bacteria
6.6726	nr_cellular_organisms	d_Bacteria
7.6147	nr_cellular_organisms
6.6726	nr_cellular_organisms
16.3964	nr_cellular_organisms	d_Bacteria	nr_Terrabacteria_group	p_Actinobacteria	nr_unclassified_Actinobacteria
16.3964	nr_cellular_organisms	d_Bacteria
4.9908	nr_cellular_organisms	d_Bacteria	p_Proteobacteria
77.3216	nr_cellular_organisms	d_Bacteria	p_Proteobacteria	c_Betaproteobacteria	o_Burkholderiales	f_Burkholderiaceae
42.5319	nr_cellular_organisms	d_Bacteria	nr_Terrabacteria_group	p_Chloroflexi
0.0692	nr_cellular_organisms	d_Bacteria
5.0177	nr_cellular_organisms
1.316	nr_cellular_organisms
12.5455	nr_cellular_organisms	d_Bacteria	nr_Terrabacteria_group	p_Chloroflexi
8.1936	nr_cellular_organisms	d_Bacteria	p_Proteobacteria	c_Betaproteobacteria	o_Burkholderiales	f_Burkholderiaceae
6.7509	nr_cellular_organisms	d_Bacteria	p_Proteobacteria	c_Betaproteobacteria	o_Burkholderiales	f_Burkholderiaceae
0.6578	nr_cellular_organisms	d_Bacteria
3.0613	nr_cellular_organisms	d_Bacteria	nr_Terrabacteria_group
5.9638	nr_cellular_organisms	d_Bacteria	nr_FCB_group	nr_Bacteroidetes/Chlorobi_group	p_Bacteroidetes
55.0719	nr_cellular_organisms
55.0719	nr_cellular_organisms
55.0719	nr_cellular_organisms	d_Bacteria	nr_Bacteria_incertae_sedis	nr_Bacteria_candidate_phyla	p_Candidatus_Aerophobetes	nr_unclassified_Aerophobetes
22.2	nr_cellular_organisms	d_Bacteria
55.0719	nr_cellular_organisms
55.0719	nr_cellular_organisms
0.4976	nr_cellular_organisms	d_Bacteria	nr_Terrabacteria_group	p_Chloroflexi
6.4651	nr_cellular_organisms	d_Bacteria	p_Proteobacteria	c_Gammaproteobacteria	o_Pseudomonadales	f_Pseudomonadaceae	g_Pseudomonas
0.4976	nr_cellular_organisms	d_Bacteria	nr_Terrabacteria_group	p_Chloroflexi
0.83	nr_cellular_organisms	d_Bacteria
4.9356	nr_cellular_organisms	d_Bacteria	nr_Terrabacteria_group	p_Chloroflexi
5.8426	nr_cellular_organisms	d_Bacteria	p_Proteobacteria	c_Betaproteobacteria	o_Burkholderiales
12.5472	nr_cellular_organisms	d_Bacteria	p_Proteobacteria	c_Alphaproteobacteria	o_Hyphomicrobiales	f_Bradyrhizobiaceae
17.3904	nr_cellular_organisms	d_Bacteria	p_Proteobacteria	c_Alphaproteobacteria
17.3904	nr_cellular_organisms	d_Bacteria	p_Proteobacteria	c_Alphaproteobacteria	o_Hyphomicrobiales	f_Bradyrhizobiaceae	g_Bradyrhizobium
2.7339	nr_cellular_organisms	d_Bacteria	p_Proteobacteria	c_Alphaproteobacteria
2.7339	nr_cellular_organisms	d_Bacteria	p_Proteobacteria	c_Alphaproteobacteria	o_Hyphomicrobiales	f_Bradyrhizobiaceae
79.9148	nr_cellular_organisms	d_Bacteria
5.9892	nr_cellular_organisms
7.1655	nr_cellular_organisms	d_Bacteria	p_Proteobacteria
2.9697	nr_cellular_organisms	d_Bacteria	nr_Terrabacteria_group	p_Actinobacteria	c_Actinomycetia
1.3899	nr_cellular_organisms	d_Bacteria	nr_Terrabacteria_group	p_Chloroflexi
7.9065	nr_cellular_organisms	d_Bacteria	nr_Terrabacteria_group
7.601	nr_cellular_organisms	d_Bacteria	p_Proteobacteria	c_Betaproteobacteria	o_Burkholderiales	f_Burkholderiaceae
6.4598	nr_cellular_organisms	d_Bacteria	p_Acidobacteria
6.4874	nr_cellular_organisms	d_Bacteria
4.3251	nr_cellular_organisms	d_Bacteria	p_Proteobacteria	c_Betaproteobacteria	o_Burkholderiales	f_Burkholderiaceae
50.4387	nr_cellular_organisms	d_Bacteria
0.6041	nr_cellular_organisms	d_Bacteria	nr_Terrabacteria_group	p_Chloroflexi
14.7532	nr_cellular_organisms	d_Bacteria	nr_Terrabacteria_group	p_Chloroflexi
0.6796	nr_cellular_organisms
7.386	nr_cellular_organisms	d_Bacteria	p_Proteobacteria	c_Alphaproteobacteria	o_Hyphomicrobiales	f_Bradyrhizobiaceae	g_Bradyrhizobium
7.386	nr_cellular_organisms	d_Bacteria	p_Proteobacteria	c_Alphaproteobacteria	o_Hyphomicrobiales	f_Bradyrhizobiaceae
9.2565	nr_cellular_organisms	d_Bacteria
6.5662	nr_cellular_organisms	d_Bacteria
7.427	nr_cellular_organisms	d_Bacteria	p_Proteobacteria	c_Alphaproteobacteria
5.8197	nr_cellular_organisms	d_Bacteria	p_Proteobacteria
2.65	nr_cellular_organisms
2	nr_cellular_organisms
26.109	nr_cellular_organisms
26.109	nr_cellular_organisms
26.109	nr_cellular_organisms
26.109	nr_cellular_organisms	d_Bacteria
22.9766	nr_cellular_organisms	d_Bacteria	nr_Terrabacteria_group	p_Chloroflexi	c_Dehalococcoidia	nr_unclassified_Dehalococcoidia	s_Dehalococcoidia_bacterium
7.8677	nr_cellular_organisms	d_Bacteria
7.8677	nr_cellular_organisms	d_Bacteria	nr_Terrabacteria_group
46.9103	nr_cellular_organisms	d_Bacteria
1.3402	nr_cellular_organisms	d_Bacteria	nr_Terrabacteria_group	p_Chloroflexi
0.0042	nr_cellular_organisms	d_Bacteria	nr_Terrabacteria_group	p_Chloroflexi
0.2969	nr_cellular_organisms	d_Bacteria	nr_Terrabacteria_group
17.112	nr_cellular_organisms	d_Bacteria
0.7097	nr_cellular_organisms	d_Bacteria
5.8023	nr_cellular_organisms	d_Bacteria	nr_Terrabacteria_group	p_Chloroflexi
7.4697	nr_cellular_organisms	d_Bacteria
27.4204	nr_cellular_organisms	d_Archaea
27.4204	nr_cellular_organisms	d_Archaea	nr_TACK_group	p_Candidatus_Bathyarchaeota	nr_unclassified_Candidatus_Bathyarchaeota
3.8514	nr_cellular_organisms	d_Bacteria	p_Proteobacteria	c_Betaproteobacteria	o_Burkholderiales	f_Burkholderiaceae
4.9511	nr_cellular_organisms	d_Bacteria	p_Proteobacteria	c_Betaproteobacteria
14.5473	nr_cellular_organisms	d_Bacteria
14.5473	nr_cellular_organisms	d_Bacteria
4.9511	nr_cellular_organisms	d_Bacteria	p_Proteobacteria	c_Alphaproteobacteria
6.1972	nr_cellular_organisms	d_Bacteria	p_Proteobacteria
11.3684	nr_cellular_organisms	d_Bacteria
3.9902	nr_cellular_organisms
3.9902	nr_cellular_organisms	d_Bacteria
3.6846	nr_cellular_organisms	d_Bacteria
3.6846	nr_cellular_organisms	d_Bacteria	nr_Bacteria_incertae_sedis	nr_Bacteria_candidate_phyla	p_Candidatus_Aerophobetes	nr_unclassified_Aerophobetes
5.8953	nr_cellular_organisms	d_Bacteria	p_Proteobacteria	c_Gammaproteobacteria	o_Pseudomonadales	f_Pseudomonadaceae	g_Pseudomonas
3	nr_cellular_organisms	d_Bacteria	p_Proteobacteria	c_Betaproteobacteria	o_Burkholderiales
0.1802	nr_cellular_organisms
12.463	nr_cellular_organisms	d_Bacteria
1.6947	nr_cellular_organisms	d_Bacteria	nr_Terrabacteria_group	p_Chloroflexi
3	nr_cellular_organisms	d_Bacteria	p_Acidobacteria
2	nr_cellular_organisms
2.0706	nr_cellular_organisms	d_Bacteria
59.8684	nr_cellular_organisms
78.3686	nr_cellular_organisms	d_Bacteria	p_Proteobacteria	c_Alphaproteobacteria
78.3686	nr_cellular_organisms	d_Bacteria
78.3686	nr_cellular_organisms	d_Bacteria
78.3686	nr_cellular_organisms	d_Bacteria	p_Proteobacteria	c_Alphaproteobacteria
7.181	nr_cellular_organisms	d_Bacteria	p_Proteobacteria	c_Betaproteobacteria	o_Burkholderiales	f_Burkholderiaceae
78.3686	nr_cellular_organisms	d_Bacteria	p_Proteobacteria	c_Alphaproteobacteria
78.3686	nr_cellular_organisms	d_Bacteria
78.3686	nr_cellular_organisms	d_Bacteria	p_Proteobacteria	c_Alphaproteobacteria
78.3686	nr_cellular_organisms	d_Bacteria	p_Proteobacteria
78.3686	nr_cellular_organisms	d_Bacteria	p_Proteobacteria	c_Alphaproteobacteria
25.1543	nr_cellular_organisms	d_Bacteria	nr_Bacteria_incertae_sedis	nr_Bacteria_candidate_phyla	p_Candidatus_Aerophobetes	nr_unclassified_Aerophobetes
3.3194	nr_cellular_organisms	d_Bacteria
1.4909	nr_cellular_organisms	d_Bacteria	nr_Terrabacteria_group	p_Chloroflexi
0.0052	nr_cellular_organisms	d_Bacteria
6.3505	nr_cellular_organisms	d_Bacteria	nr_Terrabacteria_group	p_Actinobacteria
6.3505	nr_cellular_organisms	d_Bacteria	nr_Terrabacteria_group	p_Actinobacteria
12.9675	nr_cellular_organisms	d_Bacteria	p_Proteobacteria	c_Alphaproteobacteria	o_Hyphomicrobiales
2.0868	nr_cellular_organisms
1.4412	nr_cellular_organisms	d_Bacteria
28.9299	nr_cellular_organisms	d_Bacteria	nr_Terrabacteria_group	p_Actinobacteria	c_Actinomycetia	o_Corynebacteriales	f_Mycobacteriaceae
3.7941	nr_cellular_organisms	d_Bacteria	nr_Terrabacteria_group	p_Actinobacteria	c_Actinomycetia	o_Propionibacteriales	f_Propionibacteriaceae
28.9299	nr_cellular_organisms	d_Bacteria	nr_Terrabacteria_group	p_Actinobacteria	c_Actinomycetia	o_Corynebacteriales	f_Mycobacteriaceae
28.9299
28.9299	nr_cellular_organisms	d_Bacteria	nr_Terrabacteria_group	p_Actinobacteria	c_Actinomycetia	o_Corynebacteriales
28.9299	nr_cellular_organisms	d_Bacteria	nr_Terrabacteria_group	p_Actinobacteria	c_Actinomycetia	o_Corynebacteriales	f_Mycobacteriaceae
28.9299	nr_cellular_organisms	d_Bacteria	nr_Terrabacteria_group	p_Actinobacteria	c_Actinomycetia	o_Corynebacteriales
6.3454	nr_cellular_organisms	d_Bacteria	p_Proteobacteria	c_Betaproteobacteria	o_Burkholderiales	f_Burkholderiaceae
3	nr_cellular_organisms	d_Bacteria
39.8566	nr_cellular_organisms	d_Bacteria	p_Proteobacteria	c_Gammaproteobacteria	o_Xanthomonadales
39.8566	nr_cellular_organisms	d_Bacteria	p_Proteobacteria	c_Gammaproteobacteria	o_Xanthomonadales	f_Rhodanobacteraceae
5.3434	nr_cellular_organisms	d_Bacteria
5.3434	nr_cellular_organisms	d_Bacteria
5.1044	nr_cellular_organisms	d_Bacteria	p_Proteobacteria
7.129	nr_cellular_organisms
39.8566	nr_cellular_organisms	d_Bacteria	p_Proteobacteria	c_Gammaproteobacteria	o_Xanthomonadales	f_Xanthomonadaceae
13.1504	nr_cellular_organisms	d_Bacteria
5.8041	nr_cellular_organisms	d_Bacteria
5.8041	nr_cellular_organisms	d_Bacteria
8.2598	nr_cellular_organisms	d_Bacteria	p_Proteobacteria	c_Alphaproteobacteria	o_Hyphomicrobiales
39.8566	nr_cellular_organisms	d_Bacteria
9.4234	nr_cellular_organisms	d_Bacteria	nr_Terrabacteria_group	p_Chloroflexi	c_Dehalococcoidia	nr_unclassified_Dehalococcoidia	s_Dehalococcoidia_bacterium
1.7458	nr_cellular_organisms	d_Bacteria
1.7458	nr_cellular_organisms	d_Bacteria
10.0702	nr_cellular_organisms	d_Bacteria	nr_Terrabacteria_group	p_Chloroflexi
0.016	nr_cellular_organisms	d_Bacteria	nr_Terrabacteria_group	p_Chloroflexi
3.7677	nr_cellular_organisms	d_Bacteria
2.7016	nr_cellular_organisms
7.1837	nr_cellular_organisms	d_Bacteria	p_Proteobacteria	c_Alphaproteobacteria
0.3086	nr_cellular_organisms	d_Bacteria	nr_Terrabacteria_group	p_Chloroflexi
1.7329	nr_cellular_organisms	d_Bacteria	nr_Bacteria_incertae_sedis	nr_Bacteria_candidate_phyla	p_Candidatus_Aminicenantes	nr_unclassified_Aminicenantes	s_Candidatus_Aminicenantes_bacterium
2.8571	nr_cellular_organisms	d_Bacteria	nr_Terrabacteria_group	p_Chloroflexi
0.2576	nr_cellular_organisms
1.3112	nr_cellular_organisms	d_Bacteria	p_Proteobacteria
4.2644	nr_cellular_organisms
15.5941	nr_cellular_organisms	d_Bacteria	p_Proteobacteria	c_Betaproteobacteria	o_Burkholderiales	f_Burkholderiaceae
12.62	nr_cellular_organisms	d_Bacteria
7.4902	nr_cellular_organisms	d_Bacteria
6.4802	nr_cellular_organisms	d_Bacteria	p_Proteobacteria
6.2031	nr_cellular_organisms	d_Bacteria
5.0331	nr_cellular_organisms	d_Bacteria	p_Proteobacteria
32.324	nr_cellular_organisms
2.1289	nr_cellular_organisms	d_Bacteria	p_Proteobacteria	c_Alphaproteobacteria
1.9012	nr_cellular_organisms	d_Bacteria	nr_Terrabacteria_group	p_Chloroflexi
9.3265	nr_cellular_organisms	d_Bacteria	nr_Terrabacteria_group	p_Chloroflexi
2.3114	nr_cellular_organisms	d_Bacteria	nr_Terrabacteria_group	p_Actinobacteria	c_Actinomycetia	o_Corynebacteriales
2.9065	nr_cellular_organisms	d_Bacteria	nr_Terrabacteria_group	p_Chloroflexi
10.1148	nr_cellular_organisms	d_Bacteria	p_Proteobacteria	c_Betaproteobacteria	o_Burkholderiales	f_Burkholderiaceae
0.0115	nr_cellular_organisms	d_Archaea
1.4156	nr_cellular_organisms	d_Bacteria
5.3395	nr_cellular_organisms	d_Bacteria	nr_Terrabacteria_group	nr_Cyanobacteria/Melainabacteria_group	p_Candidatus_Melainabacteria	nr_unclassified_Candidatus_Melainabacteria	s_Candidatus_Melainabacteria_bacterium
2.992	nr_cellular_organisms	d_Bacteria	nr_Terrabacteria_group	nr_Cyanobacteria/Melainabacteria_group	p_Candidatus_Melainabacteria	nr_unclassified_Candidatus_Melainabacteria	s_Candidatus_Melainabacteria_bacterium
11.9067	nr_cellular_organisms	d_Bacteria	nr_PVC_group	p_Planctomycetes
7.2115	nr_cellular_organisms
35.5687	nr_cellular_organisms
1.0961	nr_cellular_organisms	d_Bacteria	nr_Terrabacteria_group	p_Chloroflexi	c_Dehalococcoidia	nr_unclassified_Dehalococcoidia	s_Dehalococcoidia_bacterium
3	nr_cellular_organisms	d_Bacteria	nr_FCB_group	p_Candidatus_Latescibacteria	nr_unclassified_Candidatus_Latescibacteria	s_Candidatus_Latescibacteria_bacterium
0.3662	nr_cellular_organisms	d_Bacteria	nr_Terrabacteria_group	p_Chloroflexi
2.3731	nr_cellular_organisms	d_Bacteria	nr_Terrabacteria_group	p_Actinobacteria	c_Actinomycetia	o_Corynebacteriales	f_Mycobacteriaceae	g_Mycobacterium
21.5825	nr_cellular_organisms
8.2612	nr_cellular_organisms	d_Bacteria
0.9185	nr_cellular_organisms	d_Bacteria
22.7654	nr_cellular_organisms	d_Bacteria	nr_Terrabacteria_group	p_Actinobacteria	c_Actinomycetia	o_Corynebacteriales	f_Mycobacteriaceae	g_Mycobacterium
22.7654	nr_cellular_organisms	d_Bacteria	nr_Terrabacteria_group	p_Actinobacteria	c_Actinomycetia	o_Corynebacteriales	f_Mycobacteriaceae	g_Mycobacterium
22.7654	nr_cellular_organisms	d_Bacteria	nr_Terrabacteria_group	p_Actinobacteria	c_Actinomycetia	o_Corynebacteriales	f_Mycobacteriaceae	g_Mycobacterium
22.7654	nr_cellular_organisms	d_Bacteria	nr_Terrabacteria_group	p_Actinobacteria	c_Actinomycetia	o_Corynebacteriales	f_Mycobacteriaceae	g_Mycobacterium
5.1111	nr_cellular_organisms	d_Bacteria	nr_Terrabacteria_group	p_Firmicutes	c_Bacilli	o_Bacillales	f_Staphylococcaceae	g_Staphylococcus
5.1111	nr_cellular_organisms	d_Bacteria	nr_Terrabacteria_group	p_Firmicutes	c_Bacilli	o_Bacillales	f_Staphylococcaceae	g_Staphylococcus
22.7654	nr_cellular_organisms	d_Bacteria	nr_Terrabacteria_group	p_Actinobacteria	c_Actinomycetia	o_Corynebacteriales	f_Mycobacteriaceae	g_Mycobacterium
1.9635	nr_cellular_organisms	d_Bacteria
3.1613	nr_cellular_organisms	d_Bacteria
0.0075	nr_cellular_organisms	d_Bacteria	nr_Terrabacteria_group	p_Actinobacteria	nr_unclassified_Actinobacteria	s_Actinobacteria_bacterium
13.8271	nr_cellular_organisms
3.9636	nr_cellular_organisms	d_Bacteria
12.7029	nr_cellular_organisms	d_Bacteria	p_Proteobacteria	c_Alphaproteobacteria	o_Hyphomicrobiales	f_Phreatobacteraceae	g_Phreatobacter
20.7846	nr_cellular_organisms	d_Bacteria	nr_Terrabacteria_group	p_Actinobacteria	c_Actinomycetia	o_Corynebacteriales	f_Nocardiaceae
29.6135	nr_cellular_organisms	d_Bacteria	nr_Terrabacteria_group	p_Chloroflexi	nr_unclassified_Chloroflexi	s_Chloroflexi_bacterium_HGW-Chloroflexi-1
9.0343	nr_cellular_organisms	d_Bacteria
35.3588	nr_cellular_organisms	d_Bacteria
8.0686	nr_cellular_organisms	d_Bacteria
8.0686	nr_cellular_organisms	d_Bacteria	nr_PVC_group	p_Planctomycetes	nr_unclassified_Planctomycetes	s_Planctomycetes_bacterium
0.0357	nr_cellular_organisms	d_Bacteria
11.6684	nr_cellular_organisms
3.9146	nr_cellular_organisms	d_Bacteria
4.6444	nr_cellular_organisms
4.9913	nr_cellular_organisms	d_Bacteria	p_Proteobacteria	c_Alphaproteobacteria	o_Hyphomicrobiales
13.0434	nr_cellular_organisms	d_Bacteria
0.4797	nr_cellular_organisms	d_Bacteria	nr_Bacteria_incertae_sedis	nr_Bacteria_candidate_phyla	p_Candidatus_Aerophobetes	nr_unclassified_Aerophobetes
2.4613	nr_cellular_organisms	d_Bacteria
1.7892	nr_cellular_organisms	d_Bacteria	nr_Terrabacteria_group	p_Chloroflexi
0.181	nr_cellular_organisms	d_Bacteria	nr_Terrabacteria_group	p_Chloroflexi
2.9901	nr_cellular_organisms	d_Bacteria	p_Proteobacteria	c_Betaproteobacteria	nr_unclassified_Betaproteobacteria
17.8882	nr_cellular_organisms	d_Bacteria	nr_Terrabacteria_group	p_Chloroflexi
0.2149	nr_cellular_organisms	d_Bacteria
17.8882	nr_cellular_organisms	d_Bacteria	nr_Terrabacteria_group	p_Chloroflexi
0.0051	nr_cellular_organisms	d_Bacteria
7.5475	nr_cellular_organisms	d_Bacteria	p_Proteobacteria
11.2224	nr_cellular_organisms	d_Bacteria	p_Proteobacteria
11.2224	nr_cellular_organisms	d_Bacteria
7.408	nr_cellular_organisms	d_Bacteria	nr_Terrabacteria_group	p_Actinobacteria	c_Actinomycetia	o_Corynebacteriales	f_Mycobacteriaceae
57.4855	nr_cellular_organisms	d_Bacteria	p_Proteobacteria	c_Betaproteobacteria	o_Burkholderiales	f_Burkholderiaceae
0.1278	nr_cellular_organisms	d_Bacteria	nr_PVC_group	p_Planctomycetes
0.2095	nr_cellular_organisms	d_Bacteria
0.2095	nr_cellular_organisms	d_Bacteria
5.0228	nr_cellular_organisms	d_Eukaryota	nr_Opisthokonta	nr_Metazoa	nr_Eumetazoa	nr_Bilateria	nr_Deuterostomia	p_Chordata	nr_Craniata	nr_Vertebrata	nr_Gnathostomata	nr_Teleostomi	nr_Euteleostomi	nr_Sarcopterygii	nr_Dipnotetrapodomorpha	nr_Tetrapoda	nr_Amniota	c_Mammalia	nr_Theria	nr_Eutheria	nr_Boreoeutheria	nr_Euarchontoglires	o_Primates	nr_Haplorrhini	nr_Simiiformes	nr_Catarrhini
4.0941	nr_cellular_organisms	d_Bacteria	p_Proteobacteria	c_Gammaproteobacteria	o_Xanthomonadales	f_Xanthomonadaceae
7.189	nr_cellular_organisms	d_Bacteria	nr_Terrabacteria_group	p_Actinobacteria	c_Actinomycetia	o_Micrococcales
0.4839	nr_cellular_organisms
3.6294	nr_cellular_organisms	d_Bacteria	nr_Terrabacteria_group	p_Chloroflexi
12.6364	nr_cellular_organisms	d_Bacteria
7.4326	nr_cellular_organisms	d_Bacteria	nr_Terrabacteria_group	p_Chloroflexi
7.4326	nr_cellular_organisms	d_Bacteria	nr_Terrabacteria_group
7.3602	nr_cellular_organisms	d_Bacteria	nr_Terrabacteria_group	p_Chloroflexi
57.4855	nr_cellular_organisms	d_Bacteria	p_Proteobacteria	c_Betaproteobacteria	o_Burkholderiales	f_Burkholderiaceae
15.5521	nr_cellular_organisms	d_Bacteria	p_Proteobacteria	c_Betaproteobacteria	o_Burkholderiales	f_Burkholderiaceae
25.816	nr_cellular_organisms	d_Bacteria
3.7949	nr_cellular_organisms
11.0599	nr_cellular_organisms	d_Bacteria
7.6928	nr_cellular_organisms	d_Bacteria	p_Proteobacteria
0.3412	nr_cellular_organisms
16.2844
3.9936	nr_cellular_organisms	d_Bacteria
2.4306	nr_cellular_organisms	d_Bacteria	nr_Bacteria_incertae_sedis	nr_Bacteria_candidate_phyla	p_Candidatus_Aerophobetes	nr_unclassified_Aerophobetes
0.5504	nr_cellular_organisms
6.44	nr_cellular_organisms	d_Bacteria	nr_Bacteria_incertae_sedis	nr_Bacteria_candidate_phyla
22.8483	nr_cellular_organisms	d_Bacteria
22.8483	nr_cellular_organisms	d_Bacteria
12.9969	nr_cellular_organisms	d_Bacteria	p_Proteobacteria	c_Betaproteobacteria
0.7475	nr_cellular_organisms	d_Bacteria	nr_Terrabacteria_group
4.519	nr_cellular_organisms	d_Bacteria	p_Proteobacteria	c_Gammaproteobacteria	o_Pseudomonadales	f_Pseudomonadaceae	g_Pseudomonas
0.0988	nr_cellular_organisms	d_Archaea	nr_TACK_group
0.0988	nr_cellular_organisms
17.7416	nr_cellular_organisms	d_Bacteria	nr_Terrabacteria_group	p_Chloroflexi
11.5841	nr_cellular_organisms
4.5382	nr_cellular_organisms	d_Bacteria
4.7918	nr_cellular_organisms	d_Bacteria	nr_Terrabacteria_group	p_Firmicutes	c_Clostridia	o_Eubacteriales	f_Lachnospiraceae
5.7842	nr_cellular_organisms	d_Bacteria
20.8565	nr_cellular_organisms	d_Bacteria	nr_Terrabacteria_group	p_Actinobacteria	c_Actinomycetia	o_Corynebacteriales	f_Mycobacteriaceae	g_Mycobacterium
20.8565	nr_cellular_organisms	d_Bacteria	nr_Terrabacteria_group	p_Actinobacteria	c_Actinomycetia	o_Corynebacteriales	f_Mycobacteriaceae	g_Mycobacterium
23.2244	nr_cellular_organisms	d_Bacteria	p_Proteobacteria	c_Betaproteobacteria	o_Burkholderiales	f_Burkholderiaceae	g_Paraburkholderia
9.9765	nr_cellular_organisms	d_Bacteria	p_Proteobacteria	c_Alphaproteobacteria	o_Hyphomicrobiales	f_Bradyrhizobiaceae
15.5514	nr_cellular_organisms	d_Bacteria	nr_Terrabacteria_group	p_Actinobacteria
0.9968	nr_cellular_organisms	d_Bacteria	nr_Terrabacteria_group	p_Chloroflexi	nr_unclassified_Chloroflexi
0.9968	nr_cellular_organisms	d_Bacteria	nr_Terrabacteria_group	p_Chloroflexi	nr_unclassified_Chloroflexi
3.7143	nr_cellular_organisms	d_Bacteria	p_Proteobacteria	c_Gammaproteobacteria	o_Pseudomonadales	f_Pseudomonadaceae	g_Pseudomonas
3.4259	nr_cellular_organisms	d_Bacteria	p_Proteobacteria	c_Alphaproteobacteria
7.7286	nr_cellular_organisms	d_Bacteria	p_Proteobacteria
9.3924	nr_cellular_organisms
2.5143	nr_cellular_organisms	d_Bacteria	p_Proteobacteria	c_Gammaproteobacteria	o_Enterobacterales
14.5263	nr_cellular_organisms	d_Bacteria	p_Proteobacteria	c_Alphaproteobacteria	o_Hyphomicrobiales	f_Bradyrhizobiaceae	g_Bradyrhizobium
4.5426	nr_cellular_organisms	d_Bacteria	nr_Terrabacteria_group	p_Chloroflexi	c_Dehalococcoidia
9.4821	nr_cellular_organisms	d_Bacteria
6.104	nr_cellular_organisms	d_Bacteria	p_Proteobacteria	c_Betaproteobacteria	o_Burkholderiales	f_Burkholderiaceae
8.574	nr_cellular_organisms	d_Bacteria	p_Proteobacteria	c_Alphaproteobacteria	o_Hyphomicrobiales	f_Bradyrhizobiaceae	g_Bradyrhizobium
3.9758	nr_cellular_organisms
7.2336	nr_cellular_organisms	d_Eukaryota	nr_Opisthokonta	nr_Metazoa	nr_Eumetazoa	nr_Bilateria	nr_Deuterostomia	p_Chordata	nr_Craniata	nr_Vertebrata	nr_Gnathostomata	nr_Teleostomi	nr_Euteleostomi	nr_Sarcopterygii	nr_Dipnotetrapodomorpha	nr_Tetrapoda	nr_Amniota	c_Mammalia	nr_Theria	nr_Eutheria	nr_Boreoeutheria	nr_Euarchontoglires	o_Primates	nr_Haplorrhini	nr_Simiiformes	nr_Catarrhini
1.7278	nr_cellular_organisms	d_Bacteria	nr_Terrabacteria_group	p_Actinobacteria	c_Actinomycetia	o_Propionibacteriales	f_Propionibacteriaceae
1.7278	nr_cellular_organisms	d_Bacteria	nr_Terrabacteria_group	p_Actinobacteria	c_Actinomycetia	o_Propionibacteriales	f_Propionibacteriaceae
0.6687	nr_cellular_organisms	d_Bacteria
8.2554	nr_cellular_organisms	d_Bacteria
0.6687	nr_cellular_organisms	d_Bacteria	p_Atribacterota	nr_unclassified_Atribacterota	s_Candidatus_Atribacteria_bacterium
0.2719	nr_cellular_organisms
0.2719	nr_cellular_organisms
0.2719	nr_cellular_organisms	d_Bacteria	nr_Terrabacteria_group	p_Chloroflexi
0.2719	nr_cellular_organisms
1.988	nr_cellular_organisms
0.4595	nr_cellular_organisms	d_Archaea
0.0117	nr_cellular_organisms	d_Bacteria	p_Proteobacteria
0.4595	nr_cellular_organisms
0.0072	nr_cellular_organisms	d_Bacteria	nr_Terrabacteria_group	p_Chloroflexi
13.1519	nr_cellular_organisms	d_Bacteria	p_Proteobacteria	c_Alphaproteobacteria	o_Hyphomicrobiales	f_Bradyrhizobiaceae	g_Bradyrhizobium
0.505	nr_cellular_organisms	d_Bacteria	nr_PVC_group	p_Planctomycetes
7.5694	nr_cellular_organisms	d_Bacteria
75.6354	nr_cellular_organisms	d_Bacteria
75.6354	nr_cellular_organisms	d_Bacteria	p_Proteobacteria
14.0057	nr_cellular_organisms	d_Bacteria
75.6354	nr_cellular_organisms	d_Bacteria	p_Proteobacteria
75.6354	nr_cellular_organisms
75.6354	nr_cellular_organisms	d_Bacteria	p_Proteobacteria
75.6354	nr_cellular_organisms	d_Bacteria	p_Proteobacteria
75.6354	nr_cellular_organisms	d_Bacteria
75.6354	nr_cellular_organisms	d_Bacteria	p_Proteobacteria
75.6354	nr_cellular_organisms
75.6354	nr_cellular_organisms	d_Bacteria	p_Proteobacteria
8.1545	nr_cellular_organisms
72.1855	nr_cellular_organisms
27.5359	nr_cellular_organisms
27.5359	nr_cellular_organisms
34.2977	nr_cellular_organisms	d_Bacteria
0.8094	nr_cellular_organisms	d_Bacteria
19.4924	nr_cellular_organisms	d_Bacteria	p_Proteobacteria	c_Betaproteobacteria	o_Burkholderiales	f_Burkholderiaceae
19.4924	nr_cellular_organisms	d_Bacteria	p_Proteobacteria	c_Betaproteobacteria	o_Burkholderiales	f_Burkholderiaceae
2.64	nr_cellular_organisms
8.9713	nr_cellular_organisms	d_Bacteria	p_Proteobacteria	c_Alphaproteobacteria	o_Hyphomicrobiales
7.4692	nr_cellular_organisms
4.8469	nr_cellular_organisms	d_Bacteria
3.5149	nr_cellular_organisms
13.4824	nr_cellular_organisms	d_Bacteria	nr_Terrabacteria_group	p_Actinobacteria	c_Actinomycetia	o_Corynebacteriales	f_Mycobacteriaceae	g_Mycobacterium
13.4824	nr_cellular_organisms	d_Bacteria	nr_Terrabacteria_group	p_Actinobacteria	c_Actinomycetia	o_Corynebacteriales	f_Mycobacteriaceae	g_Mycobacterium
0.0043	nr_cellular_organisms	d_Archaea
6.2294	nr_cellular_organisms	d_Bacteria	p_Proteobacteria
6.5385	nr_cellular_organisms	d_Bacteria
1	nr_cellular_organisms	d_Bacteria
0.0883	nr_cellular_organisms	d_Bacteria
5.1786	nr_cellular_organisms
1.2905	nr_cellular_organisms	d_Bacteria
4.3393
9.3636	nr_cellular_organisms	d_Bacteria
0.0117	nr_cellular_organisms	d_Archaea	nr_TACK_group	p_Candidatus_Bathyarchaeota
2.0476	nr_cellular_organisms	d_Bacteria	nr_Terrabacteria_group	p_Chloroflexi	nr_unclassified_Chloroflexi	s_Chloroflexi_bacterium_B3_Chlor
0.0147	nr_cellular_organisms	d_Bacteria	nr_Terrabacteria_group	p_Chloroflexi
0.0147	nr_cellular_organisms	d_Bacteria
1.5499	nr_cellular_organisms	d_Archaea	nr_TACK_group	p_Candidatus_Bathyarchaeota
5.6995	nr_cellular_organisms	d_Bacteria	nr_Terrabacteria_group	p_Chloroflexi
10.097	nr_cellular_organisms	d_Bacteria	p_Proteobacteria	c_Alphaproteobacteria
1.8459	nr_cellular_organisms
1.7165	nr_cellular_organisms
1.7165	nr_cellular_organisms	d_Bacteria
2.1944	nr_cellular_organisms	d_Bacteria	nr_Terrabacteria_group	p_Chloroflexi
26.2267	nr_cellular_organisms	d_Bacteria	p_Proteobacteria	c_Alphaproteobacteria
5.0893	nr_cellular_organisms
6.8309	nr_cellular_organisms	d_Bacteria
19.9003	nr_cellular_organisms
38.222	nr_cellular_organisms	d_Bacteria	p_Proteobacteria	c_Betaproteobacteria	o_Burkholderiales	f_Burkholderiaceae
7.1608	nr_cellular_organisms	d_Bacteria
38.222	nr_cellular_organisms	d_Bacteria
0.3061	nr_cellular_organisms	d_Bacteria
0.3061	nr_cellular_organisms	d_Bacteria
38.222	nr_cellular_organisms	d_Bacteria	p_Proteobacteria	c_Betaproteobacteria	o_Burkholderiales
38.222	nr_cellular_organisms	d_Bacteria	p_Proteobacteria	c_Betaproteobacteria	o_Burkholderiales	f_Burkholderiaceae
38.222	nr_cellular_organisms	d_Bacteria
38.222	nr_cellular_organisms	d_Bacteria
0.618	nr_cellular_organisms	d_Bacteria
7.1255	nr_cellular_organisms	d_Bacteria	p_Proteobacteria	c_Alphaproteobacteria	o_Hyphomicrobiales	f_Bradyrhizobiaceae
6.6724	nr_cellular_organisms	d_Bacteria
10.3354	nr_cellular_organisms	d_Bacteria
10.3354	nr_cellular_organisms	d_Bacteria
5.0756	nr_cellular_organisms
5.8394	nr_cellular_organisms	d_Bacteria	p_Proteobacteria	c_Alphaproteobacteria	o_Hyphomicrobiales
2.4556	nr_cellular_organisms	d_Bacteria
9.5901	nr_cellular_organisms	d_Bacteria	p_Proteobacteria	c_Betaproteobacteria	o_Burkholderiales	f_Burkholderiaceae
9.5901	nr_cellular_organisms	d_Bacteria	p_Proteobacteria	c_Betaproteobacteria	o_Burkholderiales	f_Burkholderiaceae
8.5915	nr_cellular_organisms	d_Bacteria	nr_Bacteria_incertae_sedis	nr_Bacteria_candidate_phyla	p_Candidatus_Aerophobetes	nr_unclassified_Aerophobetes
18.687	nr_cellular_organisms	d_Bacteria	p_Proteobacteria	c_Alphaproteobacteria	o_Hyphomicrobiales	f_Bradyrhizobiaceae	g_Bradyrhizobium
18.687	nr_cellular_organisms	d_Bacteria	p_Proteobacteria	c_Alphaproteobacteria	o_Hyphomicrobiales
18.687	nr_cellular_organisms	d_Bacteria	p_Proteobacteria	c_Alphaproteobacteria	o_Hyphomicrobiales	f_Bradyrhizobiaceae
18.687	nr_cellular_organisms	d_Bacteria	p_Proteobacteria	c_Alphaproteobacteria	o_Hyphomicrobiales	f_Bradyrhizobiaceae
0.3299	nr_cellular_organisms	d_Archaea	nr_TACK_group	p_Candidatus_Bathyarchaeota
18.687	nr_cellular_organisms	d_Bacteria	p_Proteobacteria	c_Alphaproteobacteria	o_Hyphomicrobiales	f_Bradyrhizobiaceae	g_Bradyrhizobium
9.767	nr_cellular_organisms	d_Bacteria	p_Proteobacteria
1.9555	nr_cellular_organisms	d_Bacteria
2.1762	nr_cellular_organisms	d_Bacteria
4.6949	nr_cellular_organisms
10.2749	nr_cellular_organisms	d_Bacteria
7.9133	nr_cellular_organisms	d_Bacteria	p_Proteobacteria	c_Alphaproteobacteria	o_Hyphomicrobiales	f_Bradyrhizobiaceae	g_Bradyrhizobium
2.9296	nr_cellular_organisms	d_Eukaryota	nr_Opisthokonta	nr_Fungi	nr_Dikarya	p_Basidiomycota	nr_Ustilaginomycotina
7.9133	nr_cellular_organisms	d_Bacteria	p_Proteobacteria	c_Alphaproteobacteria	o_Hyphomicrobiales	f_Bradyrhizobiaceae
7.9133	nr_cellular_organisms	d_Bacteria	p_Proteobacteria	c_Alphaproteobacteria	o_Hyphomicrobiales	f_Bradyrhizobiaceae	g_Bradyrhizobium
18.1484	nr_cellular_organisms	d_Bacteria	nr_Bacteria_incertae_sedis	nr_Bacteria_candidate_phyla	nr_Patescibacteria_group	nr_Parcubacteria_group
2.0015	nr_cellular_organisms	d_Bacteria	nr_Terrabacteria_group	p_Actinobacteria	c_Actinomycetia	o_Corynebacteriales	f_Corynebacteriaceae	g_Corynebacterium
16.1175	nr_cellular_organisms	d_Bacteria
22.1678	nr_cellular_organisms	d_Bacteria	p_Proteobacteria	c_Alphaproteobacteria
22.1678	nr_cellular_organisms	d_Bacteria	p_Proteobacteria	c_Alphaproteobacteria
2.9565	nr_cellular_organisms	d_Bacteria	nr_Terrabacteria_group	p_Chloroflexi
2.6968	nr_cellular_organisms	d_Bacteria	nr_Terrabacteria_group	p_Firmicutes	c_Bacilli	o_Bacillales	f_Staphylococcaceae	g_Staphylococcus	s_Staphylococcus_hominis
2.3153	nr_cellular_organisms	d_Bacteria
6.6329	nr_cellular_organisms	d_Bacteria
0.2899	nr_cellular_organisms
9.2644	nr_cellular_organisms	d_Bacteria	p_Acidobacteria	nr_unclassified_Acidobacteria
10.6007	nr_cellular_organisms	d_Bacteria
2.4359	nr_cellular_organisms
0.1964	nr_cellular_organisms	d_Bacteria	nr_Terrabacteria_group	p_Actinobacteria	c_Actinomycetia	o_Corynebacteriales	f_Mycobacteriaceae
4.2892	nr_cellular_organisms
4.2892	nr_cellular_organisms
4.2892	nr_cellular_organisms	d_Bacteria
4.2892	nr_cellular_organisms	d_Bacteria
4.2892	nr_cellular_organisms	d_Bacteria
0.0322	nr_cellular_organisms
0.8479	nr_cellular_organisms	d_Bacteria
4.47	nr_cellular_organisms	d_Bacteria
10.7413	nr_cellular_organisms
14.3048	nr_cellular_organisms	d_Bacteria	p_Proteobacteria	c_Gammaproteobacteria	o_Xanthomonadales
3.9736	nr_cellular_organisms	d_Bacteria
5.1096	nr_cellular_organisms	d_Archaea
2.3346	nr_cellular_organisms	d_Bacteria
16.8289	nr_cellular_organisms	d_Bacteria	nr_PVC_group
0.0027	nr_cellular_organisms	d_Bacteria
1.1697	nr_cellular_organisms	d_Bacteria
6.1023	nr_cellular_organisms
5.9976	nr_cellular_organisms	d_Bacteria	p_Proteobacteria	c_Betaproteobacteria
5.9976	nr_cellular_organisms	d_Bacteria
0.3896	nr_cellular_organisms	d_Bacteria	nr_Terrabacteria_group	p_Chloroflexi
1.8682	nr_cellular_organisms	d_Bacteria
3.321	nr_cellular_organisms	d_Bacteria
2.6829	nr_cellular_organisms
0.0247	nr_cellular_organisms	d_Bacteria
11.0199	nr_cellular_organisms	d_Bacteria
39.2297	nr_cellular_organisms	d_Bacteria	nr_Terrabacteria_group	p_Chloroflexi
9.6282	nr_cellular_organisms	d_Bacteria	p_Proteobacteria	c_Alphaproteobacteria	o_Hyphomicrobiales
0.8498	nr_cellular_organisms	d_Bacteria	nr_Terrabacteria_group	p_Chloroflexi
0.3171	nr_cellular_organisms	d_Bacteria	nr_Terrabacteria_group	p_Chloroflexi
18.0649	nr_cellular_organisms	d_Bacteria	p_Proteobacteria	c_Alphaproteobacteria	o_Hyphomicrobiales	f_Bradyrhizobiaceae	g_Bradyrhizobium
18.0649	nr_cellular_organisms	d_Bacteria	p_Proteobacteria	c_Alphaproteobacteria
18.0649	nr_cellular_organisms	d_Bacteria	p_Proteobacteria	c_Alphaproteobacteria	o_Hyphomicrobiales	f_Bradyrhizobiaceae
18.0649	nr_cellular_organisms	d_Bacteria	p_Proteobacteria	c_Alphaproteobacteria	o_Hyphomicrobiales	f_Bradyrhizobiaceae	g_Bradyrhizobium
2.641	nr_cellular_organisms	d_Bacteria
11.2576	nr_cellular_organisms	d_Archaea
0.6592	nr_cellular_organisms	d_Bacteria
1	nr_cellular_organisms	d_Bacteria
1.9454	nr_cellular_organisms	d_Bacteria	p_Proteobacteria	c_Alphaproteobacteria	o_Hyphomicrobiales
2.0041	nr_cellular_organisms
12.5465	nr_cellular_organisms	d_Bacteria
12.5465	nr_cellular_organisms	d_Bacteria
9.2623	nr_cellular_organisms	d_Bacteria	p_Proteobacteria	c_Betaproteobacteria	o_Burkholderiales	f_Burkholderiaceae
5.0881
5.0881	nr_cellular_organisms	d_Bacteria
7.8687	nr_cellular_organisms	d_Bacteria
8.9401	nr_cellular_organisms	d_Bacteria	nr_Terrabacteria_group	p_Actinobacteria	c_Actinomycetia	o_Corynebacteriales	f_Corynebacteriaceae	g_Corynebacterium
35.8572	nr_cellular_organisms	d_Bacteria	p_Proteobacteria
4.4805	nr_cellular_organisms	d_Bacteria	p_Proteobacteria
5.5822	nr_cellular_organisms	d_Bacteria	nr_Terrabacteria_group	p_Chloroflexi
2.9681	nr_cellular_organisms
0.3195	nr_cellular_organisms
16.2416	nr_cellular_organisms
0.2572	nr_cellular_organisms
9.2294	nr_cellular_organisms	d_Bacteria	p_Proteobacteria
9.2294	nr_cellular_organisms	d_Bacteria	p_Proteobacteria	c_Betaproteobacteria
0.0306	nr_cellular_organisms	d_Bacteria	nr_Terrabacteria_group	p_Actinobacteria	c_Actinomycetia	o_Corynebacteriales	f_Mycobacteriaceae
0.0306	nr_cellular_organisms	d_Bacteria	nr_Terrabacteria_group	p_Actinobacteria	c_Actinomycetia	o_Corynebacteriales	f_Mycobacteriaceae
0.0306	nr_cellular_organisms	d_Bacteria	nr_Terrabacteria_group	p_Actinobacteria	c_Actinomycetia	o_Corynebacteriales	f_Mycobacteriaceae
1.0213	nr_cellular_organisms	d_Bacteria	p_Proteobacteria
0.0306	nr_cellular_organisms	d_Bacteria	nr_Terrabacteria_group	p_Actinobacteria	c_Actinomycetia	o_Corynebacteriales	f_Mycobacteriaceae
1.0213	nr_cellular_organisms	d_Bacteria	p_Proteobacteria	c_Alphaproteobacteria	o_Hyphomicrobiales
0.0306	nr_cellular_organisms	d_Bacteria	nr_Terrabacteria_group	p_Actinobacteria	c_Actinomycetia	o_Corynebacteriales	f_Mycobacteriaceae
0.5455	nr_cellular_organisms	d_Bacteria
0.0388	nr_cellular_organisms	d_Bacteria
8.3736	nr_cellular_organisms
9.5422	nr_cellular_organisms	d_Bacteria	p_Proteobacteria	c_Betaproteobacteria	o_Burkholderiales	f_Burkholderiaceae
13.5829	nr_cellular_organisms	d_Bacteria	p_Proteobacteria	c_Alphaproteobacteria	o_Hyphomicrobiales	f_Phyllobacteriaceae	g_Mesorhizobium
13.5829	nr_cellular_organisms	d_Bacteria	p_Proteobacteria	c_Alphaproteobacteria	o_Hyphomicrobiales	f_Phyllobacteriaceae	g_Mesorhizobium
0.2227	nr_cellular_organisms	d_Bacteria
7.9931	nr_cellular_organisms	d_Bacteria	nr_Terrabacteria_group	p_Chloroflexi
8.3887	nr_cellular_organisms	d_Bacteria
2.7133	nr_cellular_organisms	d_Bacteria
2.7133	nr_cellular_organisms	d_Bacteria
3.9774	nr_cellular_organisms	d_Bacteria	p_Proteobacteria	c_Alphaproteobacteria	o_Hyphomicrobiales
3.9027	nr_cellular_organisms
1.9836	nr_cellular_organisms
4.5386	nr_cellular_organisms	d_Bacteria	p_Proteobacteria	c_Betaproteobacteria	o_Burkholderiales
3.2931	nr_cellular_organisms	d_Bacteria
3.2364	nr_cellular_organisms	d_Bacteria	nr_Terrabacteria_group
11.1685	nr_cellular_organisms	d_Bacteria
11.5698	nr_cellular_organisms	d_Bacteria
14.0732	nr_cellular_organisms	d_Bacteria	p_Proteobacteria	c_Alphaproteobacteria	o_Hyphomicrobiales
0.313	nr_cellular_organisms	d_Bacteria	nr_Terrabacteria_group	p_Chloroflexi
0.313	nr_cellular_organisms	d_Bacteria
1.3094	nr_cellular_organisms	d_Archaea
12.7139	nr_cellular_organisms	d_Bacteria	nr_PVC_group	p_Planctomycetes
0.2082	nr_cellular_organisms	d_Bacteria	nr_Terrabacteria_group	p_Chloroflexi	c_Dehalococcoidia	nr_unclassified_Dehalococcoidia
1.3094	nr_cellular_organisms
8.4786	nr_cellular_organisms
9.5367	nr_cellular_organisms	d_Bacteria	p_Proteobacteria	c_Betaproteobacteria	o_Burkholderiales	f_Burkholderiaceae
9.5367	nr_cellular_organisms	d_Bacteria	p_Proteobacteria	c_Betaproteobacteria	o_Burkholderiales	f_Burkholderiaceae
24.8776	nr_cellular_organisms	d_Bacteria	p_Proteobacteria	c_Alphaproteobacteria	o_Hyphomicrobiales
4.6289	nr_cellular_organisms	d_Bacteria	nr_Terrabacteria_group	p_Actinobacteria	c_Actinomycetia	o_Corynebacteriales	f_Mycobacteriaceae	g_Mycobacterium
0.0064	nr_cellular_organisms	d_Bacteria
11.224	nr_cellular_organisms	d_Bacteria
8.7397	nr_cellular_organisms	d_Bacteria
8.4318	nr_cellular_organisms	d_Bacteria	p_Proteobacteria
6.3007	nr_cellular_organisms	d_Bacteria	nr_Terrabacteria_group	p_Actinobacteria
0.8955	nr_cellular_organisms	d_Bacteria	nr_PVC_group	p_Planctomycetes
6.5523	nr_cellular_organisms	d_Bacteria
4.3395	nr_cellular_organisms
0.0124	nr_cellular_organisms	d_Bacteria	p_Atribacterota	nr_unclassified_Atribacterota	s_Candidatus_Atribacteria_bacterium
3.3521	nr_cellular_organisms	d_Bacteria	p_Proteobacteria
9.2618	nr_cellular_organisms
85.5222	nr_cellular_organisms	d_Bacteria
85.5222	nr_cellular_organisms	d_Bacteria
85.5222	nr_cellular_organisms	d_Bacteria
7.5603	nr_cellular_organisms	d_Bacteria	p_Proteobacteria	c_Betaproteobacteria	o_Burkholderiales	f_Burkholderiaceae
6.8894	nr_cellular_organisms	d_Bacteria	p_Proteobacteria	c_Betaproteobacteria	o_Burkholderiales	f_Burkholderiaceae
6.0538	nr_cellular_organisms	d_Bacteria	p_Proteobacteria	c_Betaproteobacteria	o_Burkholderiales	f_Burkholderiaceae
85.5222	nr_cellular_organisms	d_Bacteria	nr_Terrabacteria_group	p_Chloroflexi
22.6423	nr_cellular_organisms
22.6423	nr_cellular_organisms	d_Bacteria	nr_Bacteria_incertae_sedis	nr_Bacteria_candidate_phyla	p_Candidatus_Aerophobetes	nr_unclassified_Aerophobetes	s_Candidatus_Aerophobetes_bacterium
1.1962	nr_cellular_organisms	d_Archaea
1.1962	nr_cellular_organisms
13.4562	nr_cellular_organisms	d_Bacteria	p_Proteobacteria
0.7155	nr_cellular_organisms	d_Bacteria
0.7155	nr_cellular_organisms	d_Bacteria	nr_Terrabacteria_group	p_Chloroflexi
5.5965
1.9238	nr_cellular_organisms	d_Bacteria
1.9238	nr_cellular_organisms	d_Bacteria
5.6064	nr_cellular_organisms	d_Bacteria	nr_Terrabacteria_group	p_Chloroflexi
10.8213	nr_cellular_organisms	d_Bacteria	nr_Terrabacteria_group	p_Actinobacteria	c_Actinomycetia	o_Micrococcales	f_Dermacoccaceae	g_Dermacoccus	s_Dermacoccus_nishinomiyaensis
5.9124	nr_cellular_organisms	d_Bacteria
0.2552	nr_cellular_organisms	d_Bacteria	nr_Terrabacteria_group	p_Chloroflexi
3.7832	nr_cellular_organisms
0.0106	nr_cellular_organisms	d_Bacteria	nr_Terrabacteria_group	p_Chloroflexi
3.5301	nr_cellular_organisms	d_Bacteria	nr_Terrabacteria_group	p_Firmicutes	c_Bacilli	o_Bacillales	f_Staphylococcaceae	g_Staphylococcus
30.8809	nr_cellular_organisms	d_Bacteria
3.5301	nr_cellular_organisms	d_Bacteria	nr_Terrabacteria_group	p_Firmicutes	c_Bacilli	o_Bacillales	f_Staphylococcaceae	g_Staphylococcus
5.3023	nr_cellular_organisms	d_Bacteria	p_Proteobacteria	c_Alphaproteobacteria	o_Hyphomicrobiales	f_Bradyrhizobiaceae
0.8238	nr_cellular_organisms	d_Bacteria	nr_Bacteria_incertae_sedis	nr_Bacteria_candidate_phyla	p_Candidatus_Aerophobetes	nr_unclassified_Aerophobetes
5.2315	nr_cellular_organisms	d_Bacteria
12.2794	nr_cellular_organisms	d_Bacteria	p_Proteobacteria	c_Alphaproteobacteria	o_Hyphomicrobiales	f_Bradyrhizobiaceae	g_Bradyrhizobium
12.2794	nr_cellular_organisms	d_Bacteria	p_Proteobacteria	c_Alphaproteobacteria	o_Hyphomicrobiales	f_Bradyrhizobiaceae
12.2794	nr_cellular_organisms	d_Bacteria	p_Proteobacteria	c_Alphaproteobacteria	o_Hyphomicrobiales	f_Bradyrhizobiaceae
12.2794	nr_cellular_organisms	d_Bacteria	p_Proteobacteria	c_Alphaproteobacteria	o_Hyphomicrobiales	f_Bradyrhizobiaceae	g_Bradyrhizobium	s_Bradyrhizobium_guangdongense
9.0285	nr_cellular_organisms	d_Bacteria	p_Proteobacteria	c_Alphaproteobacteria
1.159	nr_cellular_organisms	d_Bacteria	nr_Terrabacteria_group	p_Actinobacteria	c_Actinomycetia	o_Corynebacteriales	f_Mycobacteriaceae
0.1712	nr_cellular_organisms	d_Bacteria	nr_PVC_group	p_Planctomycetes
10.6346	nr_cellular_organisms	d_Bacteria
10.6346	nr_cellular_organisms	d_Bacteria	p_Proteobacteria
8.3162	nr_cellular_organisms	d_Bacteria	nr_Bacteria_incertae_sedis	nr_Bacteria_candidate_phyla	p_Candidatus_Aerophobetes	nr_unclassified_Aerophobetes	s_Candidatus_Aerophobetes_bacterium
9.2524	nr_cellular_organisms	d_Archaea
0.6016	nr_cellular_organisms	d_Bacteria
6.9688	nr_cellular_organisms	d_Bacteria	p_Proteobacteria	c_Alphaproteobacteria	o_Hyphomicrobiales	f_Bradyrhizobiaceae
3.3203	nr_cellular_organisms	d_Bacteria
14.2326	nr_cellular_organisms	d_Bacteria	p_Proteobacteria	c_Alphaproteobacteria	o_Hyphomicrobiales	f_Phyllobacteriaceae	g_Mesorhizobium
20.329	nr_cellular_organisms	d_Bacteria	p_Proteobacteria	c_Alphaproteobacteria
20.329	nr_cellular_organisms	d_Bacteria	p_Proteobacteria	c_Alphaproteobacteria	o_Hyphomicrobiales	f_Bradyrhizobiaceae
7.746	nr_cellular_organisms	d_Bacteria	p_Acidobacteria	nr_unclassified_Acidobacteria
13.9533	nr_cellular_organisms	d_Bacteria
20.2786	nr_cellular_organisms
9.9122	nr_cellular_organisms	d_Bacteria
10.2157	nr_cellular_organisms	d_Bacteria
23.9504	nr_cellular_organisms	d_Bacteria	nr_Terrabacteria_group	p_Actinobacteria	c_Actinomycetia	o_Corynebacteriales	f_Mycobacteriaceae	g_Mycobacterium
4.2747	nr_cellular_organisms	d_Bacteria
13.5887	nr_cellular_organisms
0.0034	nr_cellular_organisms
0.0004	nr_cellular_organisms	d_Bacteria
5.1198	nr_cellular_organisms
6.1215	nr_cellular_organisms	d_Bacteria	p_Proteobacteria	c_Alphaproteobacteria
72.7505	nr_cellular_organisms
0.0004	nr_cellular_organisms	d_Bacteria
5.29	nr_cellular_organisms	d_Bacteria
14.0414	nr_cellular_organisms	d_Bacteria	p_Proteobacteria	c_Alphaproteobacteria	o_Hyphomicrobiales
0.3887	nr_cellular_organisms	d_Bacteria	nr_Terrabacteria_group	p_Chloroflexi
2.5324	nr_cellular_organisms	d_Archaea	nr_TACK_group
6.6425	nr_cellular_organisms	d_Bacteria	p_Proteobacteria	c_Alphaproteobacteria	o_Hyphomicrobiales	f_Bradyrhizobiaceae
0.6817	nr_cellular_organisms	d_Bacteria
0.0032	nr_cellular_organisms	d_Bacteria
5.7468	nr_cellular_organisms	d_Bacteria	p_Proteobacteria	c_Alphaproteobacteria	o_Hyphomicrobiales	f_Bradyrhizobiaceae
3.0349	nr_cellular_organisms
4.2851	nr_cellular_organisms	d_Bacteria	p_Proteobacteria
6.5935	nr_cellular_organisms	d_Bacteria	nr_Terrabacteria_group	p_Firmicutes	c_Bacilli	o_Bacillales	f_Staphylococcaceae	g_Staphylococcus
5.9318	nr_cellular_organisms	d_Bacteria
1.6571	nr_cellular_organisms
13.584	nr_cellular_organisms	d_Bacteria	nr_PVC_group	p_Planctomycetes
7.2393	nr_cellular_organisms	d_Bacteria	p_Proteobacteria	c_Alphaproteobacteria	o_Hyphomicrobiales	f_Bradyrhizobiaceae
21.2288	nr_cellular_organisms	d_Archaea	p_Euryarchaeota
21.2288	nr_cellular_organisms
5.3413	nr_cellular_organisms
21.2288	nr_cellular_organisms	d_Archaea	p_Euryarchaeota
4.1583	nr_cellular_organisms	d_Bacteria	nr_Terrabacteria_group	p_Firmicutes	c_Bacilli	o_Bacillales	f_Planococcaceae	g_Planomicrobium	s_Planomicrobium_koreense
3.9513	nr_cellular_organisms	d_Bacteria
0.0848	nr_cellular_organisms	d_Bacteria
5.7257	nr_cellular_organisms	d_Bacteria	p_Proteobacteria	c_Betaproteobacteria	o_Burkholderiales
5.7257	nr_cellular_organisms	d_Bacteria
25.5672	nr_cellular_organisms	d_Bacteria
2	nr_cellular_organisms	d_Bacteria	p_Proteobacteria	c_Gammaproteobacteria	o_Xanthomonadales
4.5344	nr_cellular_organisms	d_Bacteria	nr_Terrabacteria_group	p_Chloroflexi
9.0345	nr_cellular_organisms	d_Bacteria	nr_Terrabacteria_group	p_Actinobacteria	c_Actinomycetia	o_Corynebacteriales	f_Mycobacteriaceae
4.8172	nr_cellular_organisms	d_Bacteria	nr_Terrabacteria_group	p_Actinobacteria	c_Actinomycetia	o_Corynebacteriales	f_Mycobacteriaceae
5.8	nr_cellular_organisms	d_Bacteria	p_Proteobacteria	c_Betaproteobacteria
18.3624	nr_cellular_organisms	d_Bacteria	p_Proteobacteria
85.7847	nr_cellular_organisms	d_Archaea
15.6859	nr_cellular_organisms
1.2216	nr_cellular_organisms
0.0029	nr_cellular_organisms	d_Bacteria
3.65	nr_cellular_organisms	d_Bacteria
30.0153	nr_cellular_organisms	d_Bacteria
30.0153	nr_cellular_organisms
7.379	nr_cellular_organisms	d_Bacteria	nr_FCB_group	nr_Bacteroidetes/Chlorobi_group	p_Bacteroidetes
8.1019	nr_cellular_organisms	d_Bacteria	p_Proteobacteria	c_Betaproteobacteria	o_Burkholderiales	f_Burkholderiaceae
11.4375	nr_cellular_organisms	d_Bacteria	nr_Terrabacteria_group	p_Actinobacteria	c_Actinomycetia	o_Streptomycetales	f_Streptomycetaceae	g_Streptomyces
5.3918	nr_cellular_organisms
0.1875	nr_cellular_organisms
19.6343	nr_cellular_organisms	d_Bacteria
1.3029	nr_cellular_organisms
1	nr_cellular_organisms	d_Bacteria	p_Proteobacteria
16.8393	nr_cellular_organisms	d_Bacteria	p_Proteobacteria	c_Betaproteobacteria	o_Burkholderiales	f_Burkholderiaceae
0.0093	nr_cellular_organisms
14.8362	nr_cellular_organisms
0.0093	nr_cellular_organisms
0.0093	nr_cellular_organisms	d_Bacteria
3.1689	nr_cellular_organisms	d_Bacteria	nr_Terrabacteria_group	p_Actinobacteria	c_Actinomycetia	o_Corynebacteriales	f_Mycobacteriaceae
11.1643	nr_cellular_organisms	d_Bacteria	p_Proteobacteria	c_Alphaproteobacteria	o_Hyphomicrobiales
0.4443	nr_cellular_organisms	d_Bacteria
4.5764	nr_cellular_organisms
2	nr_cellular_organisms	d_Bacteria	nr_PVC_group	p_Planctomycetes
0.0194	nr_cellular_organisms	d_Bacteria	nr_Terrabacteria_group	p_Chloroflexi
3.4333	nr_cellular_organisms	d_Bacteria
3.2175	nr_cellular_organisms
0.129	nr_cellular_organisms	d_Bacteria	nr_Terrabacteria_group	p_Chloroflexi
8.9545	nr_cellular_organisms	d_Bacteria	p_Proteobacteria
9.3146	nr_cellular_organisms	d_Bacteria
0.4759	nr_cellular_organisms	d_Bacteria
11.6533
0.0166	nr_cellular_organisms	d_Bacteria
1.9813	nr_cellular_organisms	d_Bacteria
1.9813	nr_cellular_organisms	d_Bacteria	nr_Terrabacteria_group	p_Chloroflexi
1.9813	nr_cellular_organisms	d_Bacteria
7.0091	nr_cellular_organisms	d_Bacteria
1.9813	nr_cellular_organisms	d_Bacteria
3.8606	nr_cellular_organisms	d_Bacteria	p_Proteobacteria	c_Betaproteobacteria	o_Burkholderiales	nr_unclassified_Burkholderiales	s_Burkholderiales_bacterium
52.5123	nr_cellular_organisms	d_Bacteria
3.8606	nr_cellular_organisms	d_Bacteria
8.4524	nr_cellular_organisms	d_Archaea	p_Euryarchaeota
8.4524	nr_cellular_organisms	d_Archaea	p_Euryarchaeota	c_Hadesarchaea
4.7043	nr_cellular_organisms	d_Bacteria
0.263
0.263	nr_cellular_organisms	d_Bacteria	p_Proteobacteria	c_Alphaproteobacteria	o_Hyphomicrobiales
8.3421	nr_cellular_organisms	d_Bacteria	p_Proteobacteria	c_Betaproteobacteria	o_Burkholderiales	f_Burkholderiaceae
8.3421	nr_cellular_organisms	d_Bacteria	p_Proteobacteria	c_Betaproteobacteria	o_Burkholderiales	f_Burkholderiaceae
0.0212	nr_cellular_organisms	d_Bacteria
4.2039	nr_cellular_organisms	d_Bacteria
3.6183	nr_cellular_organisms	d_Bacteria	p_Acidobacteria
2.4754	nr_cellular_organisms	d_Bacteria
7.2723	nr_cellular_organisms	d_Archaea
0.3501	nr_cellular_organisms	d_Bacteria	nr_Terrabacteria_group	p_Chloroflexi
59.5243	nr_cellular_organisms
59.5243	nr_cellular_organisms	d_Bacteria
36.4339	nr_cellular_organisms	d_Bacteria	p_Proteobacteria	c_Gammaproteobacteria	o_Xanthomonadales	f_Rhodanobacteraceae
36.4339	nr_cellular_organisms	d_Bacteria
2.892	nr_cellular_organisms	d_Bacteria	p_Proteobacteria	c_Gammaproteobacteria	o_Xanthomonadales	f_Xanthomonadaceae	g_Lysobacter
36.4339	nr_cellular_organisms	d_Bacteria
36.4339	nr_cellular_organisms	d_Bacteria	p_Proteobacteria	c_Gammaproteobacteria	o_Xanthomonadales	f_Rhodanobacteraceae	g_Dyella	nr_unclassified_Dyella	s_Dyella_sp._M7H15-1
36.4339	nr_cellular_organisms	d_Bacteria
36.4339	nr_cellular_organisms	d_Bacteria	p_Proteobacteria	c_Gammaproteobacteria	o_Xanthomonadales	f_Rhodanobacteraceae
36.4339	nr_cellular_organisms	d_Bacteria	p_Proteobacteria	c_Gammaproteobacteria	o_Xanthomonadales	f_Rhodanobacteraceae
36.4339	nr_cellular_organisms	d_Bacteria	p_Proteobacteria	c_Gammaproteobacteria	o_Xanthomonadales
36.4339	nr_cellular_organisms	d_Bacteria
36.4339	nr_cellular_organisms	d_Bacteria
0.5186	nr_cellular_organisms	d_Bacteria
0.0311	nr_cellular_organisms	d_Bacteria
2.6022	nr_cellular_organisms
12.9595	nr_cellular_organisms	d_Bacteria
9.2063	nr_cellular_organisms
6.7273	nr_cellular_organisms	d_Archaea	p_Euryarchaeota
0.0276	nr_cellular_organisms	d_Bacteria
8.4858	nr_cellular_organisms	d_Bacteria
12.4415	nr_cellular_organisms	d_Bacteria	p_Proteobacteria	c_Alphaproteobacteria	o_Hyphomicrobiales	f_Bradyrhizobiaceae	g_Bradyrhizobium
1.0467	nr_cellular_organisms	d_Bacteria
0.0234	nr_cellular_organisms
0.0142	nr_cellular_organisms	d_Bacteria	nr_Terrabacteria_group
9.9914	nr_cellular_organisms	d_Bacteria
0.9429	nr_cellular_organisms	d_Bacteria	p_Proteobacteria
5.5	nr_cellular_organisms	d_Archaea
10.3103	nr_cellular_organisms	d_Bacteria	p_Proteobacteria	c_Alphaproteobacteria
7.3411	nr_cellular_organisms	d_Bacteria	p_Proteobacteria	c_Betaproteobacteria	o_Burkholderiales	f_Burkholderiaceae
7.3411	nr_cellular_organisms	d_Bacteria	p_Proteobacteria	c_Betaproteobacteria	o_Burkholderiales	f_Burkholderiaceae
2.1958	nr_cellular_organisms	d_Bacteria
4.7554	nr_cellular_organisms	d_Bacteria
3.5113	nr_cellular_organisms	d_Bacteria	p_Proteobacteria	c_Betaproteobacteria	o_Burkholderiales
0.2959	nr_cellular_organisms	d_Bacteria
2.0157	nr_cellular_organisms	d_Bacteria
0.2959	nr_cellular_organisms	d_Bacteria	nr_Terrabacteria_group	p_Chloroflexi
0.0243	nr_cellular_organisms	d_Bacteria	p_Proteobacteria	nr_delta/epsilon_subdivisions	c_Deltaproteobacteria	nr_unclassified_Deltaproteobacteria	s_Deltaproteobacteria_bacterium
0.2959	nr_cellular_organisms	d_Bacteria
8.68	nr_cellular_organisms	d_Bacteria	p_Acidobacteria	nr_unclassified_Acidobacteria
14.6651	nr_cellular_organisms	d_Bacteria
12.8714	nr_cellular_organisms	d_Bacteria	p_Proteobacteria	c_Alphaproteobacteria	o_Hyphomicrobiales	f_Bradyrhizobiaceae
1.113	nr_cellular_organisms	d_Bacteria
7.9949	nr_cellular_organisms	d_Bacteria
0.348	nr_cellular_organisms	d_Bacteria	p_Proteobacteria	c_Betaproteobacteria	o_Burkholderiales	f_Alcaligenaceae	g_Achromobacter	nr_unclassified_Achromobacter
13.2246	nr_cellular_organisms	d_Bacteria	nr_Terrabacteria_group	p_Actinobacteria	c_Actinomycetia	o_Corynebacteriales	f_Nocardiaceae	g_Rhodococcus
13.2246	nr_cellular_organisms	d_Bacteria	nr_Terrabacteria_group	p_Actinobacteria	c_Actinomycetia	o_Corynebacteriales	f_Nocardiaceae	g_Rhodococcus
14.6869	nr_cellular_organisms	d_Archaea	nr_TACK_group	p_Candidatus_Bathyarchaeota
14.6869	nr_cellular_organisms
768.195	nr_cellular_organisms	d_Bacteria	p_Proteobacteria	c_Betaproteobacteria	o_Burkholderiales	f_Burkholderiaceae	g_Ralstonia
768.195	nr_cellular_organisms	d_Bacteria	p_Proteobacteria	c_Betaproteobacteria	o_Burkholderiales	f_Burkholderiaceae
768.195	nr_cellular_organisms	d_Bacteria
768.195	nr_cellular_organisms	d_Bacteria	p_Proteobacteria	c_Betaproteobacteria	o_Burkholderiales	f_Burkholderiaceae
768.195	nr_cellular_organisms	d_Bacteria
768.195	nr_cellular_organisms	d_Bacteria	p_Proteobacteria	c_Betaproteobacteria	o_Burkholderiales	f_Burkholderiaceae
768.195	nr_cellular_organisms	d_Bacteria	p_Proteobacteria	c_Betaproteobacteria	o_Burkholderiales
768.195	nr_cellular_organisms	d_Bacteria	p_Proteobacteria	c_Betaproteobacteria	o_Burkholderiales	f_Burkholderiaceae
768.195	nr_cellular_organisms	d_Bacteria	p_Proteobacteria	c_Betaproteobacteria	o_Burkholderiales	f_Burkholderiaceae
768.195	nr_cellular_organisms	d_Bacteria	p_Proteobacteria	c_Betaproteobacteria	o_Burkholderiales	f_Burkholderiaceae
42.0339	nr_cellular_organisms	d_Bacteria	p_Proteobacteria	c_Betaproteobacteria	o_Burkholderiales	f_Burkholderiaceae
6.3887	nr_cellular_organisms	d_Bacteria	p_Proteobacteria	c_Alphaproteobacteria	o_Hyphomicrobiales
42.0339	nr_cellular_organisms	d_Bacteria	p_Proteobacteria	c_Betaproteobacteria	o_Burkholderiales	f_Burkholderiaceae
42.0339	nr_cellular_organisms	d_Bacteria	p_Proteobacteria
42.0339	nr_cellular_organisms	d_Bacteria	p_Proteobacteria	c_Betaproteobacteria	o_Burkholderiales	f_Burkholderiaceae
42.0339	nr_cellular_organisms	d_Bacteria	p_Proteobacteria	c_Betaproteobacteria	o_Burkholderiales	f_Burkholderiaceae
2.2531	nr_cellular_organisms	d_Bacteria
5.932	nr_cellular_organisms
2.6882	nr_cellular_organisms	d_Bacteria
7.959	nr_cellular_organisms	d_Bacteria
8.558	nr_cellular_organisms
0.0099	nr_cellular_organisms	d_Bacteria	nr_Terrabacteria_group	p_Actinobacteria	c_Actinomycetia	o_Micrococcales	f_Micrococcaceae
6.4553	nr_cellular_organisms	d_Bacteria
0.0099	nr_cellular_organisms	d_Bacteria	nr_Terrabacteria_group	p_Actinobacteria	c_Actinomycetia	o_Micrococcales	f_Micrococcaceae	g_Kocuria
0.0099	nr_cellular_organisms	d_Bacteria	nr_Terrabacteria_group
0.0099	nr_cellular_organisms	d_Bacteria	nr_Terrabacteria_group
0.0099	nr_cellular_organisms	d_Bacteria	nr_Terrabacteria_group
0.0099	nr_cellular_organisms	d_Bacteria	nr_Terrabacteria_group	p_Actinobacteria	c_Actinomycetia	o_Micrococcales	f_Micrococcaceae	g_Kocuria
0.0099	nr_cellular_organisms	d_Bacteria	nr_Terrabacteria_group	p_Actinobacteria	c_Actinomycetia	o_Micrococcales	f_Micrococcaceae	g_Kocuria
5.9945	nr_cellular_organisms	d_Bacteria	p_Proteobacteria	c_Alphaproteobacteria
6.9468	nr_cellular_organisms	d_Bacteria	nr_Terrabacteria_group	p_Firmicutes	c_Bacilli	o_Bacillales
6.9468	nr_cellular_organisms	d_Bacteria	nr_PVC_group	p_Candidatus_Omnitrophica	nr_unclassified_Candidatus_Omnitrophica
0.5775	nr_cellular_organisms
[truncated: 952,556+ more rows]
[truncated: 5 more columns]

[truncated: 1 more sheets: D2H3]
